# Supplementary material for: Discovery of DNA methylation markers in cervical cancer using relaxation ranking
Source: BMC Med Genomics. 2008 Nov 24;1:57. doi: 10.1186/1755-8794-1-57 (PMC2605750; doi:10.1186/1755-8794-1-57)
Supplement: Additional file 1 — Supplementary file 1. Microarray analysis data determined by MAS5 algorithm for all samples, cell lines -/+ treatment and cervical cancers, represented by present (P), marginal (M) or absent (A). [file 1755-8794-1-57-S1.zip]

Archive with 1 entries (1 files):
- Supplemental file 1.xls
