# Supplementary material for: Discovery of DNA methylation markers in cervical cancer using relaxation ranking
Source: BMC Med Genomics. 2008 Nov 24;1:57. doi: 10.1186/1755-8794-1-57 (PMC2605750; doi:10.1186/1755-8794-1-57)
Supplement: Additional file 1 — Supplementary file 1. Microarray analysis data determined by MAS5 algorithm for all samples, cell lines -/+ treatment and cervical cancers, represented by present (P), marginal (M) or absent (A). [file 1755-8794-1-57-S1.zip › Supplemental file 1.xls]

## Sheet: cervix_carcinoma
Probe	1	2	4	5	7	9	11	13	15	18	21	23	25	26	27	28	32	33	34	35	36	37	38	39	41	43	44	45	46	48	50	51	52	53	54	56	57	59	62
1007_s_at	P	P	P	P	P	P	P	P	P	P	P	P	P	P	P	P	P	P	P	P	P	P	P	P	P	P	P	P	P	P	P	P	P	P	P	P	P	P	P
1053_at	P	P	P	P	P	P	P	P	P	P	P	P	P	P	P	P	P	P	P	P	P	P	P	P	P	P	P	P	P	P	P	P	P	P	P	P	P	P	P
117_at	P	A	P	P	P	P	P	P	P	P	P	P	P	P	P	P	P	P	P	P	P	P	P	P	P	P	P	P	P	P	P	P	P	P	P	P	P	P	P
121_at	P	P	P	P	P	P	P	P	P	P	P	P	P	P	P	P	P	P	P	P	P	P	P	P	P	P	P	P	P	P	P	P	P	P	P	P	P	P	P
1255_g_at	A	A	A	A	A	A	A	A	A	A	A	A	A	A	A	A	A	A	A	A	A	A	A	A	A	A	A	A	A	A	A	M	A	A	P	A	A	A	A
1294_at	P	P	P	A	P	P	P	P	A	P	A	P	A	M	A	P	P	M	M	P	A	A	P	A	P	A	M	A	P	A	M	M	M	P	P	A	A	P	P
1316_at	P	P	P	P	P	P	P	P	P	P	P	P	P	P	P	P	P	P	P	P	P	P	P	P	P	P	P	P	P	P	P	P	P	P	P	P	P	P	P
1320_at	A	A	A	A	A	A	A	A	A	A	A	A	A	A	A	A	A	A	A	A	A	A	A	A	A	A	A	A	A	A	A	A	A	A	A	A	A	A	A
1405_i_at	P	P	P	P	P	P	P	P	P	P	P	P	P	P	P	P	P	P	P	P	P	P	P	P	P	P	P	P	P	P	P	P	P	P	P	P	P	P	P
1431_at	A	P	A	P	P	A	P	P	P	M	P	P	P	P	A	P	P	A	A	A	P	A	P	P	A	M	A	A	A	P	P	M	A	A	A	P	P	P	A
1438_at	P	A	P	P	P	P	A	P	P	P	M	P	P	M	P	P	P	A	A	A	P	A	A	P	P	A	A	P	A	M	P	P	A	P	A	M	P	P	P
1487_at	P	P	P	P	P	P	P	P	P	P	P	P	P	P	P	P	P	P	P	P	P	P	P	P	P	A	P	P	P	P	P	P	P	P	P	P	P	P	P
1494_f_at	A	A	A	A	P	P	A	A	P	A	M	A	P	P	A	P	P	P	M	A	A	A	A	A	A	A	A	A	A	A	A	A	A	A	A	A	P	A	M
1552256_a_at	P	P	P	P	P	P	P	P	P	M	P	P	P	P	P	P	P	P	P	P	P	A	P	P	P	A	P	A	P	P	P	P	P	P	P	P	P	P	P
1552257_a_at	P	P	P	P	P	P	P	P	P	P	P	P	P	P	P	P	P	P	P	P	P	P	P	P	P	P	P	P	P	P	P	P	P	P	P	P	P	P	P
1552258_at	P	A	P	P	A	P	P	P	A	P	P	M	P	P	M	A	M	M	A	P	P	P	P	P	M	P	M	P	P	P	P	P	P	P	A	P	P	P	P
1552261_at	A	A	A	A	A	A	A	A	A	A	A	A	A	A	A	A	A	A	A	A	A	A	A	A	A	A	A	A	A	A	A	A	A	A	A	A	A	A	A
1552263_at	P	P	M	A	P	P	P	P	P	A	P	P	P	P	M	P	P	P	P	P	P	A	P	M	P	A	A	A	P	P	P	P	P	P	P	P	P	P	P
1552264_a_at	P	P	P	P	P	P	P	P	P	P	P	P	P	P	P	P	P	P	P	P	P	P	P	P	P	P	M	P	P	P	P	P	P	P	P	P	P	P	P
1552266_at	A	A	A	A	A	A	A	M	A	A	A	A	A	A	A	A	A	A	A	A	A	A	A	A	A	A	A	A	A	A	A	A	A	A	A	A	A	A	A
1552269_at	A	A	A	A	A	A	A	A	A	A	A	A	A	A	A	A	A	A	A	A	A	A	A	A	A	A	A	A	A	A	A	A	A	A	A	A	A	A	A
1552271_at	A	A	A	A	A	A	A	A	A	A	A	A	A	A	A	A	A	A	A	A	A	A	A	A	A	A	A	A	A	A	A	A	A	A	A	A	A	A	A
1552272_a_at	P	P	A	A	A	A	M	P	A	P	A	A	M	P	A	A	A	M	P	P	M	M	A	A	A	A	P	M	P	P	A	A	A	A	A	A	P	A	P
1552274_at	A	P	P	M	A	A	P	P	M	M	A	P	P	A	A	M	P	P	P	P	P	M	A	M	P	P	A	A	P	P	P	P	P	P	P	A	M	A	A
1552275_s_at	A	A	M	A	A	A	P	P	A	P	A	P	M	M	A	A	M	P	A	A	A	A	A	A	P	A	A	A	P	P	P	P	P	P	P	M	P	M	A
1552276_a_at	A	A	A	A	A	A	A	A	A	A	A	A	A	A	A	A	A	A	A	A	A	A	A	A	A	A	A	A	A	A	A	A	A	A	A	A	A	A	A
1552277_a_at	P	P	P	P	P	P	P	P	P	P	P	P	P	P	P	P	P	P	P	P	P	P	P	P	P	P	P	P	P	P	P	P	P	P	P	P	P	P	P
1552278_a_at	P	A	P	A	M	P	P	P	M	P	M	P	P	P	P	P	A	A	P	P	A	A	A	A	P	A	A	A	A	A	A	A	P	M	A	A	A	A	A
1552279_a_at	P	P	P	P	P	P	P	P	P	P	P	P	P	P	P	P	P	P	P	P	P	P	P	P	P	A	P	A	P	P	P	P	P	P	P	M	P	P	P
1552280_at	A	A	A	A	A	A	A	A	A	A	A	A	A	A	A	A	A	A	A	A	A	A	A	A	A	A	A	A	A	A	A	A	A	A	A	A	A	A	A
1552281_at	A	A	A	A	A	A	A	A	A	A	A	A	P	A	A	A	A	A	A	A	A	A	A	A	A	A	A	A	A	A	A	A	A	A	A	A	A	A	A
1552283_s_at	P	P	A	P	A	A	A	A	P	P	P	A	P	M	P	P	A	P	A	P	P	P	P	P	P	P	A	A	M	P	P	P	P	A	A	A	P	P	P
1552286_at	A	M	P	P	P	A	A	A	P	A	P	A	A	A	M	M	A	A	A	A	A	A	A	P	A	A	A	A	A	P	P	A	A	A	A	P	P	A	A
1552287_s_at	P	P	P	P	P	P	P	P	P	P	P	P	P	P	P	P	P	P	P	P	P	P	P	P	P	P	P	P	P	P	P	P	P	P	P	P	P	P	P
1552288_at	A	A	A	A	A	A	A	A	A	A	A	A	A	A	A	A	A	A	A	A	A	A	A	A	A	A	A	A	A	A	A	A	A	A	A	A	A	A	A
1552289_a_at	A	A	A	A	A	A	A	A	A	A	A	A	A	A	A	A	A	A	A	A	A	A	A	A	A	A	A	A	A	A	A	A	A	A	A	A	A	A	A
1552291_at	P	P	P	P	P	P	P	P	P	P	P	P	P	P	P	P	P	P	P	P	P	P	P	P	P	P	P	P	P	P	P	P	P	P	P	P	P	P	P
1552293_at	A	A	A	A	A	A	A	A	A	A	A	A	A	A	A	A	A	A	A	A	A	A	A	A	A	A	A	A	A	A	A	A	A	A	A	A	A	A	A
1552295_a_at	A	M	M	A	M	A	M	A	A	M	A	A	A	M	A	A	M	A	A	A	A	M	A	A	A	A	A	A	A	A	M	M	M	P	M	M	P	A	A
1552296_at	A	A	A	A	A	A	A	A	A	A	A	A	A	A	A	A	A	A	A	A	A	A	A	A	A	A	A	A	A	A	A	A	A	A	A	A	A	A	A
1552299_at	A	A	A	A	A	A	A	A	A	A	A	A	A	A	A	A	P	A	A	A	A	A	A	A	A	A	A	A	A	A	A	P	A	A	A	A	A	A	A
1552301_a_at	P	P	P	P	P	P	P	P	P	P	P	P	P	P	P	P	P	P	P	P	P	P	P	P	P	P	P	P	P	P	P	P	P	P	P	P	P	P	P
1552302_at	P	P	P	P	P	P	P	P	P	P	P	P	P	P	M	P	P	P	P	P	A	P	P	P	P	P	P	P	P	P	P	P	P	P	P	P	P	P	P
1552303_a_at	P	P	P	P	P	P	P	P	M	P	P	P	P	P	P	P	M	P	P	A	A	P	P	P	P	P	P	P	P	P	P	P	P	P	P	P	P	P	P
1552304_at	A	P	A	P	A	P	A	A	P	M	M	A	A	M	M	A	P	M	A	A	P	P	M	M	P	M	M	A	P	M	P	P	P	A	P	P	P	A	A
1552306_at	P	P	P	P	P	P	P	P	P	P	P	P	P	P	P	P	P	P	P	P	P	P	P	P	P	P	P	P	P	P	P	P	P	P	P	P	P	P	P
1552307_a_at	M	A	P	A	A	A	M	M	A	A	M	A	A	A	A	A	A	P	A	A	A	A	A	A	M	A	A	M	A	M	A	A	A	M	A	A	A	A	A
1552309_a_at	P	P	P	P	P	P	P	P	P	P	P	P	P	P	P	P	P	P	P	P	P	P	P	P	P	P	P	P	P	P	P	P	P	P	P	P	P	P	P
1552310_at	P	P	P	P	P	P	P	P	P	P	P	P	P	P	P	P	P	P	P	P	P	P	P	P	P	P	P	P	P	P	P	P	P	P	P	P	P	P	P
1552311_a_at	A	A	A	A	A	A	A	A	A	A	A	A	A	A	A	A	A	A	A	A	A	A	A	A	A	A	A	A	A	A	A	A	A	A	A	A	A	A	A
1552312_a_at	A	M	P	M	P	P	P	P	P	P	P	P	P	P	M	P	P	P	P	P	P	P	P	P	P	P	P	P	P	P	P	P	P	P	P	P	P	P	A
1552314_a_at	P	P	P	P	P	P	P	P	P	P	P	P	P	P	A	P	P	P	P	P	P	P	P	P	P	P	P	A	P	A	P	P	P	P	P	P	P	P	P
1552315_at	A	A	A	A	A	A	P	P	A	M	A	P	P	P	A	A	P	P	M	P	A	A	A	A	P	A	A	M	P	P	P	P	P	P	P	P	A	P	P
1552316_a_at	P	P	P	P	P	P	P	P	A	P	A	P	P	P	A	P	P	P	P	P	M	P	P	P	P	P	P	A	P	P	P	P	P	P	P	M	P	P	P
1552318_at	P	P	P	P	P	P	P	P	M	P	M	P	P	P	A	P	P	P	P	P	A	M	P	P	P	A	M	P	P	P	P	P	P	P	P	A	A	P	P
1552319_a_at	A	A	A	P	P	A	P	A	A	A	P	P	A	P	A	A	A	P	A	A	P	P	P	P	A	A	P	A	P	P	P	A	A	A	A	A	P	A	A
1552320_a_at	A	A	P	A	M	A	A	A	A	P	A	A	P	M	A	A	P	A	A	A	A	A	A	A	A	A	A	A	P	A	A	P	A	A	A	A	A	A	A
1552321_a_at	A	A	A	A	A	A	A	A	A	A	A	A	A	A	A	A	A	A	A	A	A	A	A	A	A	A	A	A	A	A	A	A	A	A	A	A	A	A	A
1552322_at	A	M	P	A	A	M	A	A	A	P	A	P	A	A	A	A	M	A	P	M	A	A	P	A	P	A	A	A	P	P	P	P	P	A	P	M	A	P	P
1552323_s_at	P	P	P	A	P	P	A	A	P	P	M	P	P	A	A	P	P	P	P	P	A	A	M	P	P	A	A	A	P	A	P	P	P	A	P	A	P	A	P
1552325_at	P	A	A	A	A	M	A	A	A	A	A	A	A	A	A	A	P	A	A	A	A	A	A	A	A	A	A	A	A	A	A	P	A	A	A	A	A	A	A
1552326_a_at	M	A	A	A	A	A	A	A	A	A	A	A	A	A	A	A	A	A	A	A	A	A	A	A	A	A	A	A	A	A	A	A	A	A	A	A	A	A	A
1552327_at	A	A	A	A	A	M	A	A	A	A	A	A	A	A	A	A	P	A	A	A	A	A	A	A	A	A	A	A	A	A	M	P	P	A	A	A	P	A	A
1552329_at	P	P	P	P	P	P	P	P	P	P	P	P	P	P	P	P	P	P	P	P	P	P	P	P	P	P	P	P	P	P	P	P	P	P	P	P	P	P	P
1552330_at	P	P	P	P	P	P	P	P	P	P	P	P	P	P	P	P	P	P	P	P	P	P	P	P	P	P	P	P	P	P	P	P	P	P	P	P	P	P	P
1552332_at	A	A	A	A	A	A	A	A	A	A	A	A	A	A	A	A	A	A	A	A	A	A	A	A	A	A	A	A	A	A	A	A	A	A	A	A	A	A	A
1552334_at	A	A	A	A	A	A	A	A	M	M	A	A	A	A	A	A	M	A	P	A	A	A	A	A	A	P	A	A	A	A	M	P	A	A	A	A	P	M	A
1552335_at	A	A	A	A	A	A	A	A	A	A	A	A	A	A	A	A	A	A	A	A	A	A	A	A	A	A	A	A	A	A	A	A	A	A	A	A	A	A	A
1552337_s_at	A	A	A	A	A	A	A	A	A	A	A	A	A	A	A	A	A	A	A	A	A	A	A	A	A	A	A	A	A	A	A	A	A	A	A	A	A	A	A
1552338_at	A	A	A	A	A	A	A	A	A	A	A	A	A	A	A	A	A	A	A	A	A	A	A	A	A	A	A	A	A	A	A	A	A	A	A	A	A	A	A
1552340_at	A	A	A	A	A	A	A	A	A	A	A	A	A	A	A	A	A	A	A	A	A	A	A	A	A	A	A	A	A	A	A	A	A	A	A	A	A	A	A
1552343_s_at	A	A	A	A	A	A	P	A	A	P	A	A	A	P	A	A	P	A	A	A	A	M	A	A	P	P	M	A	A	P	P	P	P	A	A	A	P	M	A
1552344_s_at	P	P	P	P	P	P	P	P	P	P	P	P	P	M	M	P	P	P	P	P	P	P	P	P	P	P	P	A	P	P	P	P	P	P	P	P	P	P	P
1552347_at	P	P	P	P	P	P	P	P	P	P	P	P	P	P	P	P	P	P	P	P	P	P	P	P	P	P	P	P	P	P	P	P	P	P	P	P	P	P	P
1552348_at	A	A	A	A	A	A	A	A	A	A	A	A	A	A	A	A	A	A	A	A	A	A	A	A	A	A	M	A	A	A	A	A	A	A	A	A	A	A	A
1552349_a_at	A	A	A	A	A	A	A	A	A	A	A	A	A	A	A	A	A	A	A	A	A	A	A	A	A	A	A	A	A	A	A	A	A	A	A	A	A	A	A
1552354_at	A	A	A	A	A	A	A	A	A	A	A	A	A	A	A	A	A	A	A	A	A	A	A	A	A	A	A	A	A	A	A	A	A	A	A	A	A	A	A
1552355_s_at	A	A	A	A	A	A	A	A	A	A	A	A	A	A	A	A	A	A	A	A	A	A	A	A	A	A	A	A	A	A	A	A	A	A	A	A	A	A	A
1552359_at	P	M	P	P	A	P	A	P	A	A	P	P	P	A	A	P	P	P	P	A	A	A	A	A	A	A	A	A	P	A	M	A	A	P	A	P	M	A	A
1552360_a_at	A	A	A	A	A	A	A	A	A	P	A	A	A	P	M	P	P	P	A	A	P	A	A	M	P	P	A	A	P	P	P	P	P	M	A	A	P	P	A
1552362_a_at	P	P	P	M	P	P	P	P	P	P	M	P	P	M	P	P	P	P	P	P	P	P	P	P	P	P	P	P	P	P	P	P	P	P	P	A	M	P	A
1552364_s_at	P	P	P	A	P	M	P	P	P	P	P	P	A	P	P	P	P	M	P	P	P	A	P	A	P	P	M	A	P	P	P	P	P	P	P	P	P	P	M
1552365_at	P	P	P	P	P	P	M	P	P	P	P	P	P	P	P	P	P	P	P	P	P	P	P	P	P	P	P	M	P	P	P	P	P	P	A	P	P	P	P
1552367_a_at	A	P	A	A	A	A	A	A	A	A	A	M	A	M	A	P	A	A	A	P	A	A	A	A	A	A	A	A	A	A	A	A	A	A	A	A	A	A	A
1552368_at	A	P	A	P	A	A	A	P	A	A	A	A	P	A	A	A	P	A	A	A	A	A	A	P	A	A	A	P	P	A	A	P	P	P	P	P	A	P	A
1552370_at	P	P	P	P	P	P	P	P	P	P	P	P	P	P	A	P	P	P	P	P	P	P	P	P	P	P	P	P	P	P	P	P	P	P	P	P	P	P	P
1552372_at	A	P	A	A	A	A	A	A	A	A	A	A	A	A	A	A	A	A	A	A	A	P	A	A	P	A	A	A	A	A	P	M	A	A	A	P	A	P	A
1552373_s_at	A	A	A	A	A	A	A	A	A	A	A	A	A	A	A	M	A	A	A	A	A	A	A	A	P	A	A	M	A	A	A	A	A	A	A	A	A	A	A
1552375_at	A	A	P	A	P	M	P	M	P	M	A	P	P	P	A	P	P	A	A	P	A	A	A	A	P	A	A	A	A	A	A	P	A	A	P	A	A	A	A
1552377_s_at	A	A	A	A	A	A	A	A	A	A	A	A	A	A	A	A	A	A	A	A	A	A	A	A	A	A	A	A	A	A	A	M	A	A	M	A	A	A	A
1552378_s_at	P	M	P	P	P	P	P	P	P	P	P	P	P	P	P	P	P	P	P	P	P	A	P	P	P	M	A	P	A	P	P	P	P	P	A	P	P	P	A
1552379_at	A	A	A	A	A	A	A	A	A	P	A	A	A	A	P	A	A	A	A	P	A	A	A	A	A	A	A	A	A	M	A	A	A	P	A	A	A	A	A
1552381_at	A	A	P	A	A	A	A	P	A	M	A	A	A	A	A	A	A	A	A	A	A	A	A	A	A	A	A	A	A	A	A	P	A	A	A	A	A	A	A
1552383_at	A	A	A	A	A	A	A	A	A	A	A	A	A	A	A	A	A	A	A	A	A	A	A	A	A	A	A	A	A	A	A	A	A	A	A	A	A	A	A
1552384_a_at	A	A	A	A	A	A	A	A	A	A	A	A	A	A	A	A	A	A	A	A	A	A	A	A	A	A	A	A	A	A	A	A	A	A	A	A	A	A	A
1552386_at	P	P	A	P	P	A	P	P	A	P	P	P	P	P	P	P	P	P	P	P	P	P	M	M	P	P	P	P	P	P	P	P	P	P	P	P	P	P	P
1552388_at	A	A	A	A	A	A	A	A	A	A	A	A	A	A	A	A	A	A	A	A	A	A	A	A	A	A	A	A	A	A	A	A	A	A	A	A	A	A	A
1552389_at	A	P	P	P	P	A	A	A	P	A	A	A	A	A	P	M	P	A	P	A	A	A	A	P	P	A	A	A	P	A	A	P	A	P	A	A	A	A	A
1552390_a_at	A	P	P	A	P	M	A	P	A	A	A	A	M	A	P	A	P	A	P	A	A	A	A	P	P	A	A	A	A	A	A	P	A	A	A	A	A	A	M
1552391_at	A	A	A	A	A	A	A	A	A	A	A	A	A	A	A	A	A	A	A	A	A	A	A	A	A	A	A	A	A	A	P	P	A	A	A	A	A	A	A
1552393_at	A	A	A	A	A	A	A	A	A	A	M	A	A	A	A	A	A	A	A	A	A	A	A	A	A	A	A	A	A	A	A	A	A	A	A	M	A	A	A
1552394_a_at	A	A	A	A	A	A	A	A	A	A	A	A	A	A	A	A	A	A	A	A	A	A	A	A	A	A	A	A	A	A	A	A	A	A	A	A	A	A	A
1552395_at	A	A	A	A	A	A	A	A	A	A	A	A	A	A	A	A	A	A	A	A	A	A	A	A	A	A	A	A	A	A	A	A	A	A	A	A	A	A	A
1552396_at	A	A	A	A	A	A	A	A	A	A	A	A	A	A	A	A	A	A	A	A	A	A	M	A	A	M	P	A	A	A	A	A	A	A	A	A	A	A	A
1552398_a_at	A	A	M	A	A	M	P	M	A	A	P	A	P	A	A	A	A	A	P	P	A	A	A	A	P	A	P	A	P	A	A	A	A	M	A	A	A	A	A
1552399_a_at	A	A	A	A	A	A	A	A	P	A	A	P	A	A	A	M	A	A	A	A	A	A	A	A	A	A	A	A	A	A	A	A	A	A	A	A	A	A	A
1552400_a_at	P	P	P	P	P	A	A	P	P	P	A	M	A	M	P	M	P	P	A	A	P	P	P	P	P	P	P	P	P	P	P	P	P	P	P	P	P	P	P
1552401_a_at	A	A	A	A	A	A	A	A	A	A	A	A	A	A	A	A	M	A	A	A	A	A	A	A	A	A	P	A	P	A	A	P	A	A	A	A	A	A	A
1552402_at	A	A	A	A	A	A	A	A	A	A	A	A	A	A	A	A	A	A	A	A	A	A	A	A	A	A	A	A	A	A	A	A	A	A	A	A	A	A	A
1552405_at	A	A	A	A	A	A	A	A	A	A	A	A	A	A	A	A	A	A	A	A	A	A	A	A	A	A	A	A	A	A	A	A	A	A	A	A	A	A	A
1552408_at	A	A	A	A	A	A	A	A	A	A	A	A	A	A	A	A	A	A	A	A	A	A	A	A	A	A	A	A	A	A	A	M	A	A	A	A	A	A	A
1552409_a_at	A	A	A	A	A	A	A	A	A	A	A	A	A	A	A	A	A	A	A	A	A	A	A	A	A	A	A	A	A	A	A	A	A	A	A	A	A	A	A
1552410_at	M	P	M	A	M	M	A	A	P	M	A	M	P	M	P	P	P	P	M	P	P	A	M	P	M	P	P	A	M	P	P	M	A	A	P	M	P	A	P
1552411_at	A	A	A	A	A	A	A	A	A	A	A	A	A	A	A	A	A	A	A	A	A	A	A	A	A	A	A	A	A	A	A	A	A	A	A	A	A	A	A
1552412_a_at	A	A	A	A	A	A	A	A	A	A	A	A	A	A	A	A	A	A	A	A	A	A	A	A	A	A	A	A	A	A	A	A	A	A	A	A	A	A	A
1552414_at	A	M	P	M	P	A	P	A	A	A	A	A	A	M	M	A	P	P	A	M	P	M	P	P	A	P	M	A	M	P	A	A	P	P	M	P	P	M	A
1552415_a_at	A	A	A	A	A	A	A	A	A	A	A	A	A	A	A	A	A	A	A	A	A	A	A	A	A	A	A	A	A	A	A	A	A	A	A	A	A	A	A
1552417_a_at	P	P	P	M	P	P	P	P	P	P	P	P	P	P	A	P	P	P	P	P	P	A	P	P	P	A	A	A	P	P	P	P	P	P	P	P	P	A	A
1552418_at	A	A	A	A	A	A	A	A	A	A	A	A	A	A	A	A	A	A	A	A	A	A	A	A	A	A	A	A	A	A	A	A	A	A	A	A	A	A	A
1552419_s_at	A	A	A	A	A	A	A	A	A	A	A	A	A	A	A	A	A	A	A	A	A	A	A	A	A	A	A	A	A	A	A	A	A	A	A	A	A	A	A
1552421_a_at	A	A	A	A	A	A	A	A	A	A	A	A	A	A	A	A	A	A	A	A	A	A	A	A	A	A	A	A	A	A	A	A	A	A	A	A	A	A	A
1552422_at	A	A	A	A	A	A	A	A	A	A	A	A	A	A	A	A	A	A	A	A	A	A	A	A	A	A	A	A	A	A	A	A	A	A	A	A	A	A	A
1552423_at	P	P	P	P	P	P	P	P	P	P	P	P	P	P	P	P	P	P	P	P	P	A	A	P	P	P	A	M	P	P	P	P	P	M	P	P	P	P	P
1552424_at	A	A	A	A	A	A	A	A	A	A	A	A	A	A	A	A	A	A	A	A	A	A	A	A	A	A	A	A	A	A	A	A	A	A	A	A	A	A	A
1552425_a_at	A	A	A	A	A	A	A	A	A	A	A	A	A	A	A	A	A	A	A	A	A	A	A	A	A	A	A	A	A	A	A	A	A	A	A	A	A	A	A
1552426_a_at	P	P	P	P	P	P	P	P	P	P	P	P	P	P	P	P	P	P	P	P	P	P	P	P	P	P	P	P	P	P	P	P	P	P	P	P	P	P	P
1552427_at	A	P	P	P	P	P	P	P	P	P	P	P	P	P	A	P	P	P	P	P	P	P	P	P	P	P	A	M	P	P	P	P	P	P	P	P	P	P	A
1552430_at	P	P	M	A	A	A	P	A	A	P	A	A	P	A	M	A	A	A	M	A	A	A	A	A	A	A	A	P	A	A	A	P	A	A	A	A	A	A	M
1552432_at	A	A	A	A	A	A	A	A	A	A	A	A	A	A	A	A	A	A	A	A	A	A	A	A	A	A	A	A	A	A	A	A	A	A	A	A	A	A	A
1552436_a_at	A	A	A	A	A	A	A	A	A	A	A	A	A	A	A	A	A	A	A	A	A	A	A	A	A	A	A	A	A	A	A	A	A	A	A	A	A	A	A
1552438_a_at	A	A	A	A	M	A	A	A	A	A	A	A	A	P	A	A	A	M	A	A	A	A	A	A	A	A	A	A	A	A	P	A	A	A	A	A	A	A	A
1552439_s_at	A	A	A	A	A	A	A	A	A	A	A	A	A	A	A	A	A	A	A	A	A	A	A	A	A	A	A	A	A	A	A	P	A	A	A	A	A	A	A
1552440_at	A	A	A	A	A	A	M	A	A	A	A	A	A	A	A	A	A	A	A	A	M	M	M	A	A	M	P	P	A	A	A	M	A	A	A	A	A	A	A
1552445_a_at	A	A	A	P	P	A	A	A	P	A	A	A	A	A	A	A	P	A	A	A	A	A	A	P	A	A	A	A	A	A	A	A	A	A	A	A	A	A	A
1552448_a_at	A	A	A	A	A	A	A	A	A	A	A	A	A	A	A	A	A	A	A	A	A	A	A	A	A	A	A	A	A	A	A	A	A	A	A	A	A	A	A
1552449_a_at	A	A	A	A	A	A	A	A	A	A	A	A	A	A	A	A	A	A	A	A	A	A	A	A	A	A	A	A	A	A	A	A	A	A	A	A	A	A	A
1552450_a_at	A	A	A	A	A	A	A	A	A	A	A	A	A	A	A	A	A	A	A	A	A	A	A	A	A	A	A	A	A	A	A	A	A	A	A	A	A	A	A
1552452_at	A	A	A	A	A	A	A	A	A	A	A	A	A	A	A	A	A	A	A	A	A	A	A	A	A	A	A	A	A	A	A	A	A	A	A	A	A	A	A
1552453_a_at	A	A	A	A	A	A	A	A	A	A	A	A	A	A	A	A	A	A	A	A	A	A	A	A	A	A	A	A	A	A	A	A	A	A	A	A	A	A	A
1552455_at	A	P	P	A	A	A	A	A	A	A	A	A	A	A	A	A	A	A	A	A	A	A	A	A	A	A	A	A	A	M	A	A	A	A	A	A	A	A	A
1552456_a_at	A	A	A	A	A	A	A	A	A	A	A	A	A	A	A	A	A	A	A	A	A	A	A	A	A	A	A	A	A	A	A	A	A	A	A	A	A	A	A
1552457_a_at	A	A	A	A	A	A	A	A	A	A	A	A	A	A	A	A	A	A	A	A	A	A	A	A	A	A	A	A	A	A	A	A	A	A	A	A	A	A	A
1552458_at	A	A	A	A	A	A	A	A	A	A	A	A	A	A	A	A	A	A	A	A	A	A	A	A	A	A	A	A	A	A	A	A	A	A	A	A	A	A	A
1552459_a_at	A	A	A	A	A	A	A	A	A	A	A	A	A	A	A	A	A	A	A	A	A	A	A	A	A	A	A	A	A	A	A	A	A	A	A	A	A	A	A
1552461_at	A	A	A	M	A	A	A	A	P	A	A	A	A	P	P	P	A	A	A	A	A	A	A	P	A	A	M	A	A	A	A	P	A	A	A	M	A	A	A
1552463_at	P	P	P	P	P	P	M	P	P	P	P	P	P	P	P	P	P	P	M	P	P	P	P	P	P	P	P	P	P	P	P	P	P	P	A	P	P	P	P
1552466_x_at	A	A	A	A	A	A	A	A	A	A	A	A	A	A	A	A	A	A	A	A	A	A	A	A	A	A	A	A	A	A	A	A	A	A	A	A	A	A	A
1552467_at	A	A	A	A	A	A	A	A	A	A	A	A	A	A	A	A	A	A	A	A	A	A	A	A	A	A	A	A	A	A	A	A	A	A	A	A	A	A	A
1552468_a_at	A	A	A	A	A	A	A	A	A	A	A	A	A	A	A	A	A	A	A	A	A	A	A	A	A	A	A	A	A	A	A	A	A	A	A	A	A	A	A
1552470_a_at	A	A	A	A	A	A	A	A	A	A	A	A	M	A	A	A	A	A	A	A	A	A	A	A	A	A	A	A	A	A	A	A	A	A	A	A	A	A	A
1552472_a_at	P	P	P	P	P	P	P	P	P	P	P	P	P	P	P	P	P	P	P	P	P	P	P	P	P	P	P	P	P	P	P	P	P	P	P	P	P	P	P
1552473_at	A	A	A	A	A	A	A	A	A	A	A	A	A	A	A	A	A	A	A	A	A	A	A	A	A	A	A	A	A	A	A	A	A	A	A	A	A	A	A
1552474_a_at	A	P	M	P	P	A	A	P	P	A	A	A	A	A	P	P	A	A	A	P	A	P	A	P	A	A	A	A	A	A	P	A	A	P	M	A	A	A	A
1552476_s_at	A	A	A	A	A	A	A	A	A	A	A	A	A	A	A	A	A	A	A	A	A	A	A	A	A	A	A	A	A	A	A	A	A	A	A	A	P	A	A
1552477_a_at	P	P	P	P	P	P	P	P	P	P	P	P	P	P	P	P	P	P	P	P	P	P	P	P	P	P	P	P	P	P	P	P	P	P	P	P	P	P	P
1552478_a_at	P	P	P	P	P	P	P	P	P	P	P	P	P	P	P	P	P	P	P	P	P	P	P	P	P	P	P	P	P	P	P	P	P	P	P	P	P	P	P
1552480_s_at	A	M	A	A	A	M	P	A	A	M	M	A	A	A	A	A	A	P	P	P	A	P	A	A	P	A	A	A	A	A	A	P	M	A	A	A	A	A	A
1552481_s_at	A	M	A	A	P	A	A	P	P	A	A	P	P	A	A	A	P	A	A	A	P	A	P	M	P	A	P	A	A	M	M	P	P	A	A	P	P	A	A
1552482_at	P	P	A	P	P	M	A	A	P	P	P	A	P	M	P	P	P	P	A	A	P	P	P	P	P	P	P	M	P	P	P	P	P	P	A	A	P	P	P
1552484_at	A	A	A	A	A	A	A	A	A	A	A	A	A	A	A	A	A	A	A	A	A	A	A	A	A	A	A	A	A	A	A	A	A	A	A	A	A	A	A
1552485_at	P	P	P	P	P	P	P	P	P	P	P	P	P	P	P	P	P	P	P	P	P	A	P	P	P	A	A	A	P	P	P	P	P	P	P	P	P	P	P
1552486_s_at	P	P	P	P	P	P	P	P	P	P	P	P	P	P	P	P	P	P	P	P	P	P	P	P	P	P	P	P	P	P	P	P	P	P	P	P	P	P	P
1552487_a_at	P	A	P	P	P	P	P	P	P	A	P	P	P	P	P	P	P	P	P	P	P	P	P	P	P	A	P	P	P	P	P	A	P	P	P	P	P	P	P
1552489_s_at	A	A	A	A	A	A	A	A	A	A	A	A	A	A	A	A	A	A	A	A	P	P	A	A	A	A	A	A	A	A	A	A	A	A	P	A	A	A	A
1552490_at	A	P	P	M	P	P	A	P	P	P	A	P	P	P	P	P	M	P	P	P	P	P	P	P	P	P	P	P	P	P	P	P	P	P	P	P	P	P	P
1552491_at	A	A	A	A	A	A	A	A	A	A	A	A	A	A	A	A	A	A	A	A	A	A	A	A	A	A	A	A	A	A	A	A	A	A	A	A	A	A	A
1552493_s_at	A	A	A	A	A	A	A	A	A	A	A	A	A	A	A	A	A	A	A	A	A	A	A	A	A	A	A	A	A	A	A	A	A	A	A	A	A	A	A
1552494_at	A	A	A	A	A	A	A	A	A	A	A	A	A	A	A	A	A	A	A	A	A	A	A	A	A	A	A	A	A	A	A	A	A	A	A	A	A	A	A
1552496_a_at	A	A	P	A	A	A	A	A	A	A	A	A	A	A	A	A	A	A	A	A	A	A	A	A	A	A	A	A	A	A	A	A	A	A	A	A	A	A	A
1552497_a_at	P	P	P	P	P	P	P	P	P	P	P	P	P	P	P	P	P	P	P	P	P	P	P	P	P	P	P	P	P	P	P	P	P	P	P	P	P	P	P
1552498_at	A	A	A	A	A	A	A	A	A	A	A	A	A	A	A	A	A	A	A	A	A	A	A	A	A	A	A	A	A	A	A	M	A	A	A	A	A	A	A
1552499_a_at	P	M	M	M	A	A	P	P	A	A	A	A	A	P	A	P	M	A	P	A	A	P	A	A	P	A	A	M	P	P	M	P	M	A	P	A	M	M	P
1552501_a_at	A	A	A	A	A	A	A	A	A	A	A	A	A	A	A	A	A	A	A	A	A	A	A	A	A	A	A	A	A	A	A	A	A	A	A	A	A	A	A
1552502_s_at	P	A	P	P	P	P	P	P	P	P	P	P	P	P	P	P	P	P	P	P	P	P	P	P	P	P	P	P	P	P	P	M	P	P	P	P	P	P	P
1552503_at	A	A	A	A	A	A	A	A	A	A	A	A	A	A	A	A	A	A	A	A	A	A	A	A	A	A	A	A	A	A	A	A	A	A	A	A	A	A	A
1552504_a_at	A	A	A	A	A	A	M	A	A	A	A	A	A	A	A	A	A	A	A	A	A	A	A	A	A	A	A	A	A	P	A	A	A	A	A	A	A	A	A
1552506_at	A	A	A	A	A	A	A	A	A	A	A	A	A	A	A	A	A	A	A	A	A	A	A	A	A	A	A	A	A	A	A	A	A	A	A	A	A	A	P
1552507_at	A	A	A	A	A	A	M	M	A	A	A	A	A	A	A	A	A	A	M	A	A	A	A	A	A	A	A	A	A	A	A	A	A	A	A	A	A	A	A
1552508_at	A	M	A	A	A	A	A	A	A	A	A	A	A	A	A	A	A	A	A	A	P	A	A	A	A	A	A	A	A	A	A	A	A	A	M	A	A	A	A
1552509_a_at	A	P	A	M	P	M	P	A	A	P	P	A	A	P	A	M	M	P	P	A	P	A	M	P	P	P	M	P	P	P	M	A	P	P	P	P	M	P	M
1552510_at	M	A	A	A	A	A	A	A	A	A	M	A	A	A	A	A	A	A	A	A	A	A	A	A	A	A	A	A	A	A	A	A	A	A	A	A	A	A	A
1552511_a_at	A	A	A	A	A	A	A	M	A	A	A	A	A	A	A	A	M	A	A	M	A	A	A	A	A	P	A	A	A	A	A	A	A	A	A	A	A	M	A
1552514_at	A	A	A	A	A	A	A	A	A	A	A	A	A	A	A	A	A	A	A	A	A	A	A	A	A	A	A	A	A	A	A	A	A	A	A	A	A	A	A
1552515_at	A	A	A	A	A	A	A	A	A	A	A	A	A	A	A	A	A	A	A	A	A	A	A	A	A	A	A	A	A	A	A	A	A	A	A	A	A	A	A
1552516_a_at	A	A	A	A	A	A	A	A	A	P	A	A	A	A	A	A	A	A	A	A	A	A	A	A	A	A	A	A	A	A	M	P	A	A	A	A	A	A	A
1552518_s_at	P	A	M	A	A	P	A	A	P	A	A	A	A	A	A	P	M	A	A	M	M	A	A	A	M	A	A	A	P	A	A	M	A	A	P	A	P	A	A
1552519_at	P	P	P	P	P	P	P	P	P	P	P	P	P	A	A	P	P	P	P	P	P	P	P	P	P	P	P	P	P	P	P	P	P	P	P	P	P	P	P
1552520_at	P	P	A	P	P	P	P	P	M	P	P	P	M	P	P	P	P	P	P	P	P	P	P	P	P	P	P	P	P	P	P	P	P	P	P	P	P	P	P
1552521_a_at	P	A	A	A	P	A	A	P	A	A	A	A	A	A	A	A	P	A	A	P	A	A	A	A	A	P	A	A	P	A	A	P	A	A	P	A	A	A	A
1552522_at	A	A	A	P	A	A	A	A	M	A	A	P	A	A	A	P	A	A	A	A	A	M	A	A	P	P	A	A	M	A	M	P	M	M	A	A	P	P	P
1552523_a_at	A	A	A	A	A	A	A	A	A	A	A	A	A	A	A	A	A	A	A	A	P	A	A	A	A	M	A	A	A	A	A	A	A	A	A	A	A	A	A
1552524_at	A	A	A	A	A	A	A	A	A	A	A	A	A	A	A	A	A	A	A	A	A	A	A	A	A	A	A	A	A	A	A	A	A	A	A	A	A	A	A
1552526_at	A	A	A	A	A	A	A	A	A	A	A	A	A	A	A	A	A	A	A	A	A	A	A	A	A	A	A	A	A	A	A	A	A	A	A	A	A	A	A
1552528_at	A	A	A	A	A	A	A	A	A	A	A	A	A	A	A	A	A	A	A	A	A	A	A	A	A	A	A	A	A	A	A	A	A	A	A	A	A	A	A
1552531_a_at	A	A	A	A	A	A	A	A	A	A	A	A	A	A	A	A	A	A	A	A	A	A	A	A	A	A	A	A	A	A	A	A	A	A	A	A	A	A	A
1552532_a_at	A	M	A	A	P	A	A	A	A	P	A	A	A	A	A	A	M	P	A	A	P	A	P	A	A	A	A	A	A	A	A	A	P	A	A	A	A	A	A
1552535_at	A	A	M	A	A	A	A	P	A	A	A	P	P	A	A	A	A	A	A	A	A	A	A	A	A	A	A	A	A	A	A	A	A	A	A	A	A	A	A
1552536_at	M	A	A	A	A	A	M	A	M	A	A	A	M	M	M	A	M	P	A	A	A	P	P	M	M	A	A	A	M	A	P	A	A	A	M	A	P	A	P
1552538_a_at	A	A	A	A	A	A	A	A	A	A	A	A	A	A	A	A	A	A	A	A	A	A	A	A	A	A	A	A	A	A	A	A	A	A	A	A	A	A	A
1552540_s_at	A	A	A	A	A	A	A	A	A	A	A	A	A	A	A	A	A	A	A	A	A	A	A	A	A	A	A	A	A	M	A	A	A	A	A	A	A	A	A
1552541_at	A	A	A	A	A	A	A	A	A	A	A	A	A	A	A	A	A	A	A	A	A	A	A	A	P	A	A	A	A	M	A	A	A	A	A	A	A	A	A
1552542_s_at	A	A	A	A	A	A	P	A	A	A	A	A	A	A	A	A	A	A	A	A	A	A	A	A	M	A	A	A	A	P	M	A	M	A	A	A	A	P	A
1552543_a_at	A	P	A	P	P	P	P	P	P	P	A	P	A	M	P	P	M	P	A	P	P	P	P	P	P	P	P	P	P	P	P	M	M	P	A	P	P	M	M
1552544_at	P	A	P	A	A	A	P	M	A	A	A	A	A	P	A	A	A	A	A	M	M	M	A	A	P	A	M	A	A	A	A	P	M	A	P	A	A	A	A
1552546_a_at	A	A	P	A	P	P	P	P	P	A	P	M	P	P	A	A	P	A	P	M	P	A	P	A	P	A	A	A	A	A	A	M	P	A	A	A	P	A	A
1552548_at	A	A	A	A	A	A	A	A	A	A	A	A	A	A	A	A	A	A	A	A	A	A	A	A	A	A	A	A	A	A	A	A	A	A	A	A	A	A	A
1552549_a_at	A	A	A	A	A	A	A	A	A	A	A	A	A	A	A	A	A	A	A	A	A	A	A	A	A	A	A	A	A	A	A	A	A	A	A	A	A	A	A
1552552_s_at	A	M	A	A	A	A	P	M	A	A	A	A	A	A	A	A	A	A	A	P	M	P	A	A	M	P	A	A	M	A	A	M	P	P	A	A	A	A	A
1552553_a_at	A	A	A	A	A	A	A	A	A	A	A	A	P	A	A	A	M	A	P	A	A	A	A	A	A	A	A	A	A	A	A	M	A	A	A	A	A	A	A
1552554_a_at	A	A	A	A	A	A	M	A	A	A	A	A	M	A	A	A	A	A	A	A	A	A	A	A	A	A	A	A	A	A	A	A	A	A	A	A	A	A	A
1552555_at	A	A	A	A	A	A	A	A	A	A	A	A	A	A	A	A	A	A	A	A	A	A	A	A	A	A	A	A	A	A	A	A	A	A	A	A	A	A	A
1552557_a_at	A	P	P	M	A	A	P	P	A	P	P	P	P	M	A	P	P	P	A	A	P	A	A	P	M	P	P	M	P	P	P	P	P	P	P	P	M	P	A
1552558_a_at	M	P	P	A	A	A	P	A	M	P	P	P	A	M	P	P	P	M	P	A	P	A	M	A	P	P	M	M	M	A	A	P	M	M	A	A	P	M	M
1552559_a_at	A	A	A	A	A	A	A	A	A	A	A	A	A	A	A	A	A	A	A	A	A	A	A	A	A	A	A	A	A	A	A	A	A	A	A	A	A	A	A
1552562_at	A	A	A	A	A	A	A	A	A	A	A	A	A	A	A	A	A	P	A	M	A	P	A	A	P	P	A	A	A	A	A	P	A	A	A	P	A	A	A
1552563_a_at	A	A	A	A	A	A	A	A	A	A	A	A	A	A	A	A	A	A	A	A	A	A	A	A	A	A	A	A	A	A	A	A	A	A	A	A	A	A	A
1552564_at	A	M	P	A	A	A	A	A	A	A	P	A	A	M	A	A	A	A	A	A	A	A	A	A	A	A	A	A	A	A	A	P	A	A	A	A	A	A	P
1552566_at	A	A	A	A	A	A	A	A	A	A	A	A	A	A	A	A	A	A	A	A	A	A	A	A	A	A	A	A	A	A	A	A	P	A	A	A	A	A	A
1552568_at	A	A	A	A	A	A	A	A	A	A	A	A	A	A	A	A	A	A	A	A	A	A	A	A	A	A	A	A	A	A	A	A	A	A	A	A	A	A	A
1552569_a_at	A	A	A	A	A	A	A	A	A	A	A	A	A	A	A	A	A	A	A	A	A	A	A	A	A	A	A	A	A	A	A	A	A	A	A	A	A	A	A
1552570_at	A	A	A	A	A	A	A	A	A	A	A	A	A	A	A	A	A	A	A	A	A	A	A	A	A	A	A	A	A	A	A	A	A	A	A	A	A	A	A
1552572_a_at	P	P	A	P	P	P	P	P	P	P	P	P	P	A	M	P	P	P	P	P	P	P	A	P	A	P	A	P	P	P	P	A	P	P	P	P	P	M	P
1552573_s_at	A	A	A	A	P	M	A	A	M	A	A	A	A	A	A	A	P	P	P	A	A	A	A	P	A	P	A	A	A	P	P	A	M	A	A	P	P	M	A
1552575_a_at	A	M	A	A	A	A	A	A	A	M	A	A	A	A	A	A	A	A	A	A	A	A	A	A	P	A	A	A	A	M	A	A	A	A	A	A	A	A	A
1552576_at	A	A	A	A	A	A	A	A	A	A	A	A	A	A	A	A	A	A	A	A	A	A	A	A	A	A	A	A	A	A	A	A	A	A	A	A	A	A	A
1552578_a_at	A	A	A	A	A	A	A	A	A	A	A	A	M	A	A	A	A	A	A	A	A	A	A	M	P	A	A	A	A	A	A	A	A	A	A	A	A	A	A
1552579_a_at	A	A	A	A	A	A	A	A	A	P	A	A	A	A	A	A	A	A	A	A	A	A	A	A	A	A	A	A	A	A	A	A	A	A	A	A	P	A	A
1552580_at	A	A	A	A	A	A	A	A	A	A	A	A	A	A	A	A	A	A	A	A	A	A	A	A	A	A	A	A	A	A	A	A	A	A	A	A	A	A	A
1552582_at	P	P	P	P	A	A	A	A	A	P	A	A	P	P	A	A	M	A	P	A	P	P	P	P	P	P	P	P	P	P	P	A	M	P	P	P	P	P	A
1552583_s_at	A	A	A	A	A	A	A	A	A	A	A	A	A	A	A	A	A	P	A	A	A	A	A	A	A	A	A	A	A	A	A	A	A	A	A	A	A	A	A
1552584_at	P	A	P	P	M	P	P	P	A	P	M	P	P	P	A	A	A	A	P	M	P	P	P	A	P	A	P	A	P	P	P	M	P	P	P	P	P	P	A
1552585_s_at	A	A	A	A	P	A	A	A	A	A	M	A	A	A	A	A	A	P	A	A	A	A	A	A	A	A	A	A	A	A	A	A	A	A	A	A	A	A	A
1552586_at	P	P	A	A	P	P	P	A	P	P	M	P	P	P	P	P	P	P	P	P	P	P	A	P	P	P	P	P	P	P	P	M	P	P	P	P	P	P	A
1552587_at	A	M	A	P	P	M	P	P	P	P	M	P	P	A	P	P	P	M	P	A	P	P	A	P	M	A	P	P	A	P	A	A	A	A	M	P	A	P	P
1552588_a_at	A	A	A	A	A	A	A	A	A	A	A	A	A	A	A	A	A	A	A	A	A	A	A	A	A	A	A	A	A	A	A	A	A	A	A	A	A	A	A
1552590_a_at	A	A	A	A	A	A	A	A	A	A	A	A	A	A	A	A	A	A	A	A	A	A	A	A	A	A	A	A	A	A	A	A	A	A	A	P	A	A	A
1552592_at	A	A	A	A	A	A	A	A	A	A	A	A	A	A	A	A	A	A	A	A	A	A	A	A	A	A	A	A	A	A	A	A	A	A	A	A	A	A	A
1552594_at	A	A	A	A	A	A	A	A	A	A	A	A	A	A	A	A	A	A	A	A	A	A	A	A	A	A	A	A	A	A	A	A	A	A	A	A	A	A	A
1552596_at	A	A	A	A	A	A	A	A	A	A	A	A	A	A	A	A	A	A	A	A	A	A	A	A	A	A	A	A	A	A	A	A	A	A	A	A	A	A	A
1552598_at	A	A	A	A	A	A	A	A	A	A	A	A	A	A	A	A	A	A	A	A	A	A	A	A	A	A	A	A	A	A	A	A	A	A	A	A	A	A	A
1552599_at	A	A	A	A	M	A	A	M	A	M	A	P	P	M	P	A	A	A	A	A	A	A	A	P	P	A	A	A	A	A	A	A	A	A	A	A	A	A	M
1552602_at	P	P	P	A	P	P	P	A	A	P	P	M	P	M	M	P	A	P	A	M	A	P	A	P	A	A	A	P	M	A	A	A	A	P	A	A	A	P	A
1552604_at	A	A	A	P	A	A	A	A	A	A	A	A	A	A	A	A	A	A	A	A	A	A	A	A	A	A	P	A	A	A	A	A	A	A	A	P	A	A	A
1552605_s_at	A	A	A	A	A	A	A	A	A	A	A	A	A	A	A	A	A	A	A	A	A	A	A	A	A	A	A	A	A	A	A	A	A	A	A	A	A	A	A
1552607_at	A	A	A	A	A	M	A	A	A	A	A	A	A	A	P	A	P	A	A	A	A	A	A	A	A	A	A	A	A	A	A	M	A	A	A	A	A	A	A
1552608_at	A	A	A	A	A	A	A	A	A	A	A	A	A	A	A	A	A	A	A	A	A	A	A	A	A	A	A	A	A	A	A	A	A	A	A	A	A	A	A
1552609_s_at	A	A	A	A	M	P	A	A	A	A	P	A	A	A	A	A	A	A	M	P	A	A	A	A	P	A	A	A	A	A	A	M	A	A	A	A	A	A	A
1552610_a_at	P	P	P	P	P	P	P	P	P	P	P	P	P	P	P	P	P	P	P	P	P	P	P	P	P	P	P	M	P	P	P	P	P	P	P	P	P	P	P
1552611_a_at	P	P	P	P	P	P	P	P	P	P	P	P	P	P	P	P	P	P	P	P	P	P	P	P	P	P	P	A	P	P	P	P	P	P	P	P	P	P	P
1552612_at	P	P	P	P	P	P	P	P	P	P	P	P	P	P	A	P	P	P	P	P	P	P	P	P	P	P	P	P	P	P	P	P	P	P	P	P	P	P	P
1552613_s_at	P	P	P	P	P	P	P	P	P	P	P	P	P	P	P	P	P	P	P	P	P	P	P	P	P	P	P	P	P	P	P	P	P	P	P	P	P	P	P
1552615_at	A	A	M	A	A	A	A	A	M	A	A	A	A	A	P	A	A	A	A	A	A	M	A	P	A	A	M	P	A	A	A	M	A	P	A	A	A	A	A
1552616_a_at	A	A	A	A	A	A	A	A	A	A	A	A	A	A	A	A	A	A	A	A	A	A	A	A	A	A	A	A	A	A	A	A	A	A	A	A	A	A	A
1552617_a_at	P	P	P	P	P	P	P	P	P	P	P	P	P	P	P	P	P	P	P	P	P	P	P	P	P	P	P	P	P	P	P	P	P	P	P	P	P	P	P
1552618_at	A	A	P	P	P	P	M	P	P	P	P	P	P	P	P	P	P	P	P	P	P	P	P	P	P	M	P	A	P	P	P	P	P	P	P	P	P	P	P
1552619_a_at	P	P	P	P	P	P	P	P	P	P	P	P	P	P	P	P	P	P	P	P	P	P	P	P	P	P	P	P	P	P	P	P	P	P	P	P	P	P	P
1552620_at	A	A	A	A	A	A	A	A	A	A	A	A	A	A	A	A	A	M	A	A	P	P	A	M	A	P	P	A	A	A	A	A	A	M	A	A	A	M	A
1552621_at	P	P	P	P	P	P	P	P	P	P	P	P	P	P	P	P	P	P	P	P	P	P	P	P	P	P	P	P	P	P	P	P	P	P	P	P	P	P	P
1552622_s_at	P	P	P	P	P	P	P	P	P	P	P	P	P	P	P	P	P	P	P	P	P	P	P	P	P	P	P	M	P	P	P	P	P	P	P	P	P	P	P
1552623_at	A	A	A	A	A	M	P	A	A	A	A	A	A	A	A	A	A	A	A	A	A	A	A	A	A	A	A	A	A	P	A	A	A	A	A	A	A	A	A
1552625_a_at	A	P	P	P	P	P	P	P	P	P	A	P	P	P	A	P	P	M	P	P	A	A	P	P	P	P	A	A	P	P	P	P	P	P	P	P	P	P	P
1552626_a_at	A	M	A	A	A	A	A	A	A	M	A	P	A	A	A	A	A	A	M	A	A	A	A	M	A	A	A	A	A	M	P	P	A	M	A	M	A	A	A
1552627_a_at	M	P	P	P	P	P	P	P	P	P	P	P	P	P	A	P	P	P	P	P	P	M	P	P	P	P	A	M	P	P	P	P	P	P	P	P	P	P	P
1552628_a_at	P	P	P	P	P	P	P	P	P	P	P	P	P	P	P	P	P	P	P	P	P	P	P	P	P	P	P	P	P	P	P	P	P	P	P	P	P	P	P
1552629_a_at	A	A	A	A	A	A	A	A	A	A	A	A	A	A	A	A	A	A	A	A	A	A	A	A	A	A	A	A	A	A	A	A	A	A	A	A	A	A	A
1552630_a_at	A	A	A	A	A	A	A	A	A	A	A	A	A	A	A	A	A	A	A	A	A	A	A	A	A	A	A	A	A	A	A	A	A	A	A	A	A	A	A
1552631_a_at	A	A	A	M	P	A	A	M	M	P	P	M	P	A	A	P	P	A	A	A	A	A	A	P	A	A	A	A	P	A	P	P	A	A	A	A	A	A	A
1552632_a_at	P	P	P	P	P	P	P	P	P	P	P	P	P	P	A	P	P	P	P	P	P	A	P	P	P	P	P	M	P	P	P	P	P	P	P	P	A	P	P
1552633_at	P	M	P	P	P	P	P	A	P	P	A	A	P	P	A	A	P	P	P	P	P	A	P	P	P	P	A	A	P	P	P	P	P	P	P	P	P	P	P
1552634_a_at	P	P	P	P	P	P	P	P	P	P	M	P	P	P	M	P	P	P	P	P	P	P	P	P	P	M	A	A	P	P	P	P	P	P	P	P	P	P	P
1552637_at	A	A	A	A	A	A	A	A	A	A	A	A	A	A	A	A	A	A	A	A	A	A	A	A	A	A	A	A	A	A	A	A	A	A	A	A	A	A	A
1552639_at	A	A	P	A	A	P	P	A	M	P	P	A	A	P	A	A	M	A	M	A	P	A	M	A	A	A	P	A	M	A	A	M	P	A	P	M	P	P	P
1552641_s_at	A	A	A	A	A	A	A	A	A	A	A	A	A	A	A	A	A	A	A	A	A	A	A	A	A	A	A	A	A	A	A	A	A	A	A	A	A	A	A
1552643_at	A	A	M	A	A	A	M	A	A	A	A	A	A	A	A	A	A	A	A	A	A	A	A	A	M	A	A	A	A	A	A	A	A	A	A	A	A	A	A
1552644_a_at	P	P	P	P	P	P	P	P	P	P	P	P	P	P	P	P	P	P	P	P	P	A	P	P	P	A	M	A	P	P	P	P	P	P	P	P	P	P	P
1552646_at	A	A	A	A	A	A	A	A	A	A	A	A	A	A	A	A	A	A	A	A	A	A	A	A	A	A	A	A	A	A	A	A	A	A	A	A	A	A	A
1552648_a_at	A	M	P	A	A	P	P	P	P	M	P	A	P	A	A	A	A	A	P	A	P	A	P	A	A	A	A	A	P	A	A	P	A	A	M	M	M	A	A
1552649_a_at	A	A	A	A	P	A	A	A	A	A	A	M	A	A	A	A	A	A	A	A	A	A	A	A	A	A	A	A	A	A	A	A	A	A	A	A	A	A	A
1552651_a_at	A	A	A	A	A	A	A	A	A	A	A	A	A	A	A	A	A	A	A	A	A	A	A	A	A	A	A	A	A	A	A	A	A	A	A	A	A	A	A
1552652_at	P	P	P	P	P	P	P	A	P	P	P	A	P	P	P	P	P	P	P	A	P	P	P	P	P	P	P	P	P	P	P	P	P	P	P	P	P	P	P
1552656_s_at	A	M	P	P	P	P	P	P	P	P	P	P	P	P	P	P	A	P	P	P	P	A	M	P	P	A	A	A	M	A	P	P	P	A	P	A	A	P	P
1552657_a_at	A	A	A	A	A	A	A	A	A	A	A	A	A	A	A	A	A	A	A	A	A	A	A	A	A	A	A	A	A	A	A	A	A	A	A	A	A	A	A
1552658_a_at	P	P	A	A	P	A	P	P	A	A	M	A	M	A	A	A	A	P	A	P	P	A	A	A	A	A	A	A	A	M	M	P	A	M	P	A	A	A	A
1552660_a_at	M	M	P	P	P	P	P	P	P	P	P	P	P	A	M	P	P	P	P	P	P	M	P	P	P	A	A	A	M	P	P	P	P	P	P	P	P	P	P
1552661_at	A	P	A	A	A	M	A	A	A	A	A	A	A	A	A	A	A	A	A	A	A	A	A	M	A	A	A	A	A	P	A	A	A	A	A	A	A	A	A
1552662_a_at	A	A	A	A	A	A	A	A	A	A	A	A	A	A	A	A	A	A	A	A	A	A	A	A	A	A	A	A	A	A	A	M	A	A	A	A	A	A	A
1552663_a_at	A	A	M	A	A	A	A	A	M	M	M	A	P	M	A	M	A	A	A	A	A	A	A	A	P	A	A	A	A	M	A	P	M	A	M	A	A	A	A
1552664_at	P	P	P	P	P	P	P	P	P	P	P	P	P	P	P	P	P	P	P	P	P	P	P	P	P	P	P	P	P	P	P	P	P	P	P	P	P	P	P
1552665_at	A	M	A	P	M	A	A	A	P	A	M	A	P	M	A	M	M	A	A	A	P	P	A	P	P	A	A	P	A	A	A	M	P	P	P	A	A	A	M
1552666_a_at	A	A	A	A	A	A	A	A	A	A	A	A	A	A	A	A	A	A	A	A	A	A	A	A	A	A	A	A	A	A	A	A	A	A	A	A	A	A	A
1552667_a_at	A	A	A	A	A	A	P	A	A	A	M	A	A	P	A	A	A	A	A	A	A	A	A	A	A	A	A	A	A	A	A	A	A	P	A	A	A	A	A
1552669_at	A	A	A	A	A	A	A	A	A	A	A	A	A	A	A	A	A	A	A	A	A	A	A	A	A	A	A	A	A	A	A	A	A	A	A	A	A	A	A
1552670_a_at	A	P	P	P	P	A	P	P	P	P	P	P	P	A	A	P	A	A	P	P	P	A	A	P	P	A	A	A	A	P	P	P	P	A	P	P	P	A	A
1552671_a_at	A	A	A	A	A	A	A	A	A	A	A	A	A	A	A	A	A	A	A	A	A	A	A	A	M	A	A	A	A	A	A	A	A	A	A	A	A	A	A
1552672_a_at	A	A	A	A	A	A	A	A	A	A	A	A	A	A	A	A	A	A	A	A	A	A	A	A	A	A	A	A	A	A	A	A	A	A	A	A	A	A	A
1552673_at	A	A	A	A	A	A	A	A	A	A	A	A	A	A	A	A	A	A	A	A	A	A	A	A	A	A	A	A	A	A	A	A	A	A	A	A	A	A	A
1552674_at	A	A	A	A	A	A	A	A	A	A	A	A	A	A	A	A	A	A	A	A	A	A	A	A	A	A	A	A	A	A	A	A	M	A	A	A	A	A	A
1552675_at	A	A	A	A	A	A	A	A	A	A	A	A	A	A	A	A	A	A	A	A	A	A	A	A	A	A	A	A	A	P	M	A	P	A	A	A	A	A	A
1552676_at	A	A	A	A	A	A	A	A	A	A	A	A	A	A	A	A	A	A	A	A	A	A	A	A	A	A	A	A	A	A	A	A	A	A	A	A	A	A	A
1552677_a_at	A	A	A	A	A	A	A	A	A	A	A	A	A	A	A	A	A	A	A	A	A	A	A	A	A	A	A	A	A	A	A	A	A	A	A	A	A	A	A
1552678_a_at	A	A	A	A	A	A	A	A	A	P	A	A	A	A	A	A	A	A	A	M	A	A	A	A	P	A	A	A	A	A	A	P	A	A	A	A	A	A	A
1552680_a_at	A	A	A	A	P	A	A	M	A	P	A	A	P	A	A	P	P	P	P	P	A	A	M	A	A	A	A	A	P	A	A	P	A	A	A	A	A	A	M
1552682_a_at	M	M	P	P	P	M	A	A	P	P	P	M	P	P	P	P	P	P	P	P	P	M	P	P	P	P	P	A	P	P	P	P	P	P	P	P	M	P	P
1552684_a_at	A	A	M	A	M	A	A	A	A	A	A	A	A	A	A	A	A	A	A	A	A	A	A	A	A	A	A	A	A	P	A	A	A	A	A	A	A	A	A
1552685_a_at	P	P	M	P	P	P	P	P	P	P	P	P	P	M	A	P	M	P	A	P	P	A	P	P	P	A	A	A	P	P	P	A	P	P	A	P	P	A	A
1552686_at	A	A	A	A	A	A	A	A	A	A	A	A	A	A	A	A	A	A	A	A	A	A	A	A	A	A	A	A	A	A	A	A	A	A	A	A	A	A	A
1552687_a_at	A	A	A	A	A	A	A	A	A	A	A	A	A	A	A	A	A	A	A	A	A	A	A	A	A	A	A	A	A	A	A	A	A	A	A	A	A	A	A
1552689_at	A	A	A	A	A	A	A	A	A	A	A	A	A	A	A	A	A	A	A	A	A	A	A	A	A	A	A	A	A	A	A	A	A	A	A	A	A	A	A
1552690_a_at	P	P	P	A	A	M	P	P	P	A	P	A	M	A	A	P	A	P	P	P	P	M	P	A	P	A	P	P	M	A	A	M	A	A	P	A	A	A	A
1552691_at	P	P	P	P	P	P	P	P	P	P	P	P	P	P	P	P	P	P	P	P	P	P	P	P	P	P	P	P	P	P	P	P	P	P	P	P	P	P	P
1552693_at	A	A	A	A	A	A	A	A	A	A	A	A	A	A	A	A	A	A	A	A	A	A	A	A	A	A	A	A	A	A	A	A	A	A	A	A	A	A	A
1552694_at	A	A	A	A	A	A	A	A	A	M	A	A	A	A	A	A	A	P	P	A	A	A	A	A	P	A	A	A	A	A	A	A	A	A	A	A	A	A	A
1552695_a_at	A	P	A	A	A	A	P	A	M	P	A	A	M	A	A	A	P	M	P	M	A	A	A	A	P	A	A	A	A	A	A	P	A	A	A	A	A	A	M
1552696_at	P	P	P	P	P	P	P	P	P	P	P	P	P	P	P	P	P	P	P	P	P	P	P	P	P	A	P	P	P	P	P	P	P	P	P	P	P	P	P
1552698_at	A	A	A	A	A	M	A	A	A	A	A	A	A	A	A	A	A	A	A	A	A	A	A	A	A	A	A	A	A	A	A	P	A	A	M	A	A	A	A
1552701_a_at	P	P	P	P	P	P	P	P	P	P	P	P	P	P	M	P	P	P	P	P	P	P	P	P	P	P	P	P	P	P	P	P	P	P	P	P	P	P	P
1552703_s_at	P	P	P	P	P	P	P	P	P	P	P	P	P	P	P	P	P	P	P	P	P	P	P	P	P	P	P	P	P	P	P	P	P	P	P	P	P	P	P
1552705_at	P	P	P	P	P	P	P	P	P	P	P	P	P	P	P	P	P	P	P	P	P	P	P	P	P	P	P	P	P	P	P	P	P	P	P	P	P	P	P
1552708_a_at	A	A	A	A	A	A	A	A	A	A	A	A	A	A	A	A	A	A	A	A	A	A	A	A	A	A	A	A	P	P	A	A	A	A	A	A	A	A	A
1552711_a_at	A	A	A	A	A	P	A	P	M	P	M	P	M	A	M	P	M	A	A	A	P	A	A	M	P	A	A	A	A	P	P	P	P	A	M	A	P	A	A
1552712_a_at	A	A	P	A	A	A	A	A	A	P	A	A	A	A	A	A	A	A	A	A	A	A	A	A	P	A	A	A	A	A	A	A	M	A	A	A	A	A	A
1552713_a_at	A	A	A	A	A	A	A	A	A	A	A	A	A	A	A	A	A	A	A	A	A	A	A	A	A	A	A	A	A	A	A	A	A	A	A	A	A	A	A
1552714_at	A	A	A	A	A	A	A	A	A	A	A	A	A	A	A	A	A	A	P	A	A	A	A	A	A	A	A	A	A	A	A	A	A	A	A	A	A	A	A
1552715_a_at	A	A	A	A	A	P	A	M	A	A	P	M	M	A	A	A	A	M	P	P	A	A	A	A	P	A	A	A	A	A	A	P	A	A	A	A	A	A	A
1552716_at	A	P	M	A	A	A	A	A	A	P	A	A	A	A	A	A	A	P	P	P	A	A	A	A	P	A	A	A	P	A	A	A	P	A	A	A	A	A	A
1552717_s_at	A	A	A	A	A	A	A	A	A	M	A	A	A	A	A	A	A	A	A	A	A	A	A	A	A	A	A	A	A	A	A	P	M	A	A	A	A	A	A
1552718_at	P	A	A	A	A	A	A	A	A	A	A	A	A	M	A	A	A	A	A	A	M	A	A	A	P	A	A	A	P	A	A	A	A	A	A	A	A	A	A
1552719_at	A	A	A	A	A	A	A	A	A	A	A	A	A	A	A	A	A	A	A	A	A	A	A	A	A	A	A	A	A	A	A	A	A	A	A	A	A	A	A
1552721_a_at	A	A	A	A	A	A	A	A	A	A	A	A	A	A	A	A	A	A	A	A	A	A	A	A	A	A	A	A	A	A	A	A	A	A	A	A	A	A	A
1552722_at	M	P	A	A	A	A	A	P	A	A	A	A	P	P	P	P	A	P	A	A	A	A	P	A	M	A	A	A	A	A	A	A	M	A	A	P	A	A	P
1552724_at	A	P	P	P	P	P	M	P	M	P	A	A	P	P	P	A	P	A	M	A	A	P	P	P	P	M	P	P	A	P	M	P	P	A	P	A	M	P	P
1552725_s_at	A	A	A	A	A	A	A	A	A	A	A	A	A	A	A	A	P	M	A	A	P	A	P	P	A	P	A	A	P	P	P	A	M	P	P	P	P	M	A
1552726_at	A	A	A	A	A	A	A	A	A	A	A	A	A	A	A	A	A	A	A	A	A	A	A	A	A	A	A	A	A	A	A	A	A	A	A	A	A	A	A
1552727_s_at	P	P	P	P	P	P	P	P	P	P	P	P	P	P	P	P	P	P	P	P	A	P	P	P	P	A	P	P	P	P	P	P	P	P	P	A	P	P	A
1552729_at	A	A	A	A	A	A	A	A	A	A	A	A	A	A	A	A	A	A	A	A	A	A	A	A	A	A	A	A	A	A	A	A	A	A	A	A	A	A	A
1552730_at	A	A	A	A	A	A	A	A	A	A	A	A	A	A	A	A	A	A	A	A	A	A	A	A	A	A	A	A	A	A	A	A	A	A	A	A	A	A	A
1552731_at	A	A	A	A	A	A	A	A	A	A	A	A	A	A	A	A	A	A	A	A	A	A	A	A	A	A	A	A	A	A	A	A	A	A	A	A	A	A	A
1552732_at	P	P	P	P	P	P	P	P	P	A	P	P	P	P	P	P	P	P	A	P	A	P	P	A	P	P	P	P	P	P	P	P	P	P	A	P	P	A	P
1552733_at	P	P	P	P	P	P	P	P	P	P	P	P	P	P	P	P	P	P	P	P	M	P	P	P	P	P	P	P	P	P	P	P	P	P	P	P	P	P	P
1552734_at	M	P	M	P	P	P	P	A	P	P	P	P	P	P	A	P	M	P	P	P	P	A	P	P	P	P	P	A	P	P	P	P	P	P	P	P	P	P	M
1552735_at	A	M	A	A	M	A	P	P	M	M	A	A	A	P	A	P	P	P	P	M	P	P	P	A	P	M	A	A	A	P	P	P	M	P	P	P	M	A	P
1552736_a_at	A	A	A	A	A	A	A	A	A	A	A	A	A	A	A	A	A	A	A	A	A	A	A	A	A	A	A	A	A	A	A	A	A	A	A	A	A	A	A
1552737_s_at	A	M	A	A	A	A	P	A	M	P	P	A	P	P	A	A	A	A	A	A	A	A	A	A	A	A	A	A	A	A	M	P	P	A	A	P	P	A	A
1552738_a_at	P	P	P	P	P	P	P	P	P	P	P	M	M	P	P	P	P	P	P	P	P	P	P	P	P	P	P	P	P	P	P	P	P	P	P	P	P	P	P
1552739_s_at	P	P	P	A	P	P	P	P	P	P	P	P	P	P	A	P	P	P	P	P	P	M	P	A	P	A	P	A	P	P	P	P	P	P	P	P	M	P	P
1552740_at	A	A	A	A	A	A	A	A	A	A	A	A	A	A	A	A	A	A	A	A	A	A	A	A	A	A	A	A	A	A	A	A	A	A	A	A	A	A	A
1552742_at	A	A	A	A	A	A	A	A	A	P	A	A	A	A	A	A	A	A	A	A	A	A	A	A	A	A	A	A	A	A	A	A	A	A	A	A	A	A	A
1552743_at	A	A	A	A	A	A	A	A	A	A	A	A	A	A	A	A	A	A	A	A	A	A	A	A	A	A	A	A	A	A	A	A	A	A	A	A	A	A	A
1552745_at	M	M	P	M	M	A	A	A	A	M	A	A	A	A	P	A	A	A	A	A	A	A	A	A	A	P	M	A	P	A	A	A	A	A	A	A	A	A	A
1552747_a_at	M	M	A	P	P	P	P	A	A	P	A	M	A	P	P	P	P	P	A	P	P	P	P	A	P	P	P	P	P	A	A	A	P	P	M	M	P	P	P
1552749_a_at	A	A	A	A	A	A	A	A	A	A	A	A	A	A	A	A	A	A	A	A	A	A	A	A	A	A	A	A	A	A	A	A	A	A	A	A	A	A	A
1552750_at	A	A	A	A	A	A	A	A	A	A	A	A	A	A	A	A	A	A	A	A	A	A	A	A	A	A	A	A	A	A	A	A	A	A	A	A	A	A	A
1552751_a_at	A	A	A	A	A	A	A	A	A	A	A	A	M	A	A	A	A	A	A	A	A	A	A	A	A	A	A	A	A	A	A	A	A	A	A	A	A	A	A
1552752_a_at	P	M	P	P	P	P	P	P	P	P	P	P	P	P	P	P	P	P	P	P	P	P	P	P	P	P	P	P	P	P	P	P	P	P	P	P	P	P	P
1552754_a_at	A	A	A	A	A	A	A	A	A	A	A	A	A	A	A	A	A	A	A	A	A	A	A	A	A	A	A	A	A	A	A	A	A	A	A	A	A	A	A
1552755_at	A	A	A	A	A	A	A	A	A	A	A	A	A	A	A	A	A	A	A	A	A	A	A	A	A	A	A	A	A	A	A	A	A	A	A	A	A	A	A
1552757_s_at	A	A	A	A	A	A	A	A	A	A	A	A	A	A	A	A	A	A	A	A	A	A	A	A	A	A	A	A	A	A	A	A	A	A	A	A	A	A	A
1552758_at	A	A	A	A	A	A	A	A	A	A	A	A	A	A	A	A	A	A	A	A	A	A	A	A	A	A	A	A	A	A	A	A	A	A	A	A	A	A	A
1552760_at	A	A	A	A	A	A	A	A	A	A	A	A	A	A	A	A	A	A	A	A	A	A	A	A	A	A	A	A	A	A	A	A	A	A	A	A	A	A	A
1552761_at	A	A	A	A	A	A	A	A	A	A	A	A	A	A	A	A	A	A	A	A	A	A	A	A	A	A	A	A	A	A	A	A	A	A	A	A	A	A	A
1552763_at	A	A	A	A	A	A	A	A	A	A	A	A	A	A	A	A	A	A	A	A	A	A	A	A	A	A	A	A	A	A	A	A	A	A	A	A	A	A	A
1552765_x_at	M	A	A	A	A	A	A	A	A	A	A	A	A	A	A	A	A	A	A	A	A	A	A	A	A	A	A	A	A	A	A	A	M	M	A	A	P	A	A
1552766_at	P	A	P	P	P	P	P	P	P	P	M	P	P	P	P	P	P	P	P	P	P	P	P	P	P	P	P	P	P	P	P	P	P	P	P	A	P	P	P
1552767_a_at	P	P	P	P	P	P	P	P	P	P	A	P	P	P	P	P	P	P	P	P	P	P	P	P	P	P	P	P	P	P	P	P	P	P	P	P	P	P	P
1552768_at	A	A	A	A	A	A	A	A	A	A	A	A	A	A	A	A	A	A	A	A	A	A	A	A	A	A	A	A	A	A	A	A	A	A	A	A	A	A	A
1552769_at	A	A	A	A	A	A	P	A	A	A	A	A	M	A	A	A	A	A	A	M	A	A	A	A	M	A	A	A	A	A	A	P	A	A	A	A	A	A	P
1552770_s_at	P	P	P	P	P	P	P	P	P	P	P	P	A	P	P	P	M	A	P	A	P	P	P	P	P	P	P	P	A	M	P	P	P	P	P	P	P	P	P
1552771_a_at	A	A	A	A	A	A	A	A	A	A	A	A	A	A	A	A	A	A	A	A	A	A	A	A	A	A	A	A	A	A	A	A	A	A	A	A	A	A	A
1552772_at	A	A	A	A	A	A	A	A	A	A	A	A	A	A	A	A	A	A	A	A	A	A	A	A	A	A	A	A	A	A	A	A	A	A	A	A	A	M	A
1552773_at	P	P	P	P	P	P	P	P	P	P	P	P	P	P	P	P	P	P	P	P	P	P	P	P	P	P	P	P	P	P	P	P	P	P	P	P	P	P	P
1552774_a_at	A	A	A	A	A	A	A	A	A	A	A	A	A	A	A	A	A	A	A	A	A	A	A	A	A	A	A	A	A	P	A	M	A	A	A	A	A	A	A
1552775_at	A	A	A	A	A	A	A	A	A	A	A	A	A	A	A	A	A	A	A	A	A	A	A	A	A	A	A	A	A	A	A	A	A	A	A	A	A	A	A
1552777_a_at	A	A	M	P	A	A	A	A	M	A	A	A	P	A	A	A	A	P	A	A	A	A	A	M	A	A	A	A	A	A	A	A	A	A	A	A	A	A	A
1552779_a_at	P	A	P	P	P	P	A	P	P	P	A	A	P	P	A	A	A	P	P	P	A	A	P	P	A	A	M	P	P	A	A	A	P	P	M	P	P	P	P
1552782_at	P	A	P	P	P	P	A	A	P	P	A	A	P	P	A	M	P	P	P	A	A	P	P	P	A	A	P	P	P	A	P	A	P	A	P	P	A	P	A
1552783_at	A	A	A	A	A	A	A	A	A	A	A	A	A	A	A	A	A	A	A	A	A	A	A	A	A	M	A	A	A	A	A	A	P	A	A	A	M	A	A
1552785_at	A	A	A	A	A	A	A	A	A	P	A	A	A	A	A	A	A	P	A	A	A	P	A	A	A	A	A	A	A	A	P	P	M	A	A	A	A	A	A
1552787_at	P	M	P	P	M	P	P	M	A	P	P	M	P	P	A	P	M	P	P	P	M	A	P	P	P	A	A	A	M	P	P	P	P	A	P	P	P	P	P
1552788_a_at	A	A	A	A	A	A	A	A	A	A	A	A	A	A	A	A	A	A	A	A	A	A	A	P	A	A	A	A	A	A	A	M	P	A	P	P	P	P	A
1552789_at	P	P	P	P	P	P	P	P	P	P	P	P	P	P	P	P	P	P	P	P	P	P	P	P	P	P	P	P	P	P	P	P	P	P	P	P	P	P	P
1552790_a_at	P	P	P	P	P	P	P	P	P	P	P	P	P	P	P	P	P	P	P	P	P	P	P	P	P	P	P	P	P	P	P	P	P	P	P	P	P	P	P
1552791_a_at	A	A	A	A	A	A	A	A	A	A	A	M	A	A	A	A	A	A	A	A	A	A	A	A	A	A	A	A	A	A	A	A	A	A	A	A	A	A	A
1552792_at	A	A	P	A	A	P	A	P	P	A	A	A	A	A	A	A	A	P	A	P	P	A	A	A	P	A	A	A	A	M	P	P	A	A	A	A	P	A	A
1552793_at	A	A	A	A	A	A	A	A	A	A	A	A	A	A	A	A	A	A	A	A	A	A	A	A	A	A	A	A	A	A	A	A	A	A	A	A	A	A	A
1552794_a_at	A	A	A	A	A	A	A	A	A	A	A	A	A	A	A	A	A	P	A	A	A	A	P	A	M	A	A	A	A	M	A	P	A	A	A	A	P	A	A
1552796_a_at	A	A	A	A	A	A	A	A	A	A	A	A	A	A	A	A	A	A	A	A	A	A	A	A	A	A	A	A	A	A	A	A	A	A	A	A	A	A	A
1552797_s_at	P	P	P	P	P	P	P	P	P	P	P	P	P	P	P	P	P	P	P	P	P	P	P	P	P	P	P	P	P	P	P	P	P	P	P	P	P	P	P
1552798_a_at	A	A	A	A	A	A	A	A	A	A	A	M	A	A	A	A	A	A	A	A	A	A	A	A	A	A	A	A	A	A	A	P	A	A	A	A	A	A	A
1552799_at	A	A	A	A	A	A	A	A	A	A	A	A	A	A	A	A	A	A	A	A	A	A	A	A	A	A	A	A	A	A	A	A	A	A	A	A	A	A	A
1552800_at	A	A	A	A	A	A	A	A	A	A	A	A	A	A	A	A	A	A	A	A	A	A	A	A	A	A	A	A	A	A	A	A	A	A	A	A	A	A	A
1552801_at	A	A	A	A	A	A	A	A	A	A	A	A	A	A	A	A	A	A	A	A	A	A	A	A	A	A	A	A	A	A	A	A	A	A	A	A	A	A	A
1552803_a_at	A	A	A	A	A	A	A	A	A	A	A	A	A	A	A	A	A	A	A	A	A	A	A	A	A	A	A	A	A	A	A	P	A	A	A	A	A	A	A
1552804_a_at	A	A	A	A	A	A	A	A	A	A	A	A	A	A	A	A	A	A	A	A	A	A	A	A	A	A	A	A	A	A	A	A	A	A	A	A	A	A	A
1552806_a_at	A	A	A	A	A	A	M	A	A	A	P	P	P	A	A	P	A	A	P	A	A	A	A	A	A	A	A	A	A	A	A	A	M	A	P	A	A	A	A
1552807_a_at	A	A	A	A	A	P	P	A	A	A	M	A	P	M	A	A	A	M	P	A	A	A	P	A	P	A	A	A	P	A	A	M	A	M	A	M	A	P	A
1552808_at	A	A	A	A	A	A	A	A	A	A	A	A	A	A	A	A	A	A	A	A	A	A	A	A	A	A	A	M	A	A	A	A	A	A	A	A	A	A	A
1552809_at	A	A	A	A	A	A	P	P	A	A	P	A	P	P	A	P	P	M	P	P	A	A	A	A	P	A	A	P	A	A	A	A	A	A	A	A	A	A	A
1552811_at	A	A	A	A	A	A	A	A	A	A	A	A	A	A	A	A	A	A	A	A	A	A	A	A	A	A	A	A	A	A	A	A	A	A	A	A	A	A	A
1552812_a_at	P	P	P	P	P	P	P	P	P	P	P	P	P	P	P	P	P	P	P	P	P	P	P	P	P	P	P	A	P	P	P	P	P	P	P	P	P	P	P
1552813_at	A	A	A	A	A	A	A	A	A	A	A	A	A	A	A	A	A	A	A	A	A	A	A	A	A	A	A	A	A	A	A	A	A	A	A	A	A	A	A
1552814_a_at	A	A	A	A	A	A	A	A	A	A	A	A	A	A	A	A	A	A	A	A	A	A	A	A	A	A	A	A	A	A	A	A	A	A	A	A	A	A	A
1552816_at	A	P	A	A	A	M	A	A	A	A	P	A	A	A	A	A	P	P	M	P	A	A	A	A	A	A	A	A	A	A	A	P	A	A	M	A	A	A	P
1552818_a_at	A	A	A	A	A	A	A	A	A	A	A	A	A	A	A	A	A	A	A	A	A	A	A	A	A	A	A	A	A	A	A	A	A	A	A	A	A	A	A
1552819_at	A	M	A	A	A	A	A	A	A	A	A	A	A	A	A	M	A	A	A	A	A	M	A	P	A	A	A	A	A	A	A	A	M	A	P	A	A	A	M
1552822_at	P	P	P	M	A	P	P	P	P	P	P	A	A	P	P	A	A	P	P	A	P	P	P	A	P	P	P	A	A	P	P	P	P	P	M	P	A	P	A
1552825_at	P	A	P	P	A	M	A	A	P	A	A	M	A	M	P	A	P	P	A	A	A	P	M	M	A	P	P	P	P	P	P	M	P	A	A	A	P	P	M
1552826_at	A	A	A	P	A	M	A	A	A	A	A	A	A	A	A	A	A	A	A	A	A	A	A	A	A	A	A	A	A	A	A	P	A	A	A	A	A	A	A
1552827_s_at	A	A	A	A	A	A	A	A	A	A	A	A	A	A	A	A	A	M	A	A	A	A	A	A	A	A	A	P	M	A	A	M	A	A	A	A	A	A	A
1552828_at	A	A	A	A	A	A	A	A	A	A	A	A	A	A	A	A	A	A	A	A	A	A	A	A	A	A	A	A	A	A	A	A	A	A	A	A	A	A	A
1552829_at	P	P	A	A	P	M	P	P	M	A	A	M	M	P	P	A	P	P	P	P	P	P	P	P	P	M	P	P	P	M	P	P	A	P	A	A	P	P	P
1552830_at	A	A	A	A	A	A	A	A	A	A	A	A	A	A	A	A	A	A	A	A	A	A	A	A	A	A	A	A	A	A	A	A	A	A	A	A	A	A	A
1552833_at	A	A	A	A	A	A	A	A	A	A	A	A	A	A	A	A	A	A	A	A	A	A	A	A	A	A	A	A	A	A	A	A	A	A	A	A	A	A	A
1552834_at	A	A	A	A	A	A	A	A	A	A	A	A	A	A	A	A	A	A	A	A	A	A	A	A	A	A	A	A	A	A	A	A	A	A	A	A	A	A	A
1552835_at	A	M	M	P	M	A	A	A	A	P	A	A	A	M	M	A	P	P	P	A	A	A	M	A	P	A	A	A	M	A	A	A	A	P	A	A	A	A	A
1552836_at	A	A	A	A	M	A	A	P	A	A	A	P	A	A	A	A	A	A	A	A	A	A	A	A	A	A	A	A	A	A	A	A	A	A	A	A	A	A	A
1552837_at	A	A	A	A	A	A	A	A	A	A	A	A	A	A	A	A	A	A	A	M	A	A	A	A	A	A	A	A	A	A	A	A	A	A	A	A	A	A	A
1552839_at	A	A	A	A	A	A	A	A	A	A	A	A	A	A	A	A	A	P	A	A	A	M	A	A	M	A	A	A	A	M	A	A	A	A	A	A	A	A	A
1552841_s_at	P	A	P	A	A	M	A	A	A	A	A	A	M	A	A	A	A	A	P	M	A	P	A	M	A	M	A	A	A	A	A	A	A	P	P	A	P	A	A
1552842_at	A	A	A	A	A	A	A	A	A	A	A	A	A	A	A	A	A	A	A	A	A	A	A	A	A	A	A	A	A	A	A	A	A	A	A	A	A	A	A
1552843_at	A	A	A	A	A	A	A	A	A	A	A	A	A	A	A	A	A	A	A	A	A	A	A	A	A	A	A	A	A	A	A	A	A	A	A	A	A	A	A
1552845_at	A	A	A	A	A	A	A	A	A	A	A	A	A	A	A	A	A	A	A	A	A	A	A	A	A	A	A	A	A	A	A	A	A	A	A	A	A	A	A
1552846_s_at	M	A	P	A	P	P	A	M	A	A	A	M	P	P	A	M	P	A	A	P	A	A	M	M	P	A	A	A	P	A	A	A	P	A	P	A	A	A	M
1552848_a_at	P	P	P	A	P	P	M	P	A	A	A	M	A	A	A	P	P	P	A	P	A	A	M	A	A	A	A	A	A	A	A	A	A	A	A	A	A	A	M
1552849_at	A	A	A	A	A	A	A	A	M	A	P	P	P	A	A	A	P	A	P	A	A	A	A	A	A	A	A	A	A	A	A	A	P	A	P	A	A	A	A
1552851_at	A	A	A	A	A	A	A	A	A	A	A	A	A	A	A	A	A	A	A	A	P	A	A	A	A	A	A	A	A	A	A	A	A	A	A	A	A	A	A
1552852_a_at	A	A	A	A	A	A	A	A	A	A	A	A	A	A	A	A	A	A	A	A	P	A	A	A	A	A	A	A	A	A	A	A	A	A	A	A	A	A	A
1552853_at	A	A	A	A	A	A	A	A	A	A	A	A	A	A	A	A	A	A	A	A	A	A	A	A	A	A	A	A	A	A	A	A	A	A	A	A	A	A	A
1552854_a_at	A	A	A	A	A	A	A	A	A	A	A	A	A	A	A	A	A	A	A	A	A	A	A	A	A	A	A	A	A	A	A	A	A	A	A	A	A	A	A
1552856_at	A	P	A	A	A	A	A	A	A	A	A	A	A	A	A	P	A	A	A	P	A	P	A	A	A	A	A	A	P	A	A	A	A	A	A	A	P	A	P
1552857_a_at	A	A	A	A	A	A	A	A	A	A	A	A	A	A	A	A	A	A	A	A	A	A	A	A	A	A	A	A	A	A	A	A	A	A	A	A	A	A	A
1552858_at	A	A	P	A	A	A	P	A	A	A	P	A	A	A	P	A	A	A	A	A	P	P	M	P	A	A	P	P	P	P	P	A	M	P	A	P	A	P	M
1552860_at	A	A	A	A	A	A	A	A	A	A	A	A	A	A	A	A	A	A	A	A	A	A	A	A	A	A	A	A	A	A	A	A	A	A	A	A	A	A	A
1552862_at	A	A	A	A	A	A	A	A	A	A	A	A	A	A	A	A	A	A	A	A	A	A	A	A	A	A	A	A	A	A	A	A	A	A	A	A	A	A	A
1552863_a_at	P	P	P	P	M	M	P	M	P	P	P	P	P	P	P	P	M	M	P	M	P	P	P	P	P	P	M	P	P	A	P	P	P	P	P	P	P	P	P
1552865_a_at	A	A	A	A	A	A	A	A	A	A	A	A	A	A	A	A	A	A	A	A	A	A	A	A	A	A	A	A	A	A	A	A	A	A	A	A	A	A	A
1552867_at	A	A	A	A	A	A	A	A	A	P	P	A	A	M	A	P	A	A	P	A	M	P	P	A	M	A	P	P	A	M	M	P	P	M	A	A	P	P	M
1552868_at	A	A	A	A	A	A	A	A	A	A	A	A	A	A	A	A	A	A	A	A	A	A	A	A	A	A	A	A	A	A	A	A	A	A	A	A	A	A	A
1552870_s_at	A	A	A	A	A	A	A	A	A	A	A	A	M	A	A	A	A	A	A	A	A	A	A	A	A	A	A	A	A	A	A	A	P	A	A	A	A	A	A
1552872_at	A	A	A	A	A	A	A	A	A	A	A	A	A	A	A	A	A	A	A	A	A	A	A	A	A	A	A	A	A	A	A	A	A	A	A	A	A	A	A
1552873_s_at	A	A	A	A	A	A	A	A	A	A	A	A	A	A	A	A	A	A	A	A	A	A	A	A	A	A	A	A	A	A	A	A	A	A	A	A	A	A	A
1552875_a_at	A	A	A	M	A	A	A	A	A	A	A	A	A	A	A	A	A	A	A	M	A	A	A	A	A	A	A	A	A	A	A	A	A	A	A	A	A	A	A
1552876_at	P	M	A	P	P	M	P	A	M	M	A	P	P	A	A	P	A	P	M	P	A	A	A	P	P	P	A	P	M	A	A	P	A	A	P	P	A	M	P
1552877_s_at	A	A	A	A	A	A	A	A	A	A	A	A	A	A	A	A	A	A	A	A	A	A	A	A	A	A	A	A	A	A	A	A	A	A	A	A	A	A	A
1552878_at	A	M	A	A	A	P	A	A	A	A	M	M	P	A	A	A	A	A	M	M	A	P	A	A	M	A	A	A	P	M	A	P	A	A	A	A	A	A	A
1552879_a_at	A	A	A	A	A	A	A	A	A	A	A	A	A	A	M	A	A	A	A	A	A	A	A	A	A	A	A	A	A	A	A	A	A	A	A	A	A	A	A
1552880_at	A	A	P	P	A	P	A	A	A	A	A	M	P	A	A	P	P	M	A	A	A	A	P	A	P	A	A	A	P	A	P	P	P	A	A	M	P	P	A
1552882_a_at	A	A	A	A	A	A	A	A	A	A	A	A	A	A	A	A	A	A	A	A	A	A	A	A	A	A	A	A	A	A	A	A	A	A	A	A	A	A	A
1552884_at	A	A	P	M	A	P	M	M	P	P	P	P	P	A	A	M	A	M	P	M	A	A	P	P	P	A	M	A	A	A	A	A	P	P	A	P	A	M	P
1552885_a_at	A	A	A	A	A	A	A	A	A	A	A	A	A	A	A	A	A	A	A	A	A	A	A	A	A	A	A	A	A	A	A	A	A	A	A	A	A	A	A
1552887_at	A	A	A	P	A	A	P	A	M	A	M	M	P	P	M	A	A	M	A	M	A	P	A	P	A	A	P	P	P	P	M	A	A	P	A	M	A	M	A
1552889_a_at	P	P	P	P	P	P	P	P	P	P	P	M	P	P	M	P	P	P	M	A	P	P	P	P	P	P	P	A	M	P	P	P	P	M	P	P	P	P	P
1552890_a_at	A	A	A	A	A	A	A	A	A	A	A	A	A	A	A	A	A	A	A	A	A	A	A	A	A	A	A	A	A	A	A	A	A	A	A	A	A	A	A
1552892_at	A	A	A	A	A	A	A	A	A	A	A	A	A	A	A	A	A	A	A	A	A	A	A	A	A	A	A	A	A	A	A	A	A	A	A	A	A	A	A
1552893_at	A	A	M	M	A	A	A	P	A	A	A	M	A	A	A	M	A	A	A	A	A	A	A	A	A	A	A	A	A	A	A	A	A	A	A	A	A	A	A
1552895_a_at	A	A	A	A	A	A	M	P	A	A	A	P	M	A	A	A	P	A	P	A	A	M	A	P	A	A	A	P	A	A	P	P	A	A	M	M	P	A	A
1552897_a_at	A	M	A	P	P	P	A	P	M	A	P	P	P	A	P	P	M	A	M	P	A	A	P	P	P	A	A	A	P	M	P	M	A	P	P	P	A	A	P
1552898_a_at	A	A	A	A	A	A	A	A	A	A	A	A	A	A	A	A	A	A	A	A	A	A	A	A	A	A	A	A	A	A	A	A	A	A	A	A	A	A	A
1552899_at	P	P	P	P	P	M	P	P	P	P	P	P	A	P	P	P	P	P	P	P	A	P	P	P	P	P	P	P	P	P	P	P	P	P	A	P	P	P	P
1552900_a_at	P	P	P	M	P	P	P	P	P	P	P	P	P	P	P	P	P	P	P	P	P	P	P	P	P	P	P	P	P	P	P	P	M	P	P	P	P	P	P
1552902_a_at	A	A	A	A	A	A	A	A	A	A	A	A	A	A	A	A	A	A	A	A	A	A	A	A	A	A	A	A	A	A	A	A	A	A	A	A	A	A	A
1552903_at	A	A	A	A	A	A	A	A	A	A	A	A	A	A	A	A	A	A	A	A	A	A	A	A	A	A	A	A	A	A	A	A	A	A	A	A	A	A	A
1552904_at	A	A	A	A	P	P	P	A	A	A	A	M	A	M	A	A	A	A	P	A	A	A	P	A	A	A	A	A	A	P	A	A	A	A	P	A	A	P	P
1552906_at	M	A	A	A	A	A	A	A	A	A	A	A	A	A	A	A	A	A	A	A	A	A	A	A	A	A	A	A	A	A	A	A	A	A	A	A	A	A	A
1552908_at	A	A	A	A	A	A	M	A	P	A	A	A	A	A	A	A	A	A	A	A	A	A	A	A	P	A	A	A	A	A	A	A	A	A	A	A	A	A	A
1552910_at	A	A	A	A	A	A	A	A	A	A	A	A	A	A	A	A	A	A	A	A	A	A	A	A	P	A	A	A	A	A	A	A	A	A	A	A	A	M	A
1552911_at	A	A	A	A	A	A	A	A	A	A	A	A	A	A	A	A	A	A	A	A	A	A	A	A	A	A	A	A	A	A	A	A	A	A	A	A	A	A	A
1552912_a_at	A	A	A	A	A	A	A	A	A	A	A	A	A	A	A	A	A	A	A	A	A	A	A	A	A	A	A	A	A	A	A	A	A	A	A	A	A	A	A
1552913_at	A	A	A	A	A	P	A	P	M	A	A	A	A	A	A	A	P	A	A	A	P	A	A	M	P	P	A	P	A	A	A	M	A	M	A	A	A	A	A
1552914_a_at	A	A	A	A	A	A	A	A	A	A	A	A	A	A	A	A	A	A	A	A	A	A	A	A	A	A	A	A	A	A	A	A	A	A	A	A	A	A	A
1552915_at	M	A	A	A	A	P	A	P	A	A	P	P	P	A	A	P	A	A	M	P	A	A	A	A	A	A	A	A	A	A	A	A	A	A	A	A	A	A	A
1552917_at	A	A	A	A	A	A	A	A	A	A	A	A	A	A	A	A	A	A	A	A	A	A	A	A	A	A	A	A	A	A	A	A	A	A	A	A	A	A	A
1552919_at	P	P	P	P	A	A	P	P	P	P	A	A	P	P	P	A	P	P	P	P	P	A	P	P	P	A	A	P	P	P	P	P	P	P	A	P	P	P	A
1552921_a_at	P	P	P	P	P	P	P	P	P	P	P	P	P	P	P	P	P	P	P	P	P	P	P	P	P	P	P	P	P	P	P	P	P	P	P	P	P	P	P
1552922_at	A	A	A	A	A	A	A	A	A	A	A	A	A	A	A	A	A	A	A	A	A	A	A	A	A	A	A	A	A	A	A	A	A	A	A	A	A	A	A
1552923_a_at	A	A	A	A	A	A	A	A	A	A	A	A	A	A	A	A	A	A	A	A	A	A	A	A	A	A	A	A	A	A	A	A	A	A	A	A	A	A	A
1552924_a_at	A	A	A	A	A	A	A	A	A	A	A	A	A	A	A	A	A	A	A	A	A	A	A	A	A	A	A	A	A	A	A	A	A	A	A	A	A	A	A
1552925_at	A	A	A	A	A	A	A	A	A	A	A	A	A	A	A	A	A	A	A	A	A	A	A	A	A	A	A	A	A	A	A	A	A	A	A	A	A	A	A
1552927_at	P	P	P	P	P	P	P	P	P	P	P	P	P	P	P	P	M	P	P	P	P	A	P	P	P	P	A	A	P	P	P	P	P	P	P	P	P	P	A
1552928_s_at	M	M	M	P	P	M	M	P	P	P	P	P	P	A	A	P	M	P	P	P	P	A	P	P	P	M	M	A	P	A	P	P	P	P	P	P	P	M	P
1552929_at	A	A	A	A	A	A	A	A	A	A	A	A	A	A	A	A	A	A	A	A	A	A	A	A	A	P	A	A	A	A	A	A	A	A	A	A	A	A	A
1552930_at	P	P	P	P	P	P	P	P	P	P	P	P	P	P	P	P	P	P	P	P	P	P	P	P	P	P	P	P	P	P	P	P	P	P	P	P	P	P	P
1552931_a_at	A	A	P	A	A	A	A	A	A	A	M	M	A	A	A	A	A	A	A	A	A	A	A	M	P	A	A	A	A	M	P	A	A	P	A	A	A	A	A
1552932_at	A	A	A	A	A	A	A	A	A	A	A	A	A	A	A	A	A	A	A	A	A	A	A	A	A	A	A	A	A	A	A	A	A	A	A	A	A	A	A
1552933_at	A	A	A	A	A	A	A	A	A	A	A	A	A	A	A	A	A	A	A	A	A	A	A	A	A	A	A	A	A	A	A	A	A	A	A	A	A	A	A
1552935_at	M	P	A	A	M	A	A	A	A	A	A	P	A	A	A	M	A	A	A	A	A	A	A	A	A	A	A	A	A	A	A	M	A	M	A	A	A	A	M
1552937_s_at	A	A	A	A	A	A	A	M	A	M	A	A	A	A	A	A	M	A	A	A	A	A	P	A	P	A	A	A	A	A	A	P	M	A	A	P	A	A	A
1552938_at	A	A	A	A	A	A	A	A	A	A	A	A	A	A	A	A	A	A	A	A	A	A	A	A	A	A	A	A	A	A	A	P	A	A	A	A	A	A	A
1552939_at	A	A	A	A	A	A	A	P	A	P	A	A	A	A	M	A	A	A	A	A	M	A	P	A	A	P	A	P	P	P	P	A	A	A	A	A	A	P	A
1552940_at	A	A	A	A	A	A	A	A	A	A	A	A	A	A	A	A	A	A	A	A	A	A	A	A	A	A	A	A	A	A	A	A	A	A	A	A	A	A	A
1552942_at	P	P	P	P	P	P	P	P	P	P	P	P	P	P	P	P	P	P	P	P	P	P	P	P	P	P	P	P	P	P	P	P	P	P	P	P	P	P	P
1552943_at	M	A	A	A	A	A	P	A	P	P	A	A	A	A	A	A	A	A	A	P	A	A	A	A	A	A	M	M	M	A	A	A	A	A	A	A	A	A	A
1552944_a_at	A	A	A	A	A	A	A	A	A	A	A	A	A	A	A	A	A	A	A	A	A	A	A	A	A	A	A	A	A	A	A	A	A	A	A	A	A	A	A
1552946_at	A	A	P	M	P	P	P	P	P	P	P	P	P	P	P	P	P	P	P	P	P	A	P	A	P	P	P	A	M	A	A	P	P	P	P	P	P	A	P
1552947_x_at	A	A	P	M	M	P	M	P	P	M	P	M	P	P	P	P	P	P	P	A	P	A	P	P	P	P	P	A	A	M	A	P	P	P	P	P	P	M	P
1552948_at	A	A	A	A	A	A	A	A	A	A	A	A	A	A	A	A	A	A	A	A	A	A	A	A	A	A	A	A	A	A	A	A	A	A	A	A	A	A	A
1552950_at	A	A	A	A	A	A	A	A	A	A	A	A	A	A	A	A	A	A	A	A	A	A	A	A	A	A	A	A	A	A	A	A	A	A	A	A	A	A	A
1552952_at	A	P	M	A	M	A	M	A	A	A	A	A	A	M	A	A	A	A	P	A	A	A	A	A	A	A	A	A	A	A	A	A	P	A	A	A	A	A	A
1552953_a_at	A	P	A	A	P	A	P	A	P	A	M	A	A	A	A	M	A	P	P	A	A	A	A	A	M	A	M	M	A	A	M	A	A	A	A	P	A	A	M
1552954_at	A	A	A	A	A	A	A	A	A	A	A	A	A	A	A	A	A	P	A	A	A	A	A	A	A	A	A	A	M	A	A	A	A	A	A	A	A	A	A
1552955_at	A	A	A	A	A	A	A	A	A	A	A	A	A	A	A	A	A	A	A	A	A	A	A	A	A	A	A	A	A	A	A	A	A	A	A	A	A	A	A
1552957_at	A	A	A	A	A	A	A	A	A	A	A	A	A	A	A	A	A	A	A	A	A	A	A	A	A	A	A	A	A	A	A	A	A	A	A	A	A	A	A
1552960_at	A	A	A	A	A	A	A	A	A	A	A	A	A	A	A	A	A	A	A	A	A	A	A	A	A	A	A	A	A	A	A	A	A	A	A	A	A	A	A
1552961_at	A	A	A	A	A	A	A	A	A	A	M	A	A	A	A	A	M	A	M	A	A	A	A	A	A	A	A	A	A	A	A	A	A	A	A	A	A	A	A
1552964_at	A	A	A	A	A	A	A	A	A	A	A	A	A	A	A	A	A	A	A	A	A	A	A	A	A	A	A	A	A	A	A	A	A	A	A	A	A	A	A
1552965_a_at	A	A	A	A	A	A	A	A	A	A	A	A	A	A	A	A	A	A	A	A	A	A	A	A	A	A	A	A	A	A	A	A	A	A	A	A	A	A	A
1552967_at	P	P	P	P	P	P	P	P	P	A	P	P	P	P	P	P	P	A	A	P	A	P	P	P	M	P	A	P	P	M	P	P	A	P	P	P	P	M	M
1552969_a_at	A	A	A	A	A	P	A	A	A	A	A	A	A	A	A	A	A	A	A	P	A	A	A	A	A	A	A	A	A	A	A	A	A	A	A	A	A	A	A
1552970_s_at	A	A	A	A	A	M	P	A	A	A	A	M	P	A	A	A	A	A	A	P	A	A	A	A	P	A	A	A	P	A	A	P	A	A	A	P	A	A	A
1552971_at	A	A	A	A	A	A	A	A	A	A	A	A	A	A	A	A	A	A	A	A	A	A	A	A	A	A	A	A	A	A	A	A	A	A	A	A	A	A	A
1552972_at	A	A	P	A	A	A	A	A	A	A	A	A	A	A	A	A	A	A	A	A	A	A	P	A	A	A	A	A	A	A	A	A	P	A	P	A	P	A	A
1552973_at	A	A	A	A	A	A	A	A	A	A	A	A	A	A	A	A	A	A	A	A	A	A	A	A	A	A	A	A	A	A	A	A	A	A	A	A	A	A	A
1552974_at	A	A	A	A	A	A	A	A	A	A	A	A	A	A	A	A	A	A	A	A	A	A	A	A	A	A	A	A	A	A	A	A	A	A	M	A	A	A	A
1552975_x_at	A	A	A	A	P	M	A	A	A	A	A	A	A	A	A	A	A	A	A	A	A	A	A	A	A	A	A	A	A	A	A	A	A	A	A	A	A	A	A
1552976_at	P	P	A	A	P	P	P	P	P	P	P	P	A	A	P	P	P	P	M	M	P	M	A	P	M	P	P	P	M	P	P	P	P	A	M	P	M	M	P
1552977_a_at	P	P	P	P	P	P	P	P	P	P	P	P	P	P	P	P	P	P	P	P	P	P	P	P	P	P	P	P	P	P	P	P	P	P	P	P	P	P	P
1552978_a_at	P	P	P	P	P	P	P	P	P	P	P	P	P	P	P	P	P	P	P	P	P	P	P	P	P	P	P	P	P	P	P	P	P	P	P	P	P	P	P
1552979_at	A	A	A	A	A	A	A	A	A	A	A	A	A	A	A	A	A	A	A	A	A	A	A	A	A	A	A	A	A	A	A	A	A	A	A	A	A	A	A
1552980_at	A	A	A	A	M	A	A	A	M	A	A	A	A	A	A	A	A	A	A	A	M	A	A	A	A	A	M	M	A	A	P	A	A	P	P	A	A	P	M
1552982_a_at	A	A	A	A	A	A	A	A	A	A	A	A	A	A	A	A	A	A	A	A	A	A	A	A	A	A	A	A	A	A	A	A	A	A	A	A	A	A	A
1552985_at	A	A	A	A	A	P	A	A	A	A	A	A	A	A	A	A	A	A	A	A	A	A	A	A	A	A	A	A	A	P	A	A	A	M	A	A	A	A	A
1552986_at	A	A	A	A	A	A	A	A	A	A	A	A	A	A	A	A	A	A	A	A	A	A	A	A	A	A	A	A	A	A	A	A	A	A	A	A	A	A	A
1552987_a_at	A	A	A	A	A	A	A	A	A	A	A	A	A	A	A	A	A	A	A	A	A	A	A	A	A	A	A	A	A	A	A	A	A	A	A	A	A	A	A
1552988_at	A	A	A	M	P	A	A	A	A	M	A	A	A	A	A	A	A	A	A	A	A	A	A	A	A	A	A	A	P	A	A	M	P	A	A	A	A	A	A
1552990_at	A	A	A	A	A	A	A	A	A	A	A	A	A	A	A	A	A	A	A	A	A	A	A	A	A	A	A	A	A	A	A	A	A	A	A	A	A	A	A
1552991_at	A	A	A	A	A	A	M	A	A	M	M	A	P	A	A	M	A	A	A	A	A	A	A	A	A	A	A	M	A	A	A	A	A	A	A	A	A	A	A
1552993_at	A	A	A	A	A	A	A	A	A	A	A	A	A	A	A	A	A	A	A	A	A	A	A	A	A	A	A	A	A	A	A	A	A	A	A	A	A	A	A
1552995_at	A	A	A	A	A	A	A	A	A	A	A	A	A	A	A	A	A	A	A	A	A	A	A	A	A	A	A	A	A	A	A	A	A	A	A	A	A	A	A
1552997_a_at	A	A	M	A	P	A	M	A	P	A	M	A	A	A	A	A	A	A	A	A	A	A	A	A	A	A	A	A	A	A	A	M	A	A	A	A	A	A	A
1552998_at	A	A	A	A	A	A	A	A	A	A	A	A	A	A	A	A	A	A	A	A	A	A	A	A	A	A	A	A	A	A	A	A	A	A	A	A	A	A	A
1552999_a_at	P	A	A	A	A	A	A	A	A	A	A	A	A	A	A	A	A	A	A	A	A	A	A	A	A	A	A	A	A	A	A	A	A	A	A	A	A	A	A
1553002_at	A	A	A	P	A	A	A	A	A	P	A	A	A	A	A	A	A	A	A	A	P	P	M	P	P	M	P	P	M	A	A	A	M	P	A	A	M	P	P
1553003_at	A	A	A	A	A	A	A	A	A	A	A	A	A	A	A	A	A	A	A	A	A	A	A	A	A	A	A	A	A	A	A	A	A	A	A	A	A	A	A
1553004_at	A	A	A	A	A	A	A	A	A	A	A	A	A	A	A	A	A	A	A	A	A	A	A	A	A	A	A	A	A	A	A	A	A	A	A	A	A	A	A
1553006_at	A	A	A	A	A	A	A	A	A	A	A	A	A	A	A	A	A	A	A	A	A	A	A	A	A	A	A	A	A	A	A	A	A	A	A	A	A	A	A
1553007_a_at	A	A	A	A	A	A	A	A	A	A	A	A	A	A	A	A	A	A	A	A	A	A	A	A	A	A	A	A	A	A	A	A	A	A	A	A	A	A	A
1553009_s_at	A	A	A	A	A	A	A	A	A	A	A	A	A	A	A	A	A	A	A	A	A	A	A	A	A	A	A	A	A	A	A	A	A	A	A	A	A	A	A
1553011_at	A	A	A	A	A	A	A	A	A	A	A	A	A	A	A	A	A	A	A	A	A	A	A	A	A	A	A	A	A	A	P	A	A	A	A	M	P	A	A
1553013_at	A	A	A	A	A	A	A	A	A	A	A	A	A	A	A	A	A	A	A	A	A	A	A	A	A	A	A	A	A	A	A	A	A	A	A	A	A	A	A
1553015_a_at	A	P	M	P	M	M	A	A	A	P	A	A	A	P	P	P	P	M	A	A	A	A	A	P	P	P	A	M	M	P	P	P	P	P	M	P	P	P	P
1553016_at	A	A	A	A	A	A	A	A	A	A	A	A	A	A	A	A	A	A	A	A	A	A	A	A	A	A	A	A	A	A	A	A	A	A	A	A	A	A	A
1553019_at	A	A	A	A	A	A	A	A	A	A	A	A	A	A	A	A	A	A	A	A	A	A	A	A	A	A	A	A	A	A	A	A	A	A	A	A	A	A	A
1553020_at	A	A	A	A	A	P	M	M	A	A	P	P	M	A	A	A	A	A	A	A	M	A	P	P	A	A	A	P	A	A	M	A	A	A	A	A	A	M	M
1553021_s_at	A	A	A	A	A	A	A	A	A	A	A	A	M	A	A	A	A	A	A	A	A	A	A	A	A	A	A	A	A	A	A	A	A	A	A	A	A	A	A
1553022_at	A	A	A	A	A	A	A	A	A	A	A	A	A	A	A	A	A	A	A	A	A	A	A	A	A	A	A	A	A	A	A	A	A	A	A	A	A	A	A
1553023_a_at	M	A	P	A	M	A	A	A	P	M	A	A	A	A	P	A	A	P	A	A	A	M	P	A	M	A	A	A	A	M	P	P	A	A	A	A	A	A	A
1553024_at	A	A	A	A	M	A	M	A	A	A	A	A	A	A	A	A	A	A	M	A	A	A	A	A	A	A	A	P	A	A	A	P	A	A	A	A	A	A	A
1553025_at	A	A	A	A	A	A	A	A	A	A	A	A	A	A	A	A	A	A	A	A	A	A	A	A	A	A	A	A	A	A	A	A	A	A	A	A	A	A	A
1553027_a_at	A	A	A	A	A	A	A	A	A	A	A	A	A	A	A	A	A	A	A	A	A	A	A	A	A	A	A	A	A	A	A	A	A	A	A	A	A	A	A
1553028_at	A	A	A	A	A	A	A	A	A	A	A	A	A	A	A	A	A	A	A	A	A	A	A	A	A	A	A	A	A	A	A	A	A	A	A	A	A	A	A
1553030_a_at	M	M	A	A	M	A	P	M	P	P	P	M	P	P	A	P	A	P	A	A	P	A	P	A	P	A	A	M	A	P	P	P	P	P	M	P	P	P	P
1553031_at	A	A	P	P	P	P	A	A	P	A	A	P	P	M	A	P	A	P	P	P	P	A	A	P	P	A	A	A	A	P	P	A	A	A	A	P	P	A	M
1553032_at	A	A	A	A	A	A	A	A	A	A	A	A	A	A	A	A	A	A	A	A	A	A	A	A	A	A	A	A	A	A	A	A	A	A	A	A	A	A	A
1553033_at	A	A	A	A	A	A	A	A	A	A	A	A	A	A	A	A	A	A	A	A	A	A	A	A	A	A	A	A	A	A	A	A	A	A	A	A	A	A	A
1553034_at	P	P	P	P	P	P	P	P	P	P	P	P	P	P	P	P	P	P	P	P	P	P	P	P	P	P	P	A	P	P	P	P	P	P	P	P	P	P	P
1553036_at	A	A	A	A	A	A	A	A	A	A	A	A	A	A	A	A	A	A	A	A	A	A	A	A	A	A	A	A	A	A	A	A	A	A	A	A	A	A	A
1553037_a_at	A	A	A	A	A	A	A	A	A	A	A	A	A	A	A	A	A	A	A	A	A	A	A	A	A	A	A	A	A	A	A	P	A	A	A	A	A	A	A
1553039_a_at	A	A	A	A	A	A	A	A	A	A	A	A	A	A	A	A	A	A	A	A	A	A	A	A	A	A	A	A	A	A	A	A	A	A	A	A	A	A	A
1553041_at	A	A	A	A	A	A	A	A	A	A	A	A	A	A	A	A	A	A	A	A	A	A	A	A	A	A	A	A	A	A	A	A	A	A	A	A	A	A	A
1553042_a_at	A	A	A	A	A	A	A	A	A	A	A	A	A	A	A	A	A	A	A	A	A	A	A	A	A	A	A	A	A	A	A	A	A	A	A	A	A	A	A
1553043_a_at	A	A	A	A	A	A	P	A	A	P	M	P	P	P	A	A	P	A	P	A	A	M	P	P	P	P	M	A	P	P	A	A	P	P	P	M	A	P	A
1553044_at	A	P	A	A	A	A	A	A	A	A	A	A	A	A	A	A	A	M	A	A	A	A	A	A	A	A	A	A	A	A	A	A	A	A	A	A	A	A	A
1553045_at	A	A	A	A	A	A	A	A	A	A	A	A	A	A	A	A	A	A	A	A	A	A	A	A	A	A	A	A	A	A	A	A	A	A	A	A	A	A	A
1553046_s_at	A	A	A	A	A	A	A	A	A	A	A	A	A	A	A	A	A	A	A	A	A	A	A	A	A	A	A	A	A	A	A	A	A	A	A	A	A	A	A
1553047_at	A	A	A	A	A	A	A	A	A	M	A	A	A	A	A	A	A	A	A	A	A	A	A	A	A	A	A	A	A	A	A	A	A	A	A	A	A	A	A
1553048_a_at	P	P	P	P	P	P	P	P	P	P	P	P	P	P	P	P	P	P	P	P	P	P	P	P	P	P	P	P	P	P	P	P	P	P	P	P	P	P	P
1553051_s_at	A	A	A	A	A	A	A	A	A	A	A	A	A	A	A	A	A	A	A	A	A	A	A	A	A	A	A	A	A	A	A	A	A	A	A	A	A	A	A
1553052_at	A	A	A	A	A	A	A	A	A	A	A	A	A	A	A	A	A	A	A	A	A	A	A	A	A	A	A	A	A	A	A	A	A	A	A	A	A	A	A
1553053_at	A	A	A	A	A	A	A	A	A	A	A	A	A	A	A	A	A	A	A	A	A	A	A	A	A	A	A	A	A	A	A	A	A	A	A	A	A	A	A
1553055_a_at	P	P	A	P	P	P	P	P	P	P	P	P	P	P	A	P	P	P	P	P	P	A	A	P	P	P	P	A	P	P	P	P	P	P	A	P	P	P	M
1553057_at	A	A	A	A	P	A	A	M	A	A	A	A	A	A	A	A	A	P	A	A	A	A	A	A	A	A	A	A	A	A	P	A	A	A	A	A	A	A	A
1553058_at	A	A	A	A	A	A	A	A	A	A	A	A	A	A	A	A	A	A	A	A	A	A	A	A	A	A	A	A	A	A	A	A	A	A	A	A	A	A	A
1553059_at	A	A	A	M	P	A	A	A	A	A	A	M	A	A	A	A	A	A	A	A	A	A	A	A	A	A	A	A	A	A	P	A	A	A	A	A	A	A	A
1553060_at	A	A	P	P	P	A	M	M	M	P	P	A	P	M	P	M	M	A	A	A	A	A	M	P	P	A	M	M	M	P	P	A	P	P	A	M	P	A	A
1553061_at	A	A	A	A	A	A	A	A	A	A	A	A	A	A	A	A	A	A	A	A	A	A	A	A	A	A	A	A	A	A	A	A	A	A	A	A	A	A	A
1553062_at	A	A	A	A	A	A	A	A	A	A	A	A	A	A	A	A	A	A	A	A	A	A	A	A	A	A	A	A	A	A	A	A	A	A	A	A	A	A	A
1553063_at	A	A	A	A	A	A	A	M	A	A	A	A	A	A	A	A	A	A	A	A	A	A	A	A	A	A	A	A	A	M	A	A	M	A	A	M	A	A	A
1553064_at	A	A	A	A	A	A	A	A	A	A	A	A	A	A	A	A	A	A	A	A	A	A	A	A	A	A	A	A	A	A	A	A	A	A	A	A	A	A	A
1553066_at	A	A	A	A	A	A	A	A	A	A	A	A	A	A	A	A	A	A	A	A	A	A	A	A	A	A	A	A	A	A	A	A	A	A	A	A	A	A	A
1553067_a_at	A	A	A	A	A	A	A	A	A	A	A	A	A	A	A	A	A	A	A	A	A	A	A	A	A	A	A	A	A	A	A	A	A	A	A	A	A	A	A
1553069_at	A	A	A	A	A	A	A	A	A	A	A	A	A	A	A	A	A	A	A	A	A	A	A	A	A	A	A	A	A	A	A	A	A	A	A	A	A	A	A
1553070_a_at	A	A	A	A	A	A	A	A	A	A	A	A	A	A	A	A	A	A	A	A	A	A	A	A	A	A	A	A	A	A	A	A	A	A	A	A	A	A	A
1553071_a_at	A	A	A	A	A	A	A	A	A	A	A	A	A	A	A	A	A	A	A	A	A	A	A	A	A	A	A	A	A	A	A	A	A	A	A	A	A	A	A
1553072_at	A	A	M	P	P	A	A	A	A	A	A	A	P	A	A	A	A	P	A	A	A	A	A	P	A	A	A	A	A	A	M	A	A	A	A	A	A	A	A
1553074_at	A	A	A	A	A	A	A	A	A	A	A	A	A	A	A	A	A	A	A	A	A	A	A	A	A	A	A	A	A	A	A	A	A	A	A	A	A	A	A
1553075_a_at	A	A	A	A	A	P	A	P	A	A	A	A	A	A	A	A	A	A	A	A	A	A	A	A	A	A	A	A	A	A	A	A	A	A	M	A	A	A	A
1553076_at	A	A	A	A	A	A	A	A	A	A	A	A	A	A	A	A	A	A	A	A	A	A	A	A	A	A	A	A	A	A	A	A	A	A	A	P	A	A	A
1553077_at	A	A	A	A	P	A	A	A	P	A	A	A	P	A	A	A	A	P	A	A	A	A	A	P	A	P	A	A	A	A	P	A	A	A	A	A	A	A	A
1553078_at	A	A	A	A	A	A	A	A	A	A	A	A	A	A	A	A	A	A	A	A	A	A	A	A	A	A	A	A	A	A	A	A	A	A	A	A	A	A	A
1553079_at	M	A	A	A	A	A	A	A	M	A	A	A	A	M	A	A	A	A	A	A	A	A	A	M	A	A	A	A	A	A	A	A	A	A	A	A	A	A	A
1553080_at	A	A	A	A	A	A	A	A	A	M	A	A	A	A	A	A	A	A	A	A	A	A	A	A	A	A	A	A	A	A	A	A	A	A	A	A	A	A	A
1553081_at	A	A	A	A	A	A	A	A	A	A	A	A	A	A	A	A	A	A	A	A	P	A	A	A	A	A	A	A	A	A	A	A	A	A	A	A	A	A	A
1553082_at	A	A	A	A	A	A	A	A	A	A	A	A	A	A	A	A	A	A	A	A	A	A	A	A	A	A	A	A	A	A	A	A	A	A	A	A	A	A	A
1553083_at	A	A	A	A	A	A	A	A	A	A	A	A	A	A	A	A	A	A	A	A	A	A	A	A	A	A	A	A	A	A	A	A	A	A	A	A	A	A	A
1553084_at	A	A	A	A	A	A	A	A	A	A	A	A	A	A	A	A	A	A	A	A	A	A	A	A	A	A	A	A	A	A	A	A	A	A	A	A	A	A	A
1553086_at	A	A	A	A	A	A	A	A	A	A	A	A	A	A	A	A	A	A	A	A	A	A	A	A	A	A	A	A	A	A	A	A	A	A	A	A	A	A	A
1553087_at	A	A	A	A	A	A	A	A	A	A	A	A	A	A	A	A	A	A	A	A	A	A	A	A	A	A	A	A	A	A	A	A	A	A	A	A	A	A	A
1553088_a_at	P	P	P	P	P	P	P	P	P	P	P	P	P	P	P	P	P	P	P	P	P	P	P	P	P	P	P	P	P	P	P	P	P	P	P	P	P	P	P
1553089_a_at	A	A	A	A	A	A	A	A	A	A	A	A	A	A	A	A	A	A	A	A	A	A	A	A	A	A	A	A	A	A	A	A	A	A	A	A	A	A	A
1553093_a_at	A	A	A	A	A	A	A	A	A	A	A	A	A	A	A	A	A	A	A	A	A	A	A	A	A	A	A	A	A	A	A	A	A	A	A	A	A	A	A
1553094_at	A	A	A	A	A	A	A	A	A	A	A	A	A	A	A	A	A	A	A	A	A	A	A	A	A	A	A	A	A	A	A	A	A	A	A	A	A	A	A
1553096_s_at	P	P	P	P	P	P	P	P	P	P	P	P	P	P	A	P	P	P	P	P	P	A	P	P	P	A	A	M	P	P	P	P	P	P	P	P	P	P	P
1553099_at	P	P	P	P	P	P	P	P	P	P	P	P	P	P	P	P	P	P	P	P	P	P	P	P	P	P	P	A	P	P	P	P	P	P	P	P	P	P	P
1553101_a_at	P	P	P	P	P	P	P	P	P	P	P	P	P	P	P	P	P	P	P	P	P	P	P	P	P	P	P	P	P	P	P	P	P	P	P	P	P	P	P
1553102_a_at	P	P	P	M	P	P	P	P	A	P	P	P	P	P	A	M	P	P	P	P	A	P	M	A	P	M	P	P	P	P	P	P	P	P	P	P	P	P	A
1553103_at	P	P	P	P	P	P	P	P	P	P	P	P	P	P	P	P	P	P	P	P	P	P	P	P	P	P	P	P	P	P	P	P	P	P	P	P	P	P	P
1553105_s_at	P	P	P	P	P	P	P	P	P	P	P	P	P	P	P	P	P	P	P	P	P	P	P	P	P	P	P	M	P	M	P	P	P	P	P	P	P	P	P
1553106_at	P	P	P	P	P	P	P	P	P	P	P	P	P	P	P	P	P	P	P	P	P	P	P	P	P	P	P	P	P	P	P	P	P	P	P	P	P	P	P
1553107_s_at	P	P	P	P	P	P	P	P	P	P	P	P	P	P	P	P	P	P	P	P	P	P	P	P	P	P	P	P	P	P	P	P	P	P	P	P	P	P	P
1553108_at	A	P	P	A	P	P	P	P	P	P	P	P	A	A	A	M	P	P	P	P	P	P	P	P	P	P	A	A	P	P	P	P	P	P	P	P	P	P	P
1553111_a_at	M	P	P	P	P	P	P	P	M	P	P	P	P	P	P	P	P	P	P	P	P	P	P	P	P	A	M	A	P	P	P	P	P	P	P	P	P	P	M
1553112_s_at	A	A	P	A	P	P	A	P	A	P	A	A	A	P	A	P	P	P	P	M	P	P	M	P	M	P	A	A	P	P	P	P	A	A	P	P	P	P	P
1553113_s_at	P	P	P	P	P	P	P	P	P	P	P	P	P	P	P	P	P	P	P	P	P	P	P	P	P	P	P	P	P	P	P	P	P	P	P	P	P	P	P
1553114_a_at	P	A	P	P	P	A	P	P	P	A	P	P	P	P	P	P	A	P	P	A	P	M	P	P	P	P	P	P	P	P	P	A	P	A	A	P	P	P	A
1553115_at	A	A	A	A	A	A	A	A	A	A	A	A	A	A	A	A	A	A	A	A	A	A	A	A	A	A	A	A	A	A	A	A	A	A	A	A	A	A	A
1553117_a_at	P	P	P	P	P	P	P	P	P	P	P	P	A	P	P	P	P	P	P	A	P	A	P	P	P	P	A	A	P	P	P	P	P	P	P	P	P	P	P
1553118_at	A	A	A	A	A	A	A	A	M	A	P	P	M	A	A	M	A	A	A	A	A	A	A	A	A	A	A	A	A	A	A	P	A	A	A	A	A	A	A
1553120_at	A	P	P	P	P	P	P	P	P	P	P	P	P	P	P	P	P	P	P	P	P	P	P	P	P	P	A	M	P	P	P	P	P	P	P	P	P	P	P
1553122_s_at	P	P	P	P	P	P	P	P	P	P	P	P	P	P	M	P	P	P	P	P	P	P	P	P	P	P	P	A	P	P	P	P	P	P	P	P	P	P	P
1553123_at	A	A	A	A	A	P	P	M	P	M	M	A	A	A	P	M	A	M	A	A	M	P	A	P	A	A	A	A	M	A	A	A	A	A	M	A	P	A	A
1553125_x_at	A	A	A	A	A	A	M	P	P	M	M	A	A	A	M	P	M	P	A	A	A	A	A	A	A	A	A	P	M	A	A	P	M	A	M	A	A	A	A
1553126_a_at	A	A	A	A	A	P	A	A	A	A	A	A	A	A	A	A	A	A	A	A	A	A	A	A	A	A	A	A	A	A	A	A	A	A	A	A	A	A	A
1553127_a_at	A	A	A	P	A	A	A	P	M	A	A	A	P	A	A	P	A	P	A	P	P	A	M	P	P	A	A	A	A	A	A	A	A	A	A	A	A	A	A
1553129_at	A	P	A	A	A	A	P	A	A	A	M	A	A	M	A	M	A	A	P	A	M	A	A	A	A	A	A	A	P	A	A	P	A	M	A	A	A	A	P
1553130_at	A	A	A	A	A	A	A	A	A	A	A	A	A	A	A	A	A	A	A	A	A	A	A	A	A	A	A	A	A	A	A	A	A	A	A	A	A	A	A
1553131_a_at	A	A	A	A	A	A	A	A	A	A	A	A	A	A	A	A	A	A	A	A	A	A	A	A	A	A	A	A	A	A	A	A	A	A	A	A	A	A	A
1553132_a_at	P	P	P	P	P	P	P	P	P	P	P	P	P	P	P	P	P	P	P	P	P	P	P	P	P	P	P	P	P	P	P	P	P	P	P	P	P	P	P
1553133_at	P	P	P	P	M	P	P	P	P	P	P	A	P	P	M	M	P	P	P	P	P	P	M	P	P	A	A	A	P	P	P	P	P	P	P	P	P	P	P
1553134_s_at	A	A	A	A	A	A	A	A	A	A	A	A	A	A	A	A	A	A	A	P	A	A	A	A	A	A	A	A	A	A	A	A	A	A	A	A	A	A	A
1553136_at	A	A	A	A	A	P	A	A	A	A	A	A	A	A	A	A	A	A	A	A	A	A	A	A	A	A	A	A	A	A	A	A	A	A	A	A	A	A	A
1553137_s_at	A	P	P	P	P	A	A	A	P	P	P	P	M	A	A	A	A	P	M	A	P	A	A	P	P	A	A	P	M	P	P	P	P	P	A	A	P	P	A
1553138_a_at	A	A	A	A	A	A	A	A	A	A	A	A	A	A	A	A	A	A	A	A	A	A	A	A	A	A	A	A	A	A	A	A	A	A	A	A	A	A	A
1553139_s_at	A	A	A	A	A	A	A	A	A	P	P	A	A	A	A	A	A	A	A	A	A	A	A	A	A	A	A	A	A	A	A	M	A	A	A	A	A	A	A
1553140_at	A	P	A	A	A	A	A	P	A	A	P	A	A	A	P	P	P	P	P	P	P	A	A	P	P	A	P	A	M	A	M	P	A	A	A	A	P	A	A
1553141_at	P	P	P	P	P	M	P	M	P	P	P	P	P	P	P	P	P	P	P	P	P	P	P	P	P	P	P	P	P	P	P	P	P	P	M	P	P	P	P
1553142_at	P	P	P	P	P	P	P	P	P	P	P	P	P	P	P	P	P	P	P	P	P	P	P	P	P	P	P	P	P	P	P	P	P	P	P	P	P	P	P
1553145_at	A	M	M	M	A	P	A	A	A	P	A	A	A	P	A	A	P	A	A	M	A	A	A	A	M	P	P	A	P	A	P	P	P	A	A	P	P	P	A
1553146_at	A	A	A	A	A	A	A	A	A	A	A	A	A	A	A	A	A	A	A	A	A	A	A	A	A	A	A	A	A	A	A	A	A	A	A	A	A	A	A
1553147_at	A	A	A	A	A	A	A	A	A	A	A	A	A	A	A	A	A	A	A	A	A	A	A	A	A	A	A	A	A	A	A	A	A	A	A	A	A	A	A
1553148_a_at	P	P	P	P	P	P	P	P	P	P	P	P	P	P	P	P	P	P	P	P	P	P	P	P	P	P	P	P	P	P	P	P	P	P	P	P	P	P	P
1553150_at	P	P	P	P	P	P	P	P	P	P	P	P	P	P	P	P	P	P	P	P	P	P	P	P	P	P	A	M	A	P	P	P	P	P	P	P	P	P	A
1553151_at	A	A	A	A	A	A	A	A	A	A	A	A	A	A	A	A	A	A	A	A	A	A	A	A	A	A	A	A	A	A	A	A	M	A	A	A	A	A	A
1553153_at	P	M	P	P	P	P	P	P	P	P	P	P	P	P	P	P	P	P	M	P	P	P	P	P	P	P	P	P	P	P	P	P	P	P	P	P	P	P	M
1553155_x_at	P	P	P	A	P	P	P	P	P	P	P	P	P	P	P	P	P	A	P	P	P	P	P	P	P	P	P	P	P	P	P	P	P	P	P	P	P	P	P
1553156_at	A	A	A	A	A	A	A	A	A	A	A	A	A	A	A	A	A	A	A	A	A	A	A	A	A	A	A	A	A	A	A	A	A	A	A	A	A	A	A
1553157_at	A	P	M	A	A	A	A	A	A	A	A	A	M	A	A	A	A	A	P	A	A	A	A	A	A	A	A	A	A	M	A	P	A	A	M	A	A	A	A
1553158_at	A	A	M	A	A	A	A	P	P	A	P	P	A	A	A	A	P	A	A	A	A	A	A	A	A	A	A	A	A	A	A	P	A	A	P	A	A	A	A
1553159_at	A	A	A	A	A	A	A	A	A	A	A	A	A	A	A	A	A	A	A	A	A	A	A	A	A	A	A	A	A	A	A	A	A	A	A	A	A	A	A
1553162_x_at	P	P	A	P	P	P	M	P	P	P	P	P	P	P	P	P	P	M	A	A	P	M	M	P	P	P	M	P	P	P	P	P	P	P	M	P	P	P	A
1553163_at	P	A	P	P	A	A	A	A	A	P	P	A	A	A	A	A	A	A	A	P	A	M	M	A	A	A	A	P	A	A	A	A	A	P	A	A	M	P	A
1553165_at	A	A	A	A	A	M	A	A	A	A	A	A	P	A	A	A	M	A	A	A	A	A	A	A	A	A	A	A	A	A	A	P	A	A	A	A	P	A	A
1553166_at	A	A	A	A	A	A	A	A	A	A	A	A	A	A	A	A	A	A	A	A	A	A	A	P	A	A	A	P	A	A	A	A	A	A	A	M	A	A	A
1553167_a_at	P	P	P	P	P	P	P	P	P	P	P	P	P	P	P	P	P	P	P	P	P	P	P	P	P	P	P	P	P	P	P	P	P	P	P	P	P	P	P
1553168_at	A	A	A	A	A	A	A	A	A	A	A	A	A	A	A	A	A	A	A	A	A	A	A	A	A	A	A	A	A	A	A	A	A	A	A	A	A	A	A
1553169_at	A	A	A	A	A	A	A	A	A	A	A	A	A	A	A	A	A	A	A	A	A	A	A	A	A	A	A	A	A	A	A	A	A	A	A	A	A	A	A
1553171_x_at	A	A	A	A	A	A	A	A	A	A	A	A	A	A	A	A	A	A	A	A	A	A	M	A	A	A	A	A	A	A	A	A	A	A	A	A	A	A	A
1553172_at	P	P	P	P	P	P	P	P	P	P	P	P	P	P	P	P	P	P	P	P	P	P	P	P	P	A	P	A	P	P	P	P	P	P	P	P	P	P	P
1553174_at	A	A	A	A	A	A	A	A	A	A	A	A	A	A	A	A	A	A	A	A	A	A	A	A	A	A	A	A	A	A	A	A	A	A	A	A	A	A	A
1553175_s_at	A	A	A	A	A	A	A	A	A	A	A	A	A	A	A	A	A	P	A	A	A	A	A	A	A	A	A	A	A	A	A	P	A	A	A	A	A	A	A
1553176_at	A	A	A	A	A	A	A	A	A	A	A	A	A	A	A	A	A	A	A	A	A	A	A	A	A	A	A	A	A	A	A	A	A	A	A	A	A	A	A
1553177_at	P	P	P	M	P	P	P	P	P	P	A	P	P	P	P	P	A	P	A	P	P	A	P	P	P	P	P	P	P	P	P	P	P	P	P	P	P	P	M
1553178_a_at	A	A	A	M	A	A	A	A	A	M	A	A	A	A	A	A	A	A	A	A	A	A	A	A	P	M	A	A	A	A	A	P	P	A	A	A	M	M	A
1553179_at	A	A	A	A	A	A	A	A	A	A	A	A	A	A	A	A	A	A	A	A	A	A	A	A	A	A	A	A	A	A	A	P	A	A	A	A	A	A	A
1553180_at	A	A	A	A	A	A	P	P	A	A	A	A	A	A	A	P	P	P	A	A	A	A	A	M	A	A	A	A	A	A	A	P	A	P	A	A	A	A	P
1553181_at	P	P	P	P	P	P	P	P	P	P	P	P	P	P	P	P	P	P	P	P	P	P	P	P	P	P	P	P	P	P	P	P	P	P	P	P	P	P	P
1553183_at	A	A	A	A	A	A	A	A	A	A	A	A	A	A	A	A	A	A	A	A	A	A	A	A	A	A	A	A	A	A	A	A	A	A	A	A	A	A	A
1553185_at	P	P	P	P	P	P	P	P	P	P	P	P	P	P	P	P	P	P	P	P	P	P	P	P	P	P	P	P	P	P	P	P	P	P	P	P	P	P	P
1553186_x_at	P	P	P	P	P	P	P	P	P	P	P	P	P	P	P	P	P	P	P	P	P	P	P	P	P	P	P	P	P	P	P	P	P	P	P	P	P	P	P
1553188_s_at	A	A	A	A	A	A	A	A	A	A	A	A	A	A	A	A	A	A	A	A	A	A	A	A	A	A	A	A	A	A	A	A	A	A	A	A	A	A	A
1553190_s_at	A	A	A	A	A	A	A	A	A	A	A	A	A	A	A	A	A	A	A	A	A	A	A	A	A	A	A	A	A	A	A	A	A	A	A	A	A	A	A
1553191_at	A	A	A	A	A	A	A	A	A	A	A	A	A	A	A	M	A	A	A	A	A	A	A	A	A	A	A	A	A	A	A	M	A	A	A	A	A	A	A
1553192_at	A	P	A	A	A	P	P	A	M	P	A	A	A	A	A	A	A	A	P	P	A	A	A	A	P	A	A	A	M	M	P	P	A	P	A	A	M	A	A
1553193_at	P	M	P	A	A	P	P	P	A	M	P	P	P	P	A	P	P	P	P	P	P	A	P	M	P	P	A	A	P	P	P	P	P	A	P	A	P	P	P
1553194_at	A	A	A	A	A	A	A	A	A	A	A	A	A	A	A	A	A	A	A	A	A	A	A	A	A	A	A	A	A	A	A	A	A	A	A	A	A	A	A
1553196_a_at	A	A	A	A	A	A	A	A	A	A	A	A	A	A	A	A	A	A	A	A	A	A	A	A	A	A	A	A	A	A	A	A	A	A	A	A	A	A	A
1553197_at	A	A	A	A	A	A	A	A	A	A	A	A	A	A	A	A	A	A	A	A	A	A	A	A	A	A	A	A	A	A	A	A	A	A	A	A	A	A	A
1553199_at	A	A	A	A	A	A	A	A	A	A	A	A	A	A	A	A	A	A	A	A	A	A	A	A	A	A	A	A	A	A	A	A	A	A	A	A	A	A	A
1553202_at	A	A	A	A	A	A	A	A	A	A	A	A	A	A	A	A	M	A	A	A	A	A	A	A	A	A	A	A	A	A	A	A	A	A	A	A	A	A	A
1553204_at	M	A	P	M	M	M	P	P	A	A	M	A	P	A	P	M	A	M	A	A	P	M	M	M	A	P	A	M	A	A	A	A	A	M	A	P	M	M	A
1553205_at	P	P	P	P	P	P	M	P	P	P	P	M	P	P	P	P	M	P	A	A	A	P	P	P	P	P	P	P	P	P	P	P	P	P	M	P	P	P	P
1553207_at	A	A	A	A	A	A	A	A	A	A	A	A	A	A	A	A	A	A	A	A	A	A	A	A	A	A	A	A	A	A	A	A	A	A	A	A	A	A	A
1553208_s_at	A	A	A	A	A	A	A	A	A	P	A	A	A	A	A	A	A	A	A	A	A	A	A	A	A	M	A	M	A	P	A	A	P	A	A	A	A	A	A
1553209_at	A	A	A	A	A	A	A	A	A	A	A	A	A	A	A	A	A	A	A	A	A	A	A	A	A	A	A	A	A	A	A	A	A	A	A	A	A	A	A
1553211_at	A	A	A	A	A	A	A	A	A	A	A	A	A	A	A	A	A	A	A	A	A	A	A	A	A	A	A	A	A	A	A	A	A	A	A	A	A	A	A
1553212_at	P	P	P	P	P	P	P	A	P	M	P	P	P	P	P	P	A	P	A	A	P	M	P	P	P	P	P	P	M	P	P	P	P	P	A	P	P	P	M
1553213_a_at	A	A	A	A	P	P	A	A	A	A	A	A	A	A	A	A	A	A	A	A	A	A	A	A	A	A	A	A	A	A	A	A	A	A	A	A	A	A	A
1553214_a_at	P	P	P	P	P	A	P	M	P	P	P	P	A	P	A	A	P	P	P	P	P	P	P	P	P	P	P	A	P	P	P	P	P	P	P	A	P	P	A
1553215_s_at	A	A	A	A	A	A	A	A	A	A	A	A	A	A	A	A	A	A	A	A	A	A	A	A	A	A	A	A	A	A	A	A	A	A	A	A	A	A	A
1553216_at	M	A	P	M	P	P	P	P	A	P	P	P	P	A	A	M	P	P	A	M	P	A	A	P	P	A	A	A	P	A	P	P	M	P	A	M	P	P	A
1553217_s_at	M	M	M	M	P	P	P	P	M	P	P	P	P	P	A	P	M	P	P	P	P	A	P	M	M	M	A	A	M	M	P	P	P	P	P	P	P	P	M
1553218_a_at	A	A	P	A	P	A	A	A	P	P	A	M	P	A	A	A	P	M	A	A	A	A	A	A	A	A	A	A	A	A	A	P	A	A	A	A	A	A	A
1553219_a_at	A	A	A	A	A	A	A	A	P	A	A	M	P	A	A	A	A	A	A	A	A	A	A	A	A	A	A	A	A	A	A	P	A	A	A	A	A	A	A
1553220_at	P	P	P	P	P	P	P	P	P	P	P	P	P	P	P	P	P	P	P	P	P	P	P	P	P	P	P	P	P	P	P	P	P	P	M	P	P	P	P
1553221_at	A	A	A	A	M	A	A	P	M	A	A	M	P	A	A	M	A	M	A	A	A	A	A	A	A	M	A	A	A	A	A	P	A	A	A	A	A	A	M
1553222_at	A	A	A	A	A	A	A	A	A	A	A	A	A	A	A	A	A	A	A	A	A	A	A	A	A	A	A	A	A	A	A	A	A	A	A	A	A	A	A
1553224_at	P	A	M	A	A	A	A	A	A	A	A	A	A	A	A	A	A	A	A	A	A	A	A	A	A	A	A	A	A	A	A	A	A	A	A	A	A	A	A
1553225_s_at	A	A	A	A	A	P	A	A	A	A	A	A	P	A	A	A	M	A	M	A	A	A	A	A	P	A	A	A	A	A	A	A	A	A	A	A	A	A	A
1553226_at	A	A	A	A	A	A	A	A	A	A	A	A	A	A	A	A	A	A	A	A	A	A	A	A	A	A	A	A	A	A	A	A	A	A	A	A	A	A	A
1553227_s_at	P	P	P	P	P	P	P	P	P	P	P	P	P	P	P	P	P	P	P	P	P	P	P	P	P	P	P	P	P	P	P	P	P	P	P	P	P	P	P
1553228_at	P	A	A	A	A	A	P	A	A	P	P	P	A	A	M	M	P	P	A	A	A	A	A	A	M	P	M	A	A	A	A	A	A	P	A	A	A	M	P
1553229_at	A	A	A	A	A	A	A	A	A	A	A	A	A	A	A	A	A	A	A	A	A	A	A	A	A	A	A	A	A	A	A	A	A	A	A	A	A	A	A
1553232_at	A	A	A	A	A	A	A	A	A	A	A	A	A	A	A	A	A	A	A	A	A	A	A	A	A	A	A	A	A	A	A	A	A	A	A	A	A	A	A
1553234_at	A	A	A	A	A	A	A	A	A	A	A	A	A	A	A	A	M	A	A	A	A	A	A	A	A	A	A	A	A	A	A	A	A	A	A	A	A	A	A
1553235_at	A	A	A	A	A	A	A	A	A	A	A	A	A	A	A	A	A	A	A	A	A	A	A	A	A	A	A	A	A	A	A	A	A	A	A	A	A	A	A
1553237_x_at	A	A	A	A	A	A	A	A	A	A	A	A	A	A	A	A	A	A	A	A	A	A	M	A	A	A	A	A	A	P	A	A	P	A	A	A	A	A	A
1553238_a_at	A	A	M	A	M	A	A	A	A	A	M	A	A	A	A	A	A	A	A	A	M	A	A	A	A	P	M	P	M	P	M	A	M	M	M	A	A	A	M
1553239_at	A	A	A	A	A	A	A	A	A	M	A	A	A	A	A	A	A	A	A	A	A	A	A	A	A	A	A	A	A	A	A	A	A	A	A	A	A	M	A
1553241_at	A	A	A	A	A	A	A	A	A	A	A	A	A	A	A	A	A	A	A	A	A	A	A	A	A	A	A	A	A	A	A	A	A	A	A	A	A	A	A
1553243_at	P	P	P	A	P	P	P	P	P	P	P	M	A	P	A	A	P	A	P	P	P	A	M	A	P	A	P	A	M	P	M	A	P	P	A	M	P	A	A
1553244_at	A	P	A	A	A	A	A	A	A	A	A	A	A	A	A	A	A	A	A	M	P	A	A	A	A	A	A	A	P	A	P	A	A	A	A	A	P	A	A
1553246_a_at	A	A	A	A	A	A	A	A	A	A	A	A	A	A	A	A	A	A	A	A	A	A	A	A	A	A	A	A	A	A	A	A	A	A	A	A	A	A	A
1553247_a_at	P	A	P	M	P	P	P	P	A	P	M	A	A	P	A	P	P	P	P	M	A	M	M	P	P	P	A	A	P	P	P	P	P	M	A	A	A	P	P
1553248_at	A	A	P	M	M	A	A	A	A	P	A	P	A	A	M	A	A	A	A	A	A	M	A	A	A	P	P	M	P	P	A	A	A	A	A	P	A	A	A
1553249_at	A	A	A	A	A	A	A	A	A	A	A	A	A	A	A	A	A	A	A	A	A	A	A	A	A	A	A	A	A	A	A	A	A	A	A	A	A	A	A
1553252_a_at	A	M	A	P	A	A	A	A	A	A	P	M	M	A	A	A	A	M	P	P	P	A	M	A	P	A	A	A	A	P	P	P	P	A	A	A	M	A	A
1553253_at	A	A	A	A	A	A	A	A	A	A	A	A	A	A	A	A	A	A	A	A	A	A	A	A	A	A	A	A	A	A	A	A	A	A	A	A	A	A	A
1553254_at	A	A	A	A	A	A	A	A	A	P	A	A	A	A	A	A	A	A	A	A	A	A	M	A	A	A	A	A	A	M	P	A	P	A	A	P	A	P	A
1553255_at	A	A	A	A	A	A	A	A	A	A	A	A	A	A	A	A	A	A	A	A	A	A	A	A	A	A	A	A	A	A	A	A	A	A	A	A	A	A	A
1553257_at	A	A	A	A	A	A	A	A	A	A	A	A	A	A	A	A	A	A	A	A	A	A	A	A	A	A	A	A	A	A	A	A	A	A	A	A	A	A	A
1553258_at	A	A	A	A	A	A	A	A	A	A	A	A	A	A	A	A	A	A	A	A	A	A	A	A	A	A	A	A	A	A	A	A	A	A	A	A	A	A	A
1553260_s_at	A	A	M	A	A	A	A	A	A	A	A	A	A	A	A	A	A	A	A	A	A	A	A	A	A	A	M	A	A	A	A	A	A	A	A	A	A	A	A
1553261_x_at	M	A	P	M	P	A	A	P	P	A	A	A	P	M	A	A	A	A	P	A	A	A	A	A	A	P	A	M	M	P	P	A	P	P	P	A	A	M	A
1553262_a_at	A	A	A	A	A	A	A	A	A	A	A	A	A	A	A	A	A	A	A	A	A	A	A	A	A	A	A	A	A	A	A	A	A	A	A	A	A	A	A
1553263_at	A	A	A	A	M	A	A	A	A	A	A	A	M	A	A	A	M	A	A	A	A	A	A	A	A	A	P	A	A	A	A	P	A	A	A	A	A	A	A
1553264_a_at	A	A	A	A	A	A	A	A	A	A	A	A	A	A	A	A	A	A	A	A	A	A	A	A	A	A	A	A	A	A	A	A	A	A	A	A	A	A	A
1553265_at	A	A	A	A	A	A	A	A	A	A	A	A	A	A	A	A	A	A	A	A	A	A	A	A	A	A	A	A	A	A	A	A	A	A	A	A	A	A	A
1553266_at	A	A	A	A	A	A	A	A	A	A	A	A	A	A	A	A	A	A	A	A	A	A	A	A	A	A	A	A	A	A	A	A	A	A	A	A	A	A	A
1553267_a_at	A	A	A	A	A	A	A	A	A	A	A	A	A	A	A	A	A	A	A	A	A	A	A	A	A	A	A	A	A	A	A	A	A	A	A	A	A	A	A
1553268_at	A	A	A	A	A	A	A	A	A	A	A	A	A	A	A	A	A	A	A	A	A	A	A	A	A	A	A	A	A	A	A	A	A	A	A	A	A	A	A
1553269_at	P	P	P	P	P	P	P	P	P	P	P	P	P	P	P	P	P	P	P	P	P	P	P	P	P	P	P	P	P	P	P	P	P	P	A	P	P	P	A
1553271_at	A	A	A	P	A	A	A	A	A	A	A	A	A	A	A	A	P	A	A	A	A	A	A	M	A	A	A	A	A	A	M	A	P	A	A	P	P	A	A
1553272_at	A	A	A	A	A	A	A	A	A	A	A	A	A	A	A	A	A	A	A	A	A	A	A	A	A	A	A	A	A	A	A	A	A	A	A	A	A	A	A
1553274_a_at	P	P	P	P	P	P	P	P	P	P	P	P	P	P	P	P	P	P	P	P	P	P	P	P	P	P	P	P	P	P	P	P	P	P	P	P	P	P	P
1553275_s_at	P	P	A	P	P	A	P	P	P	A	P	A	M	A	P	P	P	P	P	M	P	M	P	P	P	M	P	P	A	P	P	P	P	P	P	P	P	A	P
1553276_at	A	A	A	A	A	A	A	A	A	A	A	A	A	A	A	A	A	A	A	A	A	A	A	A	A	A	A	A	A	A	A	A	A	A	A	A	A	A	A
1553277_at	A	A	A	A	A	M	A	M	A	P	A	A	A	A	A	A	A	A	A	P	A	A	A	A	M	A	A	P	A	A	M	P	M	A	A	A	A	A	P
1553279_at	A	A	A	A	A	A	A	A	A	A	A	A	A	M	A	A	A	M	A	A	M	A	A	M	A	P	A	A	A	P	A	P	P	A	A	A	A	A	A
1553280_at	P	A	P	P	P	M	P	P	P	P	P	P	P	M	A	P	P	P	M	M	P	P	P	P	P	M	P	P	P	P	P	P	P	P	P	P	P	P	A
1553281_at	A	A	A	A	A	A	A	A	A	A	A	A	A	A	A	A	A	A	A	A	A	A	A	A	A	A	A	A	A	A	A	A	A	A	A	A	A	A	A
1553282_at	A	A	A	A	A	A	A	A	A	A	A	A	A	A	A	A	A	A	A	A	A	A	A	A	A	A	A	A	A	A	A	A	A	A	A	A	A	A	A
1553284_s_at	A	A	P	P	P	P	M	P	P	P	P	P	P	P	A	P	P	A	P	P	P	P	P	P	P	M	A	A	P	M	P	P	P	P	A	P	P	P	A
1553285_s_at	P	M	A	P	P	P	A	A	P	M	A	P	P	P	M	P	P	A	A	A	P	A	M	A	A	P	A	A	P	P	P	A	P	P	P	P	A	M	A
1553286_at	A	P	A	M	P	P	A	P	A	M	A	A	M	P	A	A	P	P	A	P	P	P	A	P	P	P	A	A	P	P	P	P	M	P	A	A	P	P	A
1553288_a_at	A	A	A	A	A	A	A	A	A	A	A	A	A	A	A	A	A	A	A	P	A	A	M	A	A	A	A	A	P	A	A	A	A	A	A	A	A	A	P
1553292_s_at	A	A	P	P	P	A	P	P	A	P	P	P	P	A	P	P	P	P	A	A	A	M	P	P	P	A	A	A	P	P	A	P	A	A	P	P	P	A	P
1553293_at	A	A	A	A	A	A	A	A	A	A	P	A	A	P	A	A	A	A	A	A	A	A	A	A	A	A	A	A	A	A	A	A	P	A	A	A	A	A	A
1553295_at	P	P	A	A	A	A	A	P	P	P	A	P	P	M	P	P	P	P	A	P	P	A	A	A	A	A	A	A	P	A	P	A	A	P	P	P	A	P	P
1553296_at	A	A	A	A	A	A	A	A	A	A	A	A	A	A	A	A	A	A	A	A	A	A	P	A	A	A	A	A	A	A	A	A	A	A	A	A	A	A	A
1553297_a_at	M	A	M	P	P	M	P	M	P	A	P	P	P	P	P	A	A	A	P	A	P	M	P	M	P	A	P	P	A	P	P	P	P	P	M	P	P	P	A
1553298_at	A	A	A	A	A	A	A	A	A	A	A	A	A	A	A	A	A	A	A	A	A	A	A	A	A	A	A	M	M	P	A	A	A	A	A	A	A	A	A
1553299_at	A	A	A	A	A	A	A	M	P	A	P	A	P	A	P	A	P	A	A	A	P	M	P	A	A	A	M	A	M	A	A	A	A	A	M	A	P	A	M
1553300_a_at	P	P	A	P	M	A	P	P	P	P	A	P	P	P	P	P	P	P	A	P	P	A	P	P	P	P	M	A	P	A	P	P	P	P	A	P	P	A	A
1553301_a_at	A	A	A	M	A	M	A	A	M	A	A	P	P	A	A	M	A	A	P	M	M	A	A	M	M	A	A	A	A	P	P	M	M	M	A	A	A	A	A
1553303_at	A	A	A	A	A	A	A	A	A	A	A	A	A	A	A	A	A	A	A	A	A	A	A	A	A	A	A	A	A	A	A	A	A	A	A	A	A	A	A
1553304_at	M	A	A	A	M	A	A	A	A	A	A	A	A	A	A	A	A	A	A	A	A	A	A	A	A	A	A	A	A	A	A	P	A	A	A	A	A	A	A
1553306_at	A	A	A	A	A	A	A	A	A	A	A	A	A	A	A	A	A	A	A	A	A	A	A	A	A	A	A	A	A	A	A	A	A	A	A	A	A	A	A
1553310_at	A	A	A	A	A	A	A	A	A	A	A	A	A	A	A	A	A	A	A	A	A	A	A	A	A	A	A	A	A	A	A	A	A	A	A	A	A	A	A
1553311_at	A	A	A	A	A	A	A	A	A	A	P	A	A	A	A	A	A	A	A	A	P	A	A	A	A	A	A	A	A	A	A	A	P	A	A	A	A	A	A
1553313_s_at	P	P	P	P	P	P	M	A	P	P	A	P	A	P	M	M	P	P	M	A	P	P	P	P	P	P	P	P	P	P	P	P	P	P	M	P	P	P	P
1553314_a_at	A	A	A	A	A	A	A	A	A	A	A	A	A	A	A	A	A	A	A	A	A	A	A	A	A	A	A	A	A	A	A	A	A	A	A	A	A	A	A
1553315_at	A	A	P	A	A	A	A	A	M	A	A	A	P	A	A	A	P	A	A	M	A	A	A	A	A	A	A	A	A	A	A	P	A	A	A	A	A	A	A
1553316_at	A	A	A	A	P	A	A	A	A	A	A	A	P	P	A	A	A	A	A	A	A	M	A	A	P	A	A	A	M	P	P	A	P	P	M	A	M	M	A
1553317_s_at	A	A	A	A	A	P	P	P	A	A	A	P	P	P	A	A	A	M	A	P	A	A	A	A	P	A	P	A	P	A	P	A	P	P	P	A	M	M	P
1553318_at	A	A	A	A	A	A	A	A	A	A	A	A	A	A	A	A	A	A	A	A	A	A	A	A	A	A	A	A	A	A	A	A	A	A	A	A	A	A	A
1553319_at	A	A	A	A	A	A	A	A	A	A	A	A	M	A	A	A	P	A	A	A	A	A	A	M	A	A	A	A	P	A	A	P	A	A	M	A	A	A	A
1553320_s_at	A	A	A	A	A	A	A	A	A	A	A	A	A	P	A	A	A	A	A	A	A	A	A	A	A	A	A	A	A	A	A	A	A	A	A	A	A	A	A
1553321_a_at	M	P	M	P	A	A	P	P	P	P	M	A	P	P	A	A	A	P	P	P	A	A	P	A	M	A	M	A	M	P	P	P	M	P	P	A	A	P	A
1553322_s_at	A	A	A	A	A	A	A	A	A	P	A	A	A	A	A	A	A	A	A	A	P	A	A	M	A	P	A	A	A	P	A	P	P	A	A	A	P	P	A
1553323_a_at	A	A	A	A	A	A	A	A	A	M	A	A	M	A	A	A	A	A	A	A	A	A	A	A	A	A	A	A	A	A	A	A	A	A	A	A	A	A	A
1553325_at	A	A	A	A	A	A	A	A	A	A	A	A	A	A	A	A	A	A	A	A	A	A	A	A	A	A	A	M	A	A	A	A	A	A	A	A	A	A	M
1553326_at	A	A	A	A	A	M	A	M	A	A	A	A	A	A	A	A	A	A	A	A	A	A	A	A	A	A	A	A	A	A	A	A	A	A	A	A	A	A	A
1553327_a_at	A	A	A	A	A	A	A	A	A	A	A	A	A	A	A	A	A	A	A	A	A	A	A	A	A	A	A	A	A	A	A	A	A	A	A	A	A	A	A
1553328_a_at	A	A	A	A	A	A	M	A	A	A	A	A	A	P	A	A	A	P	A	P	A	A	A	A	A	A	M	A	A	A	M	P	A	P	A	A	P	A	A
1553329_at	A	A	M	A	M	A	A	P	A	A	A	A	A	A	P	A	A	A	P	A	P	A	A	A	P	A	A	M	M	A	P	A	M	A	P	M	A	A	A
1553330_at	A	A	A	A	A	A	A	A	A	A	A	A	A	A	A	A	A	A	A	A	A	A	A	A	A	A	A	A	A	A	A	A	A	A	A	A	A	A	A
1553333_at	A	A	P	P	P	A	A	M	P	A	P	P	P	P	P	P	P	P	A	A	A	A	P	P	P	P	P	A	A	A	P	A	P	P	A	A	P	A	A
1553335_x_at	A	A	M	P	A	A	M	A	P	P	A	A	A	M	P	A	A	A	A	A	P	P	P	P	P	P	P	P	A	P	M	A	P	P	A	P	A	P	A
1553336_a_at	A	A	A	A	A	A	A	A	A	A	A	A	A	A	A	A	A	A	A	A	A	A	A	A	A	A	A	A	A	A	A	A	A	A	A	A	A	A	A
1553338_at	A	A	A	P	A	A	A	A	A	A	A	A	A	A	A	M	A	A	A	A	A	A	A	A	A	A	A	A	M	M	M	P	A	A	A	P	A	M	A
1553340_s_at	A	A	A	A	A	A	A	A	A	A	A	A	A	A	A	A	A	A	A	A	A	A	A	A	A	A	A	A	A	A	A	A	A	A	A	A	A	A	A
1553341_at	A	A	A	A	A	A	A	A	A	A	A	A	A	A	A	A	A	A	A	A	A	A	A	A	A	A	A	A	A	A	A	A	A	A	A	A	A	A	A
1553344_at	A	A	A	A	A	A	A	A	A	A	A	A	A	A	A	A	A	A	A	A	A	A	A	A	A	A	A	A	A	A	A	A	A	A	A	A	A	A	A
1553346_a_at	A	A	A	A	M	A	A	A	A	M	A	A	A	A	A	A	A	A	A	A	A	A	A	A	A	A	A	A	A	A	A	A	A	A	A	A	A	A	A
1553347_s_at	A	A	A	A	A	A	A	A	A	A	A	A	A	A	A	A	A	A	A	A	A	A	A	A	A	A	A	A	A	A	A	A	A	A	A	A	A	A	A
1553348_a_at	A	A	A	A	A	A	A	A	A	A	P	P	M	A	A	A	A	A	P	A	M	A	A	A	A	A	A	A	A	A	A	P	A	A	A	A	A	A	A
1553349_at	A	P	P	P	M	P	P	P	P	P	P	A	P	A	M	A	P	P	P	P	M	M	M	P	P	A	P	A	P	P	P	P	P	M	P	P	P	P	P
1553350_at	A	A	A	A	A	A	A	A	A	A	A	A	A	A	A	A	A	A	A	A	A	A	A	A	A	A	A	A	A	A	A	A	A	A	A	A	A	A	A
1553351_at	A	A	A	A	A	A	A	A	A	A	A	A	A	A	A	A	A	A	A	A	P	A	A	A	A	A	A	A	A	A	A	A	A	A	A	A	A	A	A
1553352_x_at	A	A	A	A	A	A	A	A	A	A	A	A	A	A	A	A	A	A	A	A	A	A	A	A	A	A	A	A	A	A	A	A	A	A	A	A	A	A	A
1553354_a_at	A	A	A	A	A	M	P	P	A	A	P	M	P	A	A	A	A	A	A	A	A	A	A	A	A	A	A	A	A	A	A	P	A	A	A	A	A	P	A
1553355_at	A	A	A	A	A	A	A	A	A	A	A	A	A	A	A	A	A	A	A	A	A	A	A	A	A	A	A	A	A	A	A	A	A	A	A	A	A	A	A
1553356_at	A	A	A	A	A	A	A	A	A	A	A	A	A	A	A	A	A	A	A	A	A	A	A	A	A	A	A	A	A	A	A	A	A	A	A	A	A	A	A
1553357_at	A	P	A	A	A	P	A	P	A	A	A	A	A	A	A	A	A	A	A	A	A	A	A	A	A	A	A	A	A	A	A	P	A	A	A	A	A	A	A
1553359_at	A	A	A	A	A	A	A	A	A	A	A	A	A	A	A	A	A	A	A	A	A	A	A	A	A	A	A	A	A	A	A	A	A	A	A	A	A	A	A
1553361_x_at	A	A	A	A	A	A	A	A	A	A	A	A	A	A	A	A	A	A	A	A	A	A	A	A	A	A	A	A	A	A	A	A	A	A	A	A	A	A	A
1553362_at	A	A	A	A	A	A	A	A	A	A	A	A	A	A	A	A	A	A	A	A	A	A	A	A	A	A	A	A	M	A	A	A	A	A	A	A	A	A	A
1553363_at	A	A	A	A	A	A	A	A	A	A	A	A	A	A	A	A	A	A	A	A	A	A	A	A	A	A	A	A	A	A	A	A	A	A	A	A	A	A	A
1553364_at	A	A	A	A	A	A	A	A	A	A	A	A	A	A	A	A	A	A	A	A	A	A	A	A	A	A	A	A	A	A	A	A	A	A	A	A	A	A	A
1553365_at	A	A	A	A	A	A	A	P	A	A	A	A	A	A	A	A	A	A	A	M	A	A	A	A	A	A	A	A	A	A	A	A	A	A	A	A	A	A	A
1553366_s_at	A	A	A	A	A	A	A	A	A	A	A	A	A	A	A	A	A	A	A	A	A	A	A	A	A	A	A	A	A	A	A	A	A	A	A	A	A	A	A
1553367_a_at	A	A	A	A	A	A	A	A	A	A	A	A	A	A	A	A	A	A	A	A	A	A	A	A	A	A	A	A	A	A	A	A	A	A	A	A	A	A	A
1553369_at	A	A	A	A	A	A	A	A	A	A	A	A	A	A	A	A	A	A	A	A	A	A	A	A	A	A	A	A	A	A	A	A	A	A	A	A	A	A	A
1553371_at	P	P	P	P	P	P	P	P	A	P	M	P	A	P	A	P	A	P	A	P	A	P	P	P	P	P	P	P	P	P	P	M	P	P	M	A	P	P	P
1553372_at	A	A	A	A	A	A	A	A	A	A	A	A	A	A	A	A	A	A	A	A	A	A	A	A	A	A	A	A	A	A	A	A	A	A	A	A	A	A	A
1553373_at	A	M	A	P	A	A	M	P	A	M	P	P	A	A	M	A	A	M	P	P	A	P	P	A	M	P	P	M	P	M	P	P	A	P	P	P	P	P	P
1553374_at	A	A	A	A	A	A	A	A	A	A	A	A	A	A	A	A	A	A	A	A	A	A	A	A	A	A	A	A	A	A	A	A	A	A	A	A	A	A	A
1553375_at	A	A	A	A	A	A	A	A	A	A	A	A	A	A	A	A	A	A	A	A	A	A	A	A	A	A	A	A	A	A	A	A	A	A	A	A	A	A	A
1553376_a_at	A	A	A	A	A	A	A	A	A	M	A	A	A	A	A	A	A	A	A	A	A	A	A	A	A	A	A	M	A	A	A	A	A	A	A	M	A	A	A
1553378_a_at	M	A	A	A	A	A	A	A	A	A	A	A	A	A	A	A	A	A	A	A	A	A	A	A	P	A	A	A	A	A	A	A	A	A	A	A	A	A	A
1553380_at	A	A	A	A	A	A	A	A	A	A	A	A	A	A	A	A	A	A	A	A	A	A	A	A	A	A	A	A	A	A	A	A	A	A	A	A	A	A	A
1553383_at	A	A	A	A	A	A	A	A	A	A	A	A	A	A	A	A	A	A	A	A	A	A	A	A	A	A	A	A	A	A	A	A	A	A	A	A	A	A	A
1553385_at	A	A	A	A	A	A	A	A	A	A	A	A	A	A	A	A	A	A	A	A	A	A	A	A	A	A	A	A	A	A	A	A	A	A	A	A	A	A	A
1553386_at	A	A	A	A	A	A	A	A	A	A	M	A	A	A	A	A	A	A	A	A	A	A	A	A	M	M	A	A	M	A	P	P	A	A	A	P	A	A	A
1553387_at	A	A	M	A	A	A	A	A	A	A	A	A	A	A	A	P	A	A	M	A	A	A	A	A	M	A	A	M	A	P	A	A	A	M	A	A	P	A	A
1553388_at	A	A	A	A	A	A	A	A	A	A	A	A	A	A	A	A	A	A	A	A	A	A	A	A	A	A	A	A	A	A	A	A	A	A	A	A	A	A	A
1553389_at	A	A	A	A	A	A	A	A	A	A	A	A	A	A	A	A	A	A	A	A	A	A	A	A	P	A	P	A	A	P	P	A	A	A	A	P	P	M	A
1553390_at	A	A	A	A	A	A	A	A	A	A	A	A	A	A	A	A	A	A	A	A	A	A	A	A	A	A	A	A	A	A	A	A	A	A	A	A	A	A	A
1553391_at	A	A	A	A	A	A	A	A	A	A	A	A	A	A	A	A	A	A	A	A	A	A	A	A	A	A	A	A	A	A	A	A	A	A	A	A	A	A	A
1553392_at	A	A	A	A	A	A	A	A	A	A	A	A	A	A	A	A	A	A	A	A	A	A	A	A	A	A	A	A	A	A	A	A	A	A	A	A	A	A	A
1553394_a_at	P	P	A	M	M	A	M	P	P	P	P	P	M	M	A	A	P	M	A	A	A	A	A	A	A	A	A	A	M	A	A	A	A	A	A	A	A	A	P
1553395_a_at	P	P	P	P	P	P	P	P	P	P	P	P	P	P	P	P	P	P	P	P	P	P	P	P	P	P	P	P	P	P	P	P	P	P	P	P	P	P	P
1553396_a_at	A	A	A	A	A	A	A	A	A	A	A	A	A	A	A	A	A	A	M	M	A	A	A	A	A	A	A	A	A	A	A	A	A	A	A	A	A	A	A
1553397_at	A	A	A	A	A	M	A	A	A	M	A	A	A	A	A	M	A	A	A	A	P	A	M	A	M	A	A	M	A	M	M	M	A	A	A	A	A	A	A
1553398_at	A	A	M	A	A	A	A	M	A	A	A	A	P	A	A	M	A	A	A	A	A	A	A	A	A	A	A	A	A	M	A	A	M	A	A	A	A	A	A
1553399_a_at	A	A	A	A	A	A	A	A	A	A	A	A	M	A	A	A	A	A	A	A	A	A	A	A	M	P	A	P	A	M	P	A	M	M	A	A	A	M	A
1553400_a_at	P	P	P	P	P	P	P	P	P	P	P	P	P	M	P	P	P	P	P	P	P	A	M	P	P	P	A	P	P	P	P	P	P	P	P	P	P	P	P
1553401_at	A	A	A	A	A	A	A	A	A	A	A	A	A	A	A	A	A	P	P	A	P	P	A	A	P	M	A	M	A	A	A	A	A	A	P	A	A	A	A
1553402_a_at	A	A	A	A	A	A	A	A	A	A	P	P	A	A	A	A	A	A	P	A	A	A	A	A	P	A	A	A	M	A	A	A	P	A	A	A	A	A	A
1553403_at	A	A	A	A	A	A	A	A	A	A	A	A	A	A	A	A	A	A	A	A	A	A	A	A	A	A	A	A	A	A	A	A	A	A	A	A	A	A	A
1553405_a_at	A	A	A	A	A	A	A	A	A	A	A	A	A	A	A	A	A	A	A	A	A	A	A	A	A	A	A	A	A	A	A	A	A	A	A	A	A	A	A
1553407_at	A	P	A	M	P	A	P	P	P	P	P	P	M	M	P	M	P	A	P	P	M	A	P	P	P	A	P	P	P	A	P	P	M	P	A	P	A	A	P
1553409_at	A	A	A	A	A	A	A	A	A	A	A	A	A	A	A	A	A	A	A	A	A	A	A	A	A	A	A	A	A	A	A	A	A	A	A	A	A	A	A
1553410_a_at	A	A	A	A	A	A	A	A	A	A	A	A	A	A	A	A	A	A	A	A	A	A	A	A	A	A	A	A	A	A	A	A	A	A	A	A	A	A	A
1553411_s_at	A	P	A	A	P	A	A	M	M	M	A	A	A	A	A	A	P	A	A	A	P	A	A	A	A	M	A	M	P	P	A	A	A	A	A	A	A	A	A
1553412_at	A	A	A	A	A	M	A	A	A	A	A	A	A	A	A	A	A	A	P	P	A	A	A	A	A	A	A	A	A	A	A	A	A	A	A	A	A	A	A
1553413_at	A	A	A	A	A	A	A	A	A	A	A	A	A	A	A	A	A	A	A	A	A	A	A	A	A	A	A	A	A	A	A	A	A	A	A	A	A	A	A
1553415_at	A	A	A	A	A	A	A	A	A	A	A	A	A	A	A	A	A	A	A	A	A	A	A	A	A	A	A	A	A	A	A	A	A	A	A	A	A	A	A
1553417_at	P	P	P	P	P	P	A	M	P	P	P	P	M	P	P	P	P	P	P	P	P	P	P	P	P	P	P	P	P	P	P	P	P	P	P	P	P	P	P
1553418_a_at	A	A	A	A	A	M	A	A	A	A	A	A	A	A	A	A	A	A	A	A	A	A	A	A	A	A	A	A	A	A	A	A	A	A	A	A	A	A	A
1553420_at	A	A	A	A	A	A	A	A	A	A	A	A	A	A	A	A	A	A	A	A	A	A	A	A	A	A	A	A	A	A	A	A	A	A	A	A	A	A	A
1553422_s_at	A	A	A	A	A	A	A	A	A	A	A	A	A	A	A	A	A	A	A	A	A	A	A	A	A	A	A	A	A	A	A	A	A	A	A	A	A	A	A
1553423_a_at	A	P	A	P	P	A	P	A	P	P	P	P	P	P	P	P	P	P	P	P	P	P	P	P	P	P	A	A	P	P	P	P	P	P	A	P	P	P	A
1553424_at	A	A	A	A	A	A	A	A	A	A	A	A	A	A	A	A	A	A	A	A	A	A	A	A	A	A	A	A	A	A	A	A	A	A	A	A	A	A	A
1553425_at	P	M	A	A	A	M	A	P	A	A	A	A	A	A	A	P	A	A	A	A	A	A	A	A	P	A	A	A	M	A	A	A	A	A	A	A	A	A	A
1553426_at	A	A	A	A	M	A	A	P	A	M	A	A	A	A	A	A	A	A	A	A	M	P	M	A	A	A	A	A	P	A	A	M	A	A	A	A	P	A	A
1553427_at	A	A	A	A	A	A	A	A	A	A	A	A	A	A	A	A	A	A	A	A	A	A	A	A	A	A	A	A	A	A	A	A	A	A	A	A	A	A	A
1553428_at	A	M	A	A	P	P	A	M	P	A	P	M	P	P	A	A	P	P	M	P	M	M	A	A	A	A	M	M	A	A	A	M	A	A	A	A	A	A	M
1553429_at	A	A	A	A	A	A	A	A	A	A	A	A	A	A	A	A	A	A	A	A	A	A	A	A	A	A	A	A	A	A	A	A	A	A	A	A	A	A	A
1553430_a_at	A	A	A	A	A	A	A	A	A	A	A	A	A	A	A	A	A	A	A	A	A	A	A	A	A	A	A	A	A	A	A	A	A	A	A	A	A	A	A
1553432_s_at	A	A	A	A	A	A	A	A	A	A	A	A	A	A	A	A	A	A	A	A	A	A	A	A	A	A	A	A	A	A	A	A	A	A	A	A	A	A	A
1553433_at	A	A	A	A	A	A	A	A	A	A	A	A	A	A	A	A	A	A	A	A	A	A	A	A	A	A	A	M	A	A	A	A	A	A	A	A	A	A	A
1553434_at	A	A	A	A	A	A	A	A	A	A	A	A	A	A	A	A	A	A	A	A	A	A	A	A	A	A	A	A	A	A	A	A	A	A	A	A	A	A	A
1553435_at	A	A	A	A	A	A	A	A	A	A	A	A	A	A	A	A	A	A	A	A	A	A	A	A	A	A	A	A	A	A	A	A	A	A	A	A	A	A	A
1553436_at	A	A	A	A	A	A	A	A	A	A	A	A	A	A	A	A	A	A	A	A	A	A	A	A	A	A	A	A	A	A	A	A	A	A	A	A	A	A	A
1553437_at	A	A	A	A	A	A	A	A	A	A	A	A	A	A	A	A	A	A	A	A	A	A	A	A	A	A	A	A	A	A	A	A	A	A	A	A	A	A	A
1553438_at	A	M	A	A	A	M	A	A	A	A	M	A	M	A	A	A	A	A	A	A	A	A	A	A	A	A	A	A	A	A	A	A	A	A	A	A	A	A	A
1553439_at	A	A	A	A	A	A	A	A	A	A	A	A	A	A	A	A	A	A	A	A	A	A	A	A	A	A	A	A	A	A	A	A	A	A	A	A	A	A	A
1553440_at	A	P	A	A	A	A	A	A	P	A	A	A	M	A	A	P	M	M	A	A	A	A	A	A	A	A	A	A	A	A	A	A	A	A	P	A	A	A	A
1553441_at	A	A	A	A	A	A	A	A	A	A	A	A	A	A	A	A	A	A	A	A	A	A	A	A	A	A	A	A	A	A	A	A	A	A	A	A	A	A	A
1553442_a_at	A	A	A	A	A	A	A	A	A	A	A	A	A	A	A	A	A	A	A	A	A	A	A	A	A	A	A	A	A	A	A	A	A	A	A	A	A	A	A
1553443_at	A	A	A	A	A	A	A	A	A	A	A	A	A	A	A	A	A	A	A	A	A	A	A	A	A	A	A	A	A	A	A	A	A	A	A	A	A	A	A
1553444_a_at	A	A	A	A	A	A	A	A	A	A	A	A	A	A	A	A	A	A	A	A	A	A	A	A	A	A	A	A	A	A	A	A	A	A	A	A	A	A	A
1553446_at	A	A	P	A	A	A	A	A	A	A	A	A	A	A	A	A	A	A	A	A	A	A	A	A	M	A	A	M	A	A	A	A	A	A	A	A	A	A	A
1553447_at	A	A	A	A	A	A	A	A	A	A	A	A	A	A	A	A	A	A	A	A	A	A	A	A	A	A	A	A	A	A	A	A	A	A	A	A	A	A	A
1553448_at	A	A	A	A	A	A	A	A	A	A	A	A	A	A	A	A	A	A	A	A	A	A	A	A	A	A	A	A	A	A	A	A	A	A	A	A	A	A	A
1553449_at	A	A	A	M	A	A	A	A	A	A	A	A	A	A	A	A	A	A	A	A	P	A	A	A	A	P	A	A	A	P	P	A	A	A	A	A	A	P	A
1553450_s_at	A	A	A	A	A	A	A	A	A	A	A	A	A	A	A	A	A	A	A	A	A	A	A	A	A	A	A	A	A	A	A	A	A	A	A	A	A	A	A
1553451_at	A	A	A	A	A	A	A	A	A	A	A	A	A	A	A	A	A	A	A	A	A	A	A	A	A	A	A	A	A	A	A	A	A	A	A	A	A	A	A
1553452_at	P	A	A	P	P	A	A	A	M	P	A	A	M	P	M	A	A	A	A	A	A	P	P	P	A	P	P	P	A	P	P	P	M	P	A	P	M	P	A
1553453_at	A	A	P	P	P	A	A	A	M	M	P	A	M	A	P	P	A	A	A	A	M	P	A	P	A	A	P	P	A	A	A	P	A	P	A	P	P	M	P
1553454_at	P	P	A	P	P	P	A	P	P	P	P	P	A	P	P	P	M	P	A	A	P	P	A	P	P	P	P	P	A	A	A	A	A	P	A	A	P	A	A
1553456_at	A	A	A	A	A	A	A	A	A	A	A	A	A	A	A	A	A	A	A	A	A	A	A	A	A	A	A	A	A	A	A	A	A	A	A	A	A	A	A
1553457_at	A	A	A	A	A	A	A	A	A	A	A	A	A	A	A	A	A	A	A	A	A	A	A	A	A	A	A	A	A	A	A	A	A	A	A	A	A	A	A
1553458_at	A	A	A	A	A	A	A	A	A	A	A	A	A	A	A	A	A	A	A	A	A	A	A	A	A	A	A	A	A	A	A	A	A	A	A	A	A	A	A
1553459_at	A	A	A	A	A	A	A	A	A	A	A	A	A	A	A	A	A	A	A	A	A	A	A	A	A	A	A	A	A	A	A	A	A	A	A	A	A	A	A
1553460_at	A	A	A	A	A	A	A	A	A	A	A	A	A	A	A	A	A	A	A	A	A	A	A	A	A	A	A	A	A	A	A	A	A	A	A	A	A	A	A
1553461_at	A	A	A	A	A	A	A	A	A	A	A	A	A	A	A	A	A	A	A	A	A	A	A	A	A	A	A	A	A	A	A	A	A	A	A	A	A	A	A
1553462_at	A	A	A	A	A	A	A	A	M	A	A	A	A	A	A	A	A	A	A	A	A	A	A	A	A	M	A	A	A	A	A	A	A	A	A	A	A	P	A
1553464_at	A	A	A	A	A	A	A	A	A	A	A	A	A	A	A	A	A	A	A	A	A	A	A	A	A	A	A	A	A	A	A	A	A	A	A	A	A	A	A
1553465_a_at	A	A	A	A	A	A	A	A	A	A	A	A	A	A	A	A	A	A	A	A	A	A	A	A	A	A	A	A	A	A	A	A	A	A	A	A	A	A	A
1553466_at	A	A	A	A	A	A	A	A	A	A	A	A	P	A	A	A	A	A	A	A	P	A	A	A	A	A	A	A	A	A	A	P	A	A	A	A	A	A	A
1553467_at	A	A	A	A	A	A	A	A	A	A	A	A	A	A	A	A	A	A	A	A	A	A	A	A	A	A	A	A	A	A	A	A	A	A	A	A	A	A	A
1553468_at	A	A	P	A	A	A	A	A	A	A	A	A	A	A	A	A	A	A	A	A	A	A	A	A	A	A	A	A	A	A	A	A	A	A	A	A	A	A	A
1553470_at	A	A	A	A	A	A	A	A	A	A	A	A	A	A	A	A	A	A	A	A	A	A	A	A	A	A	A	A	A	A	A	A	A	A	A	A	A	A	A
1553471_at	A	A	A	A	A	A	A	A	A	A	A	A	A	A	A	A	P	A	A	A	A	A	A	A	A	A	A	A	A	A	A	A	A	A	A	A	A	A	A
1553472_at	A	A	A	A	A	A	A	A	A	A	A	A	A	A	A	A	A	A	A	A	A	A	A	A	A	A	A	M	A	P	A	A	A	A	A	A	A	P	A
1553474_at	A	A	A	A	A	A	A	A	A	A	A	A	A	A	A	A	A	P	A	A	A	A	A	A	A	A	A	A	A	A	A	P	A	A	A	A	A	A	A
1553475_at	A	A	A	A	A	A	A	A	A	A	A	A	A	A	A	A	A	A	A	A	A	A	A	A	A	A	A	A	A	A	A	A	A	A	A	A	A	A	A
1553478_at	A	A	A	A	A	A	A	A	A	A	A	A	A	A	A	A	A	A	A	A	A	A	A	A	A	A	A	A	A	A	A	A	A	A	A	A	A	A	A
1553479_at	P	A	A	P	P	A	M	P	A	A	P	P	P	P	M	M	P	P	A	M	A	A	P	A	A	A	A	A	P	M	A	P	A	M	A	P	P	A	A
1553482_at	A	A	A	A	A	A	A	A	A	A	A	A	A	A	A	A	A	A	A	A	A	A	A	A	A	A	A	A	A	A	A	A	A	A	A	A	A	A	A
1553483_at	A	A	A	A	A	A	A	A	A	A	A	A	A	A	A	A	A	A	A	A	A	A	A	A	A	A	A	A	A	A	A	A	A	A	A	A	A	A	A
1553484_at	A	A	A	A	A	A	A	P	A	A	A	P	A	A	A	A	A	A	A	A	A	A	A	A	A	A	A	A	M	A	A	A	A	A	A	A	A	A	A
1553485_at	A	A	A	A	A	A	A	A	A	A	A	A	A	A	A	A	A	A	A	A	A	M	A	A	A	A	A	A	P	P	A	A	A	A	A	A	A	A	A
1553486_a_at	A	A	A	A	A	A	A	A	A	A	A	A	A	A	A	A	A	A	A	A	A	A	A	A	A	A	A	A	A	A	A	A	A	A	A	A	A	A	A
1553488_at	A	A	A	A	A	A	A	A	A	A	A	A	A	A	A	A	A	A	A	A	A	A	A	A	A	A	A	A	A	A	A	A	A	A	A	A	A	A	A
1553489_a_at	A	A	A	A	A	A	A	A	A	A	A	A	A	A	A	A	A	A	A	A	A	A	A	A	A	A	A	A	A	A	A	A	A	A	A	A	A	A	A
1553491_at	A	M	M	A	A	A	M	A	A	A	A	A	A	P	A	A	A	A	A	A	A	A	A	A	M	A	A	A	A	A	A	A	A	A	P	A	A	A	M
1553492_a_at	A	A	A	A	A	A	A	A	A	A	A	A	A	A	A	A	A	A	A	A	A	A	A	A	A	A	A	A	A	A	A	A	A	A	A	A	A	A	A
1553493_a_at	A	A	A	A	M	P	A	A	A	A	A	A	A	A	A	A	A	A	A	A	A	A	A	A	A	A	A	A	A	A	A	A	A	A	A	A	A	A	A
1553494_at	A	A	A	A	A	A	A	A	A	A	A	A	A	A	A	A	A	A	A	A	A	A	A	A	A	A	A	A	A	A	A	A	A	A	A	A	A	A	A
1553497_at	A	A	A	A	A	A	A	A	A	A	A	A	A	A	A	A	A	A	A	A	A	A	A	A	A	A	A	A	A	A	A	A	A	A	A	A	A	A	A
1553498_at	A	A	A	A	A	A	A	A	A	A	A	A	A	A	A	A	A	A	A	A	A	A	A	A	A	A	A	A	A	A	A	A	A	A	A	A	A	A	A
1553499_s_at	A	A	A	A	A	A	A	A	A	A	A	A	A	A	A	A	A	A	A	A	A	A	A	A	A	A	A	A	A	A	A	A	A	A	A	A	A	A	A
1553500_at	A	A	A	A	A	A	A	A	A	A	A	A	A	A	A	A	A	A	A	A	A	A	A	A	A	A	A	A	A	A	A	A	A	A	A	A	A	A	A
1553502_a_at	A	A	A	A	A	A	A	A	A	A	A	A	A	A	A	A	A	A	A	A	A	A	A	A	A	A	A	A	A	A	A	A	A	A	A	A	A	A	A
1553504_at	A	A	A	A	P	A	A	A	A	A	A	A	A	A	A	A	A	A	P	A	M	P	P	A	A	M	A	M	A	A	A	A	A	A	A	A	A	A	A
1553505_at	A	A	A	A	A	A	A	A	M	A	A	A	P	A	A	A	A	A	A	A	A	A	M	M	A	M	A	A	A	A	A	A	A	A	A	A	P	A	A
1553506_at	A	A	A	A	A	A	A	A	A	A	A	A	A	A	M	A	A	A	A	A	A	A	A	A	A	A	A	A	A	A	A	A	A	A	A	A	A	A	A
1553507_a_at	P	P	P	P	M	M	M	M	A	M	M	A	P	P	P	P	M	P	A	P	M	P	P	P	M	P	P	P	P	A	P	A	M	P	A	M	P	M	P
1553508_at	A	A	A	M	A	A	A	A	A	A	A	A	A	A	M	A	A	A	A	A	M	A	A	A	A	P	A	A	A	A	A	A	A	A	A	A	A	A	A
1553510_s_at	A	A	A	A	A	A	A	A	A	A	A	A	A	A	A	A	P	A	P	P	M	A	A	A	P	A	A	A	P	A	A	P	A	A	P	A	A	A	A
1553511_at	A	A	A	A	A	A	A	A	A	A	A	A	A	A	A	A	A	A	A	A	A	A	A	A	A	A	M	A	A	P	A	A	A	A	M	P	A	M	A
1553512_at	A	A	A	A	A	A	A	A	A	A	A	M	A	A	P	A	M	A	A	A	A	A	A	A	M	A	A	M	M	P	A	M	A	M	A	M	A	A	A
1553513_at	A	A	A	A	A	A	A	A	A	A	A	A	A	A	A	A	A	A	A	A	A	A	A	A	A	A	A	A	A	A	A	A	A	A	A	A	A	A	A
1553514_a_at	A	A	P	A	M	P	A	P	P	M	P	A	P	P	A	M	A	M	A	P	P	M	M	P	P	P	P	A	A	P	P	P	P	P	A	P	P	P	A
1553515_at	A	A	A	A	A	A	A	A	A	A	A	A	A	A	A	A	A	A	A	A	A	A	A	A	A	A	A	A	A	A	A	A	A	A	A	A	A	A	A
1553517_at	A	A	A	A	A	A	A	A	A	A	A	A	A	A	A	A	A	A	A	A	A	A	A	A	A	A	A	A	A	A	A	A	A	A	A	A	A	A	A
1553518_at	A	A	A	A	A	A	A	A	A	A	A	A	A	A	A	A	A	A	A	A	A	A	A	A	A	A	A	A	A	A	A	A	A	A	A	A	A	A	A
1553519_at	A	A	A	A	A	A	A	A	A	A	A	A	A	A	A	A	A	A	A	A	A	A	A	A	A	A	A	A	A	A	A	A	A	A	A	A	P	A	A
1553521_at	A	A	A	A	A	A	A	A	A	A	A	A	A	A	A	A	A	A	A	A	P	A	A	A	A	A	A	A	A	A	A	A	A	A	A	A	A	A	A
1553523_at	A	A	A	A	A	A	A	A	A	A	A	A	A	A	A	A	A	A	A	A	A	A	A	A	A	A	A	A	A	A	A	A	A	A	A	A	A	A	A
1553524_at	A	A	A	A	A	A	A	A	A	A	A	A	A	A	A	A	A	A	A	A	A	A	A	A	A	A	A	M	A	A	A	A	A	A	A	A	A	A	A
1553525_at	A	A	A	A	A	A	A	A	A	A	A	A	A	A	A	A	A	A	A	A	A	A	A	A	A	A	A	A	A	A	A	A	A	A	A	A	A	A	A
1553526_at	A	A	A	A	A	A	A	A	A	A	A	A	A	A	A	A	A	A	A	A	A	A	A	A	A	A	A	A	A	A	A	A	A	A	A	A	A	A	A
1553527_at	A	A	A	A	A	A	A	A	A	A	A	A	A	A	A	A	A	A	A	A	A	A	A	A	A	A	A	A	A	A	A	A	A	A	A	A	A	A	A
1553528_a_at	P	P	P	P	P	P	P	P	P	P	P	P	P	P	P	P	P	P	P	P	P	P	P	P	P	P	P	P	P	P	P	P	P	P	P	P	P	P	P
1553529_at	A	A	A	A	A	A	A	A	A	A	A	A	A	A	A	A	A	A	A	A	A	A	A	A	A	A	A	A	A	A	A	A	A	A	A	A	A	A	A
1553530_a_at	P	P	P	P	P	P	P	P	P	P	P	P	P	P	P	P	P	P	P	P	P	P	P	P	P	P	P	P	P	P	P	P	P	P	P	P	P	P	P
1553531_at	A	A	A	A	A	A	A	A	A	A	A	A	A	A	A	A	A	A	A	A	A	A	A	A	A	A	A	A	A	A	A	A	A	A	A	A	A	A	A
1553532_a_at	A	A	A	A	A	A	A	A	A	A	A	A	A	A	A	A	A	A	A	A	A	A	A	A	A	A	A	A	A	A	A	A	A	A	A	A	A	A	A
1553533_at	M	P	A	M	P	A	P	P	P	P	M	P	M	P	P	P	P	P	P	P	P	P	P	P	P	M	A	P	P	P	P	P	P	P	P	M	P	P	A
1553534_at	A	P	A	A	A	A	A	A	A	A	A	A	A	A	A	A	A	P	A	A	P	A	A	A	M	A	A	A	A	A	A	A	A	A	A	M	A	M	A
1553535_a_at	P	P	P	P	P	P	P	P	P	P	P	P	P	P	P	P	P	P	P	P	P	P	P	P	P	P	P	P	P	P	P	P	P	P	P	P	P	P	M
1553536_at	A	A	A	A	A	A	A	A	A	A	A	A	A	A	A	A	A	A	A	A	P	A	A	A	A	A	A	A	A	A	P	A	A	A	A	A	P	P	A
1553537_at	A	A	A	A	A	A	A	A	A	A	A	A	A	A	A	A	A	A	A	A	A	A	A	A	A	A	A	A	A	A	A	A	A	A	A	A	A	A	A
1553538_s_at	P	P	P	P	P	P	P	P	P	P	P	P	P	P	P	P	P	P	P	P	P	P	P	P	P	P	P	P	P	P	P	P	P	P	P	P	P	P	P
1553539_at	A	A	A	A	A	A	A	A	A	A	A	A	A	A	A	A	A	A	A	A	A	A	A	A	A	A	A	A	A	A	A	A	A	A	A	A	A	A	A
1553540_a_at	A	A	A	A	A	A	A	A	A	A	A	A	A	A	A	A	A	A	A	A	A	A	A	A	A	A	A	A	A	A	A	A	A	A	A	A	A	A	A
1553541_at	A	A	A	A	A	A	A	A	A	A	A	A	A	A	A	A	A	A	A	A	A	A	A	A	A	A	A	A	A	A	A	A	A	A	A	A	A	A	A
1553542_at	P	P	P	A	P	A	A	P	A	P	M	P	P	P	A	P	P	P	P	P	P	A	P	A	P	P	P	A	P	P	P	P	P	P	M	M	P	P	P
1553544_at	A	A	A	A	A	A	A	A	A	A	A	A	A	A	A	A	A	A	A	A	A	A	A	A	A	A	A	A	A	A	A	A	A	A	A	A	A	A	A
1553545_at	A	A	A	A	A	A	A	A	A	A	A	A	A	A	A	A	A	A	A	A	A	A	A	A	A	A	A	A	A	A	A	A	A	A	A	A	A	A	A
1553546_at	A	A	A	A	A	A	A	A	A	A	A	A	A	A	A	A	A	A	A	A	A	A	A	A	A	A	A	A	A	A	A	A	A	A	A	A	A	A	A
1553547_at	P	P	P	P	P	M	P	P	P	P	P	P	P	P	P	P	P	P	P	P	P	P	P	P	P	P	M	P	P	P	P	P	P	P	P	P	P	M	P
1553549_at	A	A	A	A	A	A	A	A	A	A	A	A	A	A	A	A	A	A	A	A	A	A	A	A	A	A	A	A	A	A	A	A	A	A	A	A	A	A	A
1553550_at	A	A	A	A	A	A	A	A	A	A	A	A	A	A	A	A	A	A	A	A	A	A	A	A	A	A	A	A	A	A	A	A	A	A	A	A	A	A	A
1553551_s_at	P	P	P	P	P	P	P	P	P	P	P	P	P	P	P	P	P	P	P	P	P	P	P	P	P	P	P	P	P	P	P	P	P	P	P	P	P	P	P
1553552_at	A	A	A	A	A	A	A	A	A	A	A	A	A	A	A	A	A	A	A	A	A	A	A	A	A	A	A	A	A	A	A	A	A	A	A	A	A	A	A
1553553_at	A	A	A	A	A	A	A	A	A	A	A	A	P	A	A	A	A	A	A	A	A	A	A	A	A	M	A	A	A	A	A	A	A	A	A	A	P	A	A
1553555_at	A	A	A	A	A	A	A	A	A	A	A	A	A	A	A	A	A	A	A	A	A	A	A	A	A	A	A	A	A	A	A	A	A	A	A	A	A	A	A
1553556_at	A	A	A	A	A	A	A	A	A	A	A	A	A	A	A	A	A	A	A	A	A	A	A	A	A	A	A	A	A	A	A	A	A	A	A	A	A	A	A
1553558_at	A	A	A	A	A	A	A	A	A	A	A	A	A	A	A	A	A	A	A	A	A	A	A	A	A	A	A	A	A	A	A	A	A	A	A	A	A	A	A
1553559_at	A	A	A	A	A	A	A	M	A	A	M	M	A	A	A	A	A	A	A	A	A	A	A	A	A	A	A	A	A	A	A	A	A	A	A	A	A	A	A
1553560_at	A	A	A	A	A	A	A	A	A	A	A	A	A	A	A	A	A	A	A	A	A	A	A	A	A	A	A	A	A	A	A	A	A	A	A	A	A	A	A
1553561_at	M	A	P	P	P	M	A	P	M	P	P	P	A	A	A	M	P	A	P	A	M	P	P	P	P	P	P	P	P	P	P	P	P	P	P	P	P	P	A
1553562_at	A	A	A	A	A	A	A	A	A	A	A	A	A	A	A	A	A	A	A	A	M	A	A	M	A	P	A	M	M	P	M	A	A	A	A	A	A	P	A
1553564_at	A	A	A	A	A	A	A	A	A	A	A	A	A	A	A	A	A	A	A	A	A	A	A	A	A	A	A	A	A	A	A	A	A	A	A	A	A	A	A
1553565_s_at	A	A	A	A	A	A	A	A	A	P	A	A	A	A	A	A	A	A	A	A	A	A	A	A	A	A	A	A	A	A	A	P	A	A	A	A	A	A	A
1553566_at	A	A	A	A	A	A	A	A	A	A	A	A	A	A	A	A	A	A	A	A	A	A	A	A	A	A	A	A	A	A	A	A	A	A	A	A	A	A	A
1553567_s_at	P	P	P	P	P	P	P	P	P	P	P	P	P	P	P	P	P	P	P	P	P	P	P	P	P	P	P	P	P	P	P	P	P	P	P	P	P	P	P
1553568_a_at	A	A	A	A	A	A	A	A	A	A	A	A	A	A	A	A	A	A	A	A	A	A	A	A	A	A	A	A	A	A	A	A	A	A	A	A	A	A	A
1553569_at	P	P	P	P	P	P	P	P	P	P	P	P	P	P	P	P	P	P	P	P	P	P	P	P	P	P	P	P	P	P	P	P	P	P	P	P	P	P	P
1553570_x_at	P	P	P	P	P	P	P	P	P	P	P	P	P	P	P	P	P	P	P	P	P	P	P	P	P	P	P	P	P	P	P	P	P	P	P	P	P	P	P
1553572_a_at	A	A	A	A	A	A	A	A	A	A	A	A	A	A	A	A	A	A	A	A	A	A	A	A	A	A	A	A	A	A	A	A	A	A	A	A	A	A	A
1553573_s_at	A	A	A	A	A	A	A	A	A	A	A	A	A	A	A	A	A	A	A	A	A	A	A	A	A	A	A	A	A	A	A	A	A	A	A	A	A	A	A
1553574_at	P	A	P	P	P	P	M	P	P	A	P	M	A	A	P	M	P	P	A	P	P	P	P	P	P	P	P	P	P	P	P	P	P	P	A	P	P	P	P
1553575_at	P	P	P	P	P	P	P	P	P	P	P	P	P	P	P	P	P	P	P	P	P	P	P	P	P	P	P	P	P	P	P	P	P	P	P	P	P	P	P
1553579_a_at	A	A	A	A	A	A	A	A	A	A	A	A	A	A	A	A	A	A	A	A	A	A	A	A	A	A	A	P	A	A	A	A	A	A	A	A	A	A	A
1553581_s_at	P	P	P	P	P	P	P	P	P	P	P	P	P	P	P	P	P	P	P	P	P	P	P	P	P	P	P	P	P	P	P	P	P	P	P	P	P	P	P
1553582_a_at	P	P	P	P	P	A	P	P	P	P	P	P	P	P	P	A	A	A	P	A	P	P	P	P	P	P	P	P	A	P	P	P	P	P	P	P	P	P	P
1553583_a_at	A	A	A	A	A	A	A	A	A	A	A	A	A	A	A	A	A	A	A	A	A	M	A	A	A	A	A	A	A	A	A	A	A	A	A	A	A	A	M
1553584_at	A	A	A	A	A	A	A	A	A	A	A	A	A	A	A	A	A	A	A	A	A	A	A	A	A	A	A	A	A	A	A	A	A	A	A	A	A	A	A
1553585_a_at	A	A	A	A	A	M	A	A	A	A	P	A	A	A	A	P	A	A	A	M	A	A	A	A	A	A	A	A	A	A	A	A	A	A	M	A	A	A	A
1553586_at	A	A	A	A	A	A	A	A	A	A	A	A	A	A	A	A	A	A	A	A	A	A	A	A	A	A	A	A	A	A	A	A	A	A	A	A	A	A	A
1553587_a_at	P	P	P	P	P	P	P	P	P	P	P	P	P	P	P	P	P	P	P	P	P	P	P	P	P	P	P	P	P	P	P	P	P	P	P	P	P	P	P
1553588_at	P	P	P	P	P	P	P	P	P	P	P	P	P	P	P	P	P	P	P	P	P	P	P	P	P	P	P	P	P	P	P	P	P	P	P	P	P	P	P
1553589_a_at	P	A	P	P	P	P	P	P	P	P	P	P	P	P	P	P	P	P	P	P	P	P	P	P	P	P	P	P	P	P	P	P	P	P	P	P	P	P	P
1553590_at	A	A	A	A	A	A	A	A	A	A	A	A	A	A	A	A	A	A	A	A	A	A	A	A	A	A	A	A	A	A	A	A	A	A	A	A	A	A	A
1553591_at	A	A	A	A	A	A	A	A	A	A	A	A	A	A	A	A	A	A	A	A	A	A	A	A	A	A	A	A	A	A	A	A	A	A	A	A	A	A	A
1553592_x_at	A	A	A	A	A	A	A	A	A	A	A	A	A	A	A	A	A	A	A	A	A	A	A	A	A	A	A	A	A	A	A	A	A	A	A	A	A	A	A
1553593_a_at	A	A	A	A	A	A	A	A	A	A	A	A	A	A	A	A	A	A	A	A	A	A	A	A	A	A	A	A	A	A	A	A	A	A	A	A	A	A	A
1553594_a_at	P	P	P	P	P	P	P	P	P	P	P	P	P	P	M	M	M	P	P	P	P	M	P	P	P	M	M	P	P	P	P	P	P	P	P	M	P	P	P
1553599_a_at	A	A	A	A	A	A	A	A	A	A	A	A	A	A	A	A	A	A	A	A	A	A	A	A	A	A	A	A	A	A	A	A	A	A	A	A	A	A	A
1553600_at	A	A	A	A	A	A	A	A	A	A	A	A	A	A	A	A	A	A	A	A	A	A	A	A	A	A	A	A	A	A	A	A	A	A	A	A	A	A	A
1553601_a_at	A	A	A	A	A	A	A	A	A	A	A	A	A	A	A	A	A	A	A	A	P	A	A	A	A	A	A	A	A	A	A	A	M	A	A	A	A	A	A
1553602_at	A	A	A	A	P	A	A	A	A	A	A	A	A	A	A	A	A	A	M	A	P	A	A	A	A	P	P	A	A	A	A	A	A	A	A	A	A	A	A
1553603_s_at	P	P	P	P	P	P	P	P	P	P	P	P	P	P	P	P	P	P	P	P	P	P	P	P	P	P	P	P	P	P	P	P	P	P	P	P	P	P	P
1553604_at	P	P	A	A	P	A	A	P	P	P	P	P	P	P	P	P	P	P	A	P	M	M	P	P	P	A	A	A	P	M	P	P	A	P	P	P	P	P	P
1553605_a_at	P	P	A	A	P	A	P	P	P	P	A	P	P	P	P	P	P	P	A	P	A	M	P	M	A	A	A	P	P	A	P	A	A	P	P	P	P	P	P
1553607_at	A	A	A	A	A	A	M	A	A	A	A	A	A	A	A	A	A	A	A	A	A	A	A	A	A	A	A	A	A	M	A	P	A	A	A	A	A	A	M
1553608_a_at	A	A	A	A	A	A	P	A	A	A	A	A	M	A	A	A	A	P	A	M	M	A	A	A	A	A	A	A	A	A	A	A	A	A	A	A	A	A	A
1553611_s_at	P	P	A	P	P	P	A	P	P	M	P	P	P	P	P	P	P	A	A	P	P	A	P	P	A	A	A	P	P	M	P	A	P	P	P	P	P	P	P
1553612_at	P	P	P	P	P	P	P	P	P	P	P	P	P	P	P	P	P	P	P	P	P	P	P	P	P	P	P	P	P	P	P	P	P	P	P	P	P	P	P
1553613_s_at	P	P	P	P	P	P	P	P	P	P	A	P	P	P	P	P	P	P	P	M	P	A	P	P	P	A	A	A	P	P	A	P	P	P	P	P	P	A	P
1553614_a_at	A	A	A	A	A	A	A	A	A	A	A	A	A	A	A	A	A	A	A	A	A	A	A	A	A	A	A	A	A	A	A	P	A	A	A	A	A	A	A
1553618_at	A	A	A	A	P	A	A	A	A	A	A	A	A	A	A	A	A	A	A	A	P	A	A	A	A	A	A	A	A	A	A	A	A	A	A	A	A	A	A
1553619_a_at	A	A	A	A	A	A	A	A	A	A	A	A	A	A	A	A	A	A	A	A	P	A	A	A	A	A	A	A	A	A	A	A	A	A	A	A	A	A	A
1553620_at	A	A	A	A	A	A	A	A	A	A	A	A	A	A	A	A	A	A	A	A	A	A	A	A	A	A	A	A	A	A	A	A	A	A	A	A	A	A	A
1553622_a_at	A	A	A	A	A	A	A	A	A	A	A	A	A	A	A	A	A	A	A	A	A	A	A	A	A	A	A	A	A	A	A	A	A	A	A	A	A	A	A
1553623_at	A	A	A	A	A	A	A	A	A	A	A	A	A	A	A	A	A	A	A	A	A	A	A	A	A	A	A	A	A	A	A	A	A	A	A	A	A	A	A
1553625_at	P	M	M	M	P	P	P	A	P	P	P	A	A	P	A	P	A	A	A	A	A	P	A	P	P	A	A	A	A	P	P	P	P	P	A	A	P	P	M
1553626_a_at	M	P	A	P	P	A	P	M	P	A	P	P	P	M	P	A	P	P	P	A	P	A	P	P	M	P	P	A	P	P	M	P	P	A	M	M	M	M	P
1553627_s_at	A	P	A	A	A	A	A	A	A	A	M	A	A	A	A	A	P	A	M	A	P	A	A	A	M	M	P	A	A	A	M	M	A	A	A	A	P	A	A
1553629_a_at	A	A	A	A	A	A	A	A	A	A	A	A	A	A	A	A	A	A	A	A	A	A	A	A	A	A	A	A	A	A	A	A	A	A	A	A	A	A	A
1553630_at	A	A	A	A	A	A	A	A	A	A	A	A	A	A	A	A	A	A	A	A	A	A	A	A	A	A	A	A	A	A	A	A	A	A	A	A	A	A	A
1553633_s_at	A	A	A	A	A	A	A	A	A	A	A	A	A	A	A	A	A	A	A	A	A	A	A	A	A	A	A	A	A	A	A	A	A	A	A	A	A	A	A
1553634_a_at	A	A	A	A	A	A	A	A	A	A	A	A	A	A	A	A	A	A	A	A	A	A	A	A	A	A	A	A	A	A	A	A	A	A	A	A	A	A	A
1553635_s_at	A	A	A	A	A	A	P	A	A	M	A	A	A	A	A	A	A	A	A	M	M	A	A	A	A	A	A	A	A	A	A	A	A	A	A	A	A	A	A
1553636_at	A	A	A	A	A	A	A	A	A	A	A	A	A	A	A	A	A	A	A	A	A	A	A	A	A	A	A	A	A	A	A	A	A	A	A	A	A	A	A
1553637_s_at	A	A	M	A	A	A	M	A	A	A	A	A	A	A	A	A	M	A	M	A	A	P	M	M	A	P	M	A	P	P	A	A	P	A	M	A	A	A	A
1553639_a_at	A	A	A	A	A	A	A	A	A	A	A	A	A	A	A	A	A	A	A	A	A	A	A	A	A	A	A	A	A	A	A	A	A	A	A	A	A	A	A
1553640_at	A	A	A	A	A	A	A	A	A	A	A	A	A	A	A	A	A	A	A	A	A	A	A	A	A	A	A	A	A	A	A	A	A	A	A	A	A	A	A
1553641_a_at	A	A	A	A	A	A	A	A	A	A	A	A	A	A	A	A	A	A	A	A	A	A	A	A	A	A	A	A	A	A	A	A	A	A	A	A	A	A	A
1553642_at	A	A	A	A	A	A	A	A	A	A	A	A	A	A	A	A	A	A	A	A	A	P	A	A	A	A	P	A	A	A	A	A	A	A	A	A	A	A	A
1553644_at	P	P	P	P	M	P	P	P	P	P	P	P	P	P	M	P	P	M	P	P	M	M	A	P	P	A	A	A	A	M	M	P	P	P	P	P	P	A	P
1553645_at	A	A	A	A	A	P	P	A	A	A	A	A	A	A	A	A	A	P	A	P	A	A	A	A	P	A	A	A	M	A	A	A	P	P	A	A	P	A	A
1553646_at	A	P	P	A	A	A	P	P	A	M	P	P	P	P	A	M	P	P	P	M	M	A	A	A	P	P	M	A	A	P	P	A	P	P	A	P	A	P	P
1553647_at	P	A	P	P	P	P	P	P	P	P	P	M	M	P	P	A	A	M	M	P	P	P	P	P	P	P	P	P	M	P	P	P	P	P	P	P	P	P	A
1553651_at	A	M	A	A	A	A	P	A	A	A	A	A	P	A	A	A	A	P	A	P	P	A	P	A	P	A	A	A	A	A	P	A	P	A	P	A	A	A	A
1553652_a_at	A	A	A	A	A	A	A	A	A	A	A	A	P	A	A	A	M	A	A	A	A	A	A	A	P	A	A	A	A	A	P	P	P	A	A	P	M	A	A
1553654_at	A	A	A	A	A	A	A	A	A	A	A	A	A	A	A	A	A	A	A	A	A	A	A	A	A	A	A	A	A	A	P	A	A	A	A	A	A	A	A
1553655_at	A	A	A	A	A	A	A	A	A	A	M	A	A	A	A	A	A	A	A	A	A	A	A	A	A	A	A	A	A	A	A	P	A	A	A	A	A	A	A
1553656_at	A	A	A	A	A	A	A	A	A	A	A	A	A	A	A	A	A	A	A	A	A	A	A	A	A	A	A	A	A	A	A	A	A	A	A	A	A	A	A
1553657_at	A	A	A	A	A	A	A	A	A	A	A	A	A	A	A	A	A	A	A	A	A	A	A	A	A	A	A	A	A	A	A	A	A	A	A	A	A	A	A
1553658_at	A	P	P	A	P	A	A	A	A	A	A	A	A	A	M	A	A	P	A	A	P	P	P	P	P	P	P	P	P	M	M	A	A	P	A	A	P	P	A
1553660_at	A	A	A	A	A	A	A	A	A	A	A	A	M	A	A	A	A	A	A	A	P	A	A	A	A	A	A	A	M	A	A	A	A	A	A	A	A	A	A
1553661_a_at	A	A	A	A	A	A	A	A	A	A	A	A	A	A	A	A	A	A	A	A	A	A	A	A	A	A	A	A	A	A	A	M	A	A	A	A	A	A	A
1553663_a_at	A	A	A	A	A	A	A	A	A	A	A	A	A	A	A	A	A	A	A	A	A	A	A	A	A	A	A	A	A	A	A	A	A	A	A	A	A	A	A
1553666_at	P	A	A	A	P	A	P	M	A	P	A	A	P	A	P	M	P	P	A	P	P	A	P	P	P	P	A	P	P	A	M	P	A	A	A	A	P	A	P
1553668_at	A	P	P	P	P	P	P	P	P	P	P	P	P	P	P	P	P	P	P	M	P	P	P	M	P	P	A	M	P	P	P	P	P	P	P	P	P	P	P
1553670_at	A	A	A	A	A	A	A	A	A	A	A	A	A	A	A	A	A	A	M	P	A	A	A	A	A	A	A	A	A	A	A	M	M	A	A	A	A	A	A
1553672_at	M	A	P	P	P	A	P	P	P	P	P	A	A	P	P	P	P	A	P	M	P	A	A	A	P	A	P	A	A	P	M	P	A	M	P	P	P	A	P
1553673_at	A	A	A	A	A	A	A	A	A	A	A	A	A	A	A	A	A	A	A	A	A	A	A	A	A	A	A	A	A	A	A	A	A	A	A	A	A	A	A
1553674_at	P	P	P	P	P	P	P	M	P	P	P	P	P	P	P	M	P	P	P	P	P	P	P	P	P	P	P	P	P	P	P	P	P	P	P	P	P	M	P
1553675_at	A	A	A	A	A	A	A	A	A	A	A	A	A	A	A	A	A	A	A	A	A	A	A	A	A	A	A	A	A	A	A	A	A	A	A	A	A	A	A
1553677_a_at	P	P	P	P	P	P	P	P	P	P	P	P	P	P	P	P	P	P	P	P	P	P	P	P	P	P	P	P	P	P	P	P	P	P	P	P	P	P	P
1553678_a_at	P	P	P	P	P	P	P	P	P	P	P	P	P	P	P	P	P	P	P	P	P	P	P	P	P	P	P	P	P	P	P	P	P	P	P	P	P	P	P
1553679_s_at	M	P	P	A	P	P	P	P	P	P	P	P	P	P	P	P	P	P	P	P	P	A	P	P	P	A	M	A	P	P	P	P	P	P	P	M	P	M	P
1553681_a_at	P	P	P	P	P	P	P	P	P	P	P	P	P	P	P	P	P	P	P	P	P	P	P	P	P	P	P	P	P	P	P	P	P	P	P	P	P	P	P
1553682_at	A	A	A	A	A	P	A	A	M	A	A	M	A	A	A	A	M	A	A	A	A	A	A	M	M	A	A	A	A	A	A	M	A	A	P	A	A	A	A
1553683_s_at	A	A	A	A	P	A	A	A	A	A	A	A	P	A	A	A	A	A	P	P	A	A	A	A	A	A	A	A	P	A	A	A	A	P	M	A	A	A	A
1553684_at	M	P	M	P	M	P	P	P	P	P	P	A	M	P	P	P	P	P	P	P	P	P	M	P	P	P	P	P	P	P	A	P	P	P	P	P	P	P	P
1553685_s_at	P	P	P	P	P	P	P	P	P	P	P	P	P	P	A	P	P	P	P	P	M	A	M	P	P	M	A	A	P	P	P	P	P	P	P	P	P	P	P
1553686_at	A	A	A	M	A	A	A	A	A	A	A	A	A	A	A	A	A	A	A	A	P	A	A	A	A	A	A	A	A	A	A	A	A	A	A	A	A	A	A
1553688_at	A	A	A	A	A	A	A	A	A	A	A	A	A	A	A	A	A	A	A	A	A	A	A	A	A	A	A	A	A	A	A	A	A	A	A	A	A	A	A
1553689_s_at	P	P	P	A	P	P	P	P	P	P	P	P	P	P	M	P	P	P	P	P	P	P	P	P	P	P	P	P	P	P	P	P	P	P	P	P	P	M	P
1553690_at	P	P	P	P	P	P	P	P	P	P	P	P	P	P	P	P	P	P	P	P	P	P	P	P	P	P	P	P	P	P	P	P	P	P	P	P	P	P	P
1553691_at	A	A	A	P	M	P	A	P	P	P	P	P	P	A	A	P	A	A	A	P	P	A	P	P	P	A	A	A	M	P	P	P	P	P	P	P	P	P	A
1553693_s_at	P	P	P	M	P	P	P	A	P	P	P	A	P	P	P	A	P	A	P	A	M	A	P	P	P	A	P	P	P	P	P	P	P	M	P	M	P	P	P
1553694_a_at	P	P	P	P	P	P	P	P	P	P	P	P	P	P	A	P	P	P	P	P	P	A	P	P	P	P	M	A	P	P	P	P	P	P	P	P	P	P	A
1553695_a_at	A	A	A	A	A	A	A	A	A	A	A	A	A	A	A	A	A	A	A	A	A	A	A	A	A	A	A	A	A	A	A	A	A	A	A	A	A	A	A
1553696_s_at	A	P	A	A	A	P	A	P	M	P	A	A	A	A	A	A	A	P	A	P	P	P	A	A	P	P	A	A	A	P	P	P	M	P	M	P	A	A	A
1553697_at	A	A	P	P	P	A	M	A	P	P	P	P	P	P	M	P	P	P	P	P	P	A	M	P	P	P	A	A	M	P	P	P	P	P	A	P	P	P	A
1553698_a_at	A	M	P	P	P	P	M	P	P	P	P	P	P	P	P	P	A	P	P	P	P	A	M	P	P	A	A	A	P	P	P	P	P	P	P	P	P	P	P
1553701_a_at	A	A	A	A	A	A	A	A	A	A	A	A	A	A	A	A	A	A	A	A	A	A	A	A	A	A	A	A	A	A	A	A	A	A	A	A	A	A	A
1553702_at	A	A	A	A	A	A	A	A	A	A	A	A	A	A	A	A	A	A	A	A	A	A	A	A	A	A	A	A	A	A	A	M	A	A	A	A	A	A	A
1553703_at	P	P	P	P	P	P	P	P	P	P	P	P	P	P	P	P	P	P	P	P	P	P	P	P	P	P	P	P	P	P	P	P	P	P	P	P	P	P	P
1553704_x_at	P	P	P	P	P	P	P	P	P	P	P	P	P	P	P	P	P	P	P	P	P	P	P	P	P	P	P	P	P	P	P	P	P	P	P	P	P	P	P
1553705_a_at	A	A	A	A	P	A	A	A	A	A	A	A	P	A	A	A	A	P	A	A	M	A	A	A	A	A	M	A	A	A	A	M	A	A	A	A	A	A	A
1553706_at	A	A	A	A	A	A	A	A	A	A	A	A	P	A	A	A	A	A	M	A	A	A	M	A	M	A	A	A	A	A	A	A	M	A	A	A	A	A	A
1553708_at	P	M	P	A	P	P	A	P	P	A	A	A	P	A	A	M	A	A	M	P	A	A	A	A	A	A	A	M	A	P	A	A	P	A	P	A	A	M	M
1553709_a_at	P	P	P	P	P	P	P	P	P	P	P	P	P	P	P	P	P	P	P	P	P	P	P	P	P	P	P	P	P	P	P	P	P	P	P	P	P	P	P
1553710_at	A	A	A	A	A	A	A	A	A	A	A	A	A	A	A	A	A	A	A	A	A	A	A	A	A	A	A	A	A	A	A	A	A	A	A	A	A	A	A
1553711_a_at	P	P	P	M	P	P	P	P	P	P	P	M	P	P	P	P	M	P	P	M	P	P	P	P	P	P	A	P	P	P	P	P	P	P	P	P	P	P	P
1553713_a_at	M	M	A	P	A	P	P	P	A	P	P	P	P	A	A	A	A	A	A	P	A	P	P	P	A	P	A	P	A	M	A	P	M	P	A	A	A	P	A
1553715_s_at	P	M	P	P	P	M	A	M	A	M	P	P	M	A	M	P	P	A	A	P	A	P	A	A	A	A	A	A	P	A	P	A	M	M	P	A	A	A	A
1553717_at	A	A	A	A	A	A	A	A	A	A	A	A	A	A	A	A	A	A	A	A	A	A	A	A	A	A	A	A	A	A	A	A	A	A	A	A	A	A	A
1553718_at	P	P	P	P	P	P	P	P	P	P	P	P	P	P	P	P	P	P	P	P	P	P	P	P	P	P	P	P	P	P	P	P	P	P	P	P	P	P	P
1553719_s_at	P	P	P	P	P	P	P	P	P	P	P	P	P	P	P	A	P	P	P	P	P	P	P	P	P	P	P	P	P	P	P	P	P	P	P	P	P	P	P
1553720_a_at	A	A	A	A	A	A	A	A	A	A	A	A	A	A	A	A	A	A	A	A	A	A	A	A	A	A	A	A	A	A	A	A	A	A	A	A	A	A	A
1553721_at	P	A	P	A	A	P	A	P	A	A	A	A	A	A	A	A	P	A	A	P	M	P	P	P	P	A	A	A	A	A	P	A	M	A	P	A	A	P	P
1553722_s_at	P	M	P	A	M	P	M	P	A	A	A	P	P	P	A	A	P	P	A	P	P	P	A	A	P	M	P	A	P	P	P	M	P	A	P	A	P	P	M
1553723_at	A	A	A	A	A	A	A	A	A	A	P	A	A	A	A	A	A	A	A	A	A	A	A	A	A	A	A	A	A	A	A	A	A	A	A	A	A	A	A
1553725_s_at	P	P	P	P	P	P	P	P	P	P	P	P	P	P	P	P	P	P	P	P	P	P	P	P	P	P	P	P	P	P	P	P	P	P	P	P	P	P	P
1553726_s_at	P	P	P	A	P	P	P	P	P	P	A	P	P	A	P	M	P	P	P	P	M	A	M	A	P	A	P	A	P	A	P	P	A	A	A	M	A	A	M
1553727_at	A	A	A	A	A	A	A	A	A	A	A	A	A	A	A	A	A	A	A	A	A	A	A	A	A	A	A	A	A	A	A	A	A	A	A	A	A	A	A
1553728_at	A	A	A	A	A	A	A	A	A	A	A	A	A	A	A	A	A	A	A	A	A	A	A	A	A	A	A	A	A	A	A	A	A	A	A	A	A	A	A
1553729_s_at	A	A	A	A	A	A	A	A	A	A	A	A	A	A	A	A	A	A	A	A	A	A	A	A	A	A	A	A	A	A	A	A	A	A	A	A	A	A	A
1553730_x_at	A	A	A	A	A	A	A	A	A	A	A	A	A	A	A	A	A	A	A	A	A	A	A	A	A	A	A	A	A	A	A	A	A	A	A	A	A	A	A
1553732_s_at	A	A	A	A	A	A	A	A	A	A	A	A	A	A	A	A	A	A	A	A	A	A	A	A	A	A	A	A	A	A	A	A	A	A	A	A	A	A	A
1553734_at	A	A	A	A	M	A	A	A	A	A	A	A	A	A	A	A	M	A	A	A	A	A	A	A	A	A	A	P	A	A	A	P	A	A	A	A	A	A	A
1553736_at	A	P	M	A	P	P	M	P	P	A	P	A	A	A	M	A	A	P	A	P	A	A	A	A	A	A	A	M	P	A	A	A	A	A	A	A	A	A	P
1553739_at	A	A	A	A	A	A	A	A	A	A	A	A	A	A	A	A	A	A	A	A	A	A	A	A	A	A	A	A	A	A	A	A	A	A	A	A	A	A	A
1553740_a_at	A	A	A	A	A	A	A	A	A	A	A	A	A	A	A	A	A	A	A	A	A	A	A	A	A	A	A	A	A	A	A	A	A	A	A	A	A	A	A
1553741_at	A	A	A	A	A	A	A	A	A	A	A	A	A	A	A	A	A	A	A	A	A	A	A	A	A	A	A	A	A	A	A	A	A	A	A	A	A	A	A
1553743_at	P	P	P	P	P	P	P	P	P	P	P	P	P	P	A	P	P	P	P	P	P	M	P	P	P	P	A	P	P	M	P	P	M	P	P	P	P	P	P
1553746_a_at	A	A	A	A	A	A	A	A	A	A	A	A	A	A	A	A	A	A	A	A	A	A	A	A	A	A	A	A	A	A	A	A	A	A	A	A	A	A	A
1553747_at	A	A	A	A	A	A	A	A	A	A	A	A	A	A	A	A	A	A	A	A	A	A	A	A	A	A	A	A	A	A	A	A	A	A	A	A	A	A	A
1553749_at	P	P	P	P	P	P	P	P	P	P	P	P	P	P	P	P	P	P	P	P	P	P	P	P	P	P	A	P	P	P	P	P	P	P	P	P	P	P	P
1553750_a_at	M	P	P	P	P	P	P	P	P	P	P	P	P	P	A	P	P	P	P	P	P	P	P	P	P	P	P	P	P	P	P	P	P	P	P	P	P	P	M
1553752_at	A	A	A	A	A	A	A	A	A	A	A	A	A	A	A	A	A	A	A	A	A	A	A	A	A	A	A	A	A	A	A	A	A	A	A	A	A	A	A
1553755_at	A	A	A	A	A	A	A	A	A	A	A	A	A	A	A	A	A	A	A	A	A	A	A	A	A	A	A	A	A	A	A	A	A	A	A	A	A	A	A
1553756_at	A	A	A	A	A	A	A	A	A	A	A	A	A	A	A	A	A	A	A	A	A	A	A	A	A	A	A	A	A	A	A	A	A	A	A	A	A	A	A
1553757_at	A	A	A	A	P	A	A	P	A	A	A	P	A	A	A	A	A	A	A	A	A	A	A	A	A	A	A	A	A	A	A	A	A	A	A	A	A	A	A
1553759_at	P	A	P	P	A	A	P	M	A	P	P	P	P	P	A	P	P	P	P	P	A	A	P	P	P	P	A	M	P	P	P	P	P	A	P	P	P	P	P
1553761_at	A	A	A	A	A	A	A	A	A	A	A	A	A	A	A	A	A	A	A	A	A	A	A	A	A	A	A	A	A	A	A	A	A	A	A	A	A	A	A
1553764_a_at	P	P	P	P	P	P	P	P	P	P	P	P	P	P	P	P	P	P	P	P	P	P	P	P	P	P	P	P	P	P	P	P	P	P	P	P	P	P	P
1553765_a_at	A	A	A	A	A	A	A	A	A	A	A	A	A	A	A	A	A	A	A	A	A	A	A	A	A	A	A	A	A	A	A	A	A	A	A	A	A	A	A
1553768_a_at	P	P	P	A	P	P	M	P	P	A	P	P	P	A	A	A	P	P	P	A	P	A	P	M	P	A	P	A	M	P	M	P	A	M	P	A	P	A	P
1553769_at	A	A	A	A	A	A	A	A	A	A	A	A	A	A	A	A	A	A	A	A	P	A	A	A	A	A	A	A	A	A	A	A	A	A	A	A	A	A	A
1553770_a_at	A	A	M	A	A	A	A	M	P	A	M	A	A	A	A	A	A	A	A	P	P	A	A	A	A	A	A	A	A	A	A	A	M	A	A	P	A	A	A
1553772_at	P	P	P	P	A	P	M	P	A	P	P	P	A	M	A	P	P	P	P	P	A	M	A	P	P	A	A	A	P	A	A	P	A	A	A	A	A	A	A
1553775_at	A	A	A	A	A	A	A	A	A	A	A	A	A	A	A	A	A	A	A	A	A	A	A	A	A	A	A	A	A	A	A	P	A	A	A	A	M	A	A
1553776_at	A	A	A	A	A	A	A	A	A	A	A	A	A	A	A	A	A	A	A	A	A	A	A	A	A	A	A	A	A	A	A	A	A	A	A	A	A	A	A
1553778_at	A	A	A	A	A	A	A	A	A	A	A	A	P	A	A	P	A	A	A	A	A	A	A	A	A	A	A	A	A	A	A	A	A	A	A	A	A	A	A
1553780_at	P	M	A	A	M	P	P	P	A	A	P	P	P	A	A	M	P	P	P	P	A	A	A	A	A	A	A	A	A	A	A	P	A	A	P	A	A	A	M
1553781_at	A	M	P	A	P	A	A	A	P	A	P	A	A	A	P	P	P	A	P	A	A	A	A	A	P	A	P	A	M	P	P	P	P	A	P	M	P	A	A
1553785_at	A	A	A	A	A	A	A	A	A	A	A	A	A	A	A	A	A	A	A	A	A	A	A	A	A	A	A	A	A	A	A	A	A	A	A	A	A	A	A
1553787_at	A	A	P	A	M	A	P	A	A	M	A	A	A	A	A	A	P	A	A	P	P	A	P	A	P	M	P	A	A	P	P	P	A	A	P	A	P	P	A
1553789_a_at	A	A	A	A	A	A	A	A	A	A	A	A	A	A	A	A	A	A	A	A	A	A	A	A	A	A	A	A	A	A	A	A	A	A	A	A	A	A	A
1553792_at	A	A	P	A	A	A	P	A	A	M	A	A	A	A	A	A	A	A	A	A	A	A	A	A	P	A	A	A	A	A	A	A	A	A	A	A	A	A	A
1553793_a_at	A	A	A	M	A	A	M	A	A	A	A	A	A	A	A	A	A	A	A	A	M	P	A	A	M	A	A	A	A	A	M	A	A	P	A	A	A	P	M
1553794_at	A	A	A	A	A	A	A	A	A	M	A	A	A	P	A	A	A	A	A	A	A	A	A	A	A	A	A	M	P	A	A	P	P	A	A	M	A	A	A
1553796_at	A	A	A	A	A	A	A	A	A	A	A	A	A	A	A	A	A	A	M	A	A	A	A	A	A	A	A	A	A	M	A	A	A	A	A	A	A	A	A
1553797_a_at	A	A	A	A	A	A	A	A	A	A	A	A	A	A	A	A	A	A	A	A	A	A	A	A	A	A	A	M	A	A	A	A	M	A	A	A	A	A	A
1553798_a_at	A	A	P	A	A	A	A	A	A	A	A	A	A	A	P	A	A	A	A	A	A	A	A	A	A	A	A	A	A	M	A	A	P	P	A	A	A	P	A
1553799_at	A	A	A	A	P	A	A	A	A	A	A	A	A	A	A	A	A	A	M	A	A	A	A	A	A	A	A	A	A	A	A	P	A	A	A	A	A	A	A
1553801_a_at	P	P	P	P	P	P	P	P	P	P	P	P	P	P	P	P	P	P	P	P	P	P	P	P	P	P	P	P	P	P	P	P	P	P	P	P	P	P	P
1553802_a_at	A	A	A	A	A	A	A	A	A	A	A	A	A	A	A	A	A	A	A	A	A	A	A	A	A	A	A	A	A	A	A	A	A	A	A	A	A	A	A
1553803_at	A	A	A	A	A	A	A	A	A	A	A	A	A	A	A	A	A	A	A	A	A	A	A	A	A	A	A	A	A	A	A	A	A	A	A	A	A	A	A
1553804_a_at	A	A	A	A	P	A	A	A	A	A	M	A	A	A	A	A	A	A	P	A	A	A	A	A	A	A	A	A	A	A	A	A	A	A	A	A	A	A	A
1553805_at	P	P	M	P	A	P	M	M	P	A	P	A	M	P	A	P	P	A	P	P	M	M	A	P	A	A	M	M	A	M	A	M	A	M	M	P	P	P	P
1553808_a_at	A	A	A	A	A	A	A	A	A	A	A	A	A	A	P	A	P	A	A	A	A	A	A	A	A	A	A	A	A	A	A	A	A	A	A	A	A	A	A
1553809_a_at	A	A	A	P	P	A	A	A	A	A	A	M	A	A	A	M	A	A	A	A	A	A	A	M	M	P	M	P	M	P	P	P	P	A	A	A	P	P	A
1553810_a_at	P	P	P	P	P	P	P	P	P	P	P	P	P	P	P	P	P	P	P	P	P	P	P	P	P	P	P	P	P	P	P	P	P	P	P	P	P	P	P
1553811_at	A	P	A	A	P	P	A	A	M	A	P	A	A	A	A	A	P	A	A	A	A	A	A	P	A	A	A	A	A	A	A	P	A	A	A	A	A	A	A
1553812_at	A	A	A	A	A	A	A	A	A	A	A	A	A	A	A	A	A	A	A	A	A	A	A	A	A	A	A	A	A	A	A	A	A	A	A	A	A	A	A
1553813_s_at	A	A	A	A	A	A	A	A	A	A	A	A	A	A	A	A	A	A	A	A	A	A	A	A	A	A	A	A	A	A	A	A	A	A	A	A	A	A	A
1553815_a_at	A	A	A	A	P	A	A	A	M	P	P	P	A	A	M	P	M	P	A	P	A	A	A	P	P	M	A	M	A	A	P	P	A	A	A	A	P	P	P
1553817_at	A	A	A	A	A	A	A	A	A	A	A	A	A	A	A	A	A	A	A	A	A	A	A	A	A	A	A	A	A	A	A	A	A	A	A	A	A	A	A
1553818_x_at	A	A	A	A	A	A	A	A	A	A	A	A	A	A	A	A	A	A	A	A	A	A	A	A	A	A	A	A	A	A	A	A	A	A	A	A	A	A	A
1553821_at	A	A	A	A	A	A	A	A	A	A	A	A	A	A	A	A	A	A	A	A	A	A	A	A	A	A	A	A	A	A	A	A	A	A	A	A	A	A	A
1553822_at	A	A	A	A	A	A	A	A	A	A	A	A	A	A	A	A	A	A	A	A	A	A	A	A	A	A	A	A	A	A	A	A	A	A	A	A	A	A	A
1553823_a_at	P	M	P	A	P	P	P	P	A	P	P	P	P	P	A	P	P	P	M	P	P	P	P	P	P	P	M	P	M	P	P	P	P	P	P	P	P	A	P
1553826_a_at	A	A	A	A	A	A	A	A	A	A	A	A	A	A	A	A	A	A	A	A	A	A	A	A	A	A	A	A	A	A	A	A	A	A	A	A	A	A	A
1553828_at	A	A	A	A	A	M	A	A	A	A	M	A	A	M	P	P	A	A	P	A	M	A	A	A	A	A	M	P	A	A	P	A	A	P	A	A	A	A	M
1553829_at	A	A	A	A	A	A	A	A	A	A	A	A	A	A	A	A	A	A	A	A	A	A	A	A	A	A	A	A	A	A	A	A	A	A	A	A	A	A	A
1553830_s_at	A	A	A	A	A	A	A	A	A	A	A	A	A	A	A	A	A	A	A	A	A	A	A	A	A	A	A	A	A	A	A	A	A	A	A	A	A	A	A
1553831_at	P	P	P	P	P	P	P	P	P	P	P	P	P	P	P	P	P	P	P	P	P	P	P	P	P	P	P	P	P	P	P	P	P	P	P	P	P	P	P
1553832_at	A	A	M	A	A	A	M	A	A	A	A	A	A	A	A	A	A	A	A	A	A	A	A	A	A	A	A	A	A	A	A	A	A	M	A	A	A	A	A
1553834_at	A	A	A	A	A	A	A	A	A	A	A	A	A	A	A	A	A	A	A	A	A	A	A	A	A	A	A	A	A	A	A	A	A	A	A	A	A	A	A
1553835_a_at	A	A	A	A	A	A	A	A	A	A	A	A	A	A	A	A	A	A	A	A	A	A	A	A	A	A	A	A	A	P	A	A	A	A	A	A	A	A	A
1553837_at	A	A	A	A	A	A	A	A	A	A	A	A	A	A	A	A	A	A	A	A	A	A	A	A	A	A	A	A	A	A	A	A	A	A	A	A	A	A	A
1553838_at	A	A	A	A	A	A	A	A	A	A	A	A	A	A	A	A	A	A	A	A	A	A	A	A	A	A	A	A	A	A	A	A	A	A	A	A	A	A	A
1553839_at	A	A	A	A	A	A	A	A	A	A	A	A	A	A	A	A	A	A	A	A	A	A	A	A	A	A	A	A	A	A	A	A	A	A	A	A	A	A	A
1553840_a_at	A	A	A	A	A	A	A	A	A	A	A	A	A	A	A	A	A	A	A	A	A	A	A	A	A	P	A	A	A	A	A	A	A	A	A	A	A	A	A
1553842_at	A	A	A	A	A	A	A	A	A	A	P	A	A	A	A	A	A	A	A	A	A	A	A	A	A	A	A	A	A	A	A	A	P	A	P	A	A	A	A
1553843_at	A	A	A	A	A	A	A	A	A	A	A	A	A	A	A	A	A	A	A	A	A	A	A	A	A	A	A	A	A	A	A	A	A	A	A	A	A	A	A
1553844_a_at	A	A	A	A	A	A	A	A	A	A	A	A	A	A	A	A	A	A	A	A	A	A	A	A	A	A	A	A	A	A	A	A	A	A	A	A	A	A	A
1553845_x_at	A	A	A	A	A	A	A	A	A	A	A	A	A	A	A	A	A	A	A	A	A	A	A	A	A	A	A	A	A	A	A	A	A	A	A	A	A	A	A
1553846_at	A	A	A	A	A	A	A	A	A	A	A	A	A	A	A	A	A	A	A	A	A	A	A	A	A	A	A	A	A	A	A	A	A	A	A	A	A	A	A
1553847_a_at	M	M	M	A	A	A	A	A	M	M	P	A	P	P	M	M	M	M	P	M	P	A	M	A	A	A	A	A	M	A	A	P	A	P	P	M	M	A	P
1553849_at	A	A	A	A	A	A	A	A	A	A	A	A	A	A	A	A	P	A	A	A	A	A	A	A	A	A	A	A	A	A	A	A	A	A	A	A	A	A	A
1553850_at	A	A	A	A	A	A	A	A	A	A	A	A	A	A	A	A	A	A	A	A	A	A	A	A	A	A	A	A	A	A	A	A	A	A	A	A	A	A	A
1553851_at	A	A	A	A	A	A	A	A	A	A	A	A	A	A	A	A	A	A	A	A	A	A	A	A	A	A	A	A	A	A	A	A	A	A	A	A	A	A	A
1553852_at	A	A	A	A	A	A	A	A	A	A	A	A	A	A	A	A	A	A	A	A	M	A	A	A	A	A	A	A	A	A	M	A	A	A	A	A	A	A	A
1553856_s_at	P	P	A	P	A	P	P	A	P	P	P	P	P	P	A	A	A	P	P	P	P	P	P	P	P	P	P	P	P	P	P	P	P	P	P	P	P	P	A
1553857_at	A	A	A	A	A	A	A	A	A	A	A	A	A	A	A	A	A	A	A	A	A	A	A	A	A	A	A	A	A	A	A	A	A	A	A	A	A	A	A
1553858_at	A	A	A	A	A	A	A	A	A	A	A	A	A	A	A	A	A	A	A	A	A	M	A	A	A	A	A	A	M	A	A	A	A	A	A	A	A	A	A
1553859_at	A	M	A	A	M	P	A	A	A	A	P	A	A	A	P	A	A	A	A	A	A	A	A	A	A	M	A	A	A	A	A	A	A	A	M	A	P	A	A
1553860_at	A	A	A	A	A	A	A	A	A	A	A	A	A	A	A	A	A	A	A	A	A	A	A	A	A	A	A	A	A	A	A	A	A	A	A	A	A	A	A
1553861_at	A	A	A	A	A	A	A	A	A	A	A	A	A	A	A	A	A	A	A	A	P	A	A	A	A	A	A	A	A	A	A	A	A	A	A	A	A	A	A
1553863_at	A	A	A	A	A	A	A	A	A	A	A	A	A	A	A	A	A	A	A	A	A	A	A	A	A	A	A	A	A	A	A	A	A	A	A	A	A	A	A
1553864_at	A	A	A	A	A	A	A	A	A	A	A	A	A	A	A	A	A	A	A	A	A	A	A	A	A	A	A	A	A	A	A	A	A	A	P	A	A	A	A
1553865_a_at	A	A	A	M	A	A	A	A	A	A	A	A	A	A	A	A	A	A	A	A	A	A	A	M	A	A	A	A	A	A	A	A	A	A	A	A	A	A	A
1553868_a_at	P	P	P	P	P	P	P	P	P	P	P	P	P	P	A	P	P	P	P	P	P	P	P	A	P	P	P	P	P	P	P	P	P	P	A	M	A	P	P
1553869_at	A	A	A	A	A	A	A	A	A	A	A	A	A	A	A	A	A	A	A	A	A	A	A	A	A	A	A	A	A	A	A	A	A	A	A	A	A	A	A
1553871_at	A	A	A	A	A	A	A	A	A	A	A	A	A	A	A	A	A	A	A	A	A	A	A	A	A	A	A	A	A	A	A	A	A	A	A	A	A	A	A
1553872_at	A	A	A	A	A	A	A	A	A	A	A	A	A	A	A	A	A	A	A	A	A	A	A	A	A	A	A	M	A	A	A	A	A	A	A	A	A	A	A
1553873_at	A	A	A	A	A	A	A	A	A	A	A	A	A	A	A	A	A	A	A	A	A	A	A	A	A	A	A	A	A	A	P	A	A	A	A	A	A	A	A
1553874_a_at	A	A	A	A	A	A	A	A	A	A	A	A	A	A	A	A	A	A	A	A	A	A	A	A	A	A	A	A	A	A	A	A	A	A	A	A	A	A	A
1553875_s_at	A	A	P	A	A	A	A	A	A	A	A	A	A	A	A	A	A	A	A	A	M	P	A	A	A	P	A	A	M	A	A	A	A	A	A	A	A	M	A
1553876_at	A	A	A	A	A	A	A	A	A	A	A	A	A	A	A	A	A	M	A	A	A	A	A	A	A	A	A	A	A	A	A	P	A	A	M	A	A	A	A
1553878_at	A	A	A	A	A	P	A	A	A	A	A	A	A	A	A	A	A	A	A	M	A	A	A	A	A	A	A	A	A	P	A	A	A	A	A	M	A	A	A
1553879_a_at	A	A	A	A	A	A	A	A	A	A	A	A	A	A	A	A	A	A	A	A	A	P	A	A	A	A	A	M	A	A	A	A	A	A	A	A	A	A	A
1553880_at	A	A	A	A	A	A	A	A	A	A	A	A	A	A	A	A	A	A	A	A	A	A	A	A	A	A	A	A	A	A	A	A	A	A	A	A	A	A	A
1553881_at	P	P	M	P	P	P	P	P	P	P	A	P	P	P	P	P	P	P	P	P	M	P	P	P	P	P	P	P	P	P	P	P	P	P	P	P	P	P	P
1553882_at	A	A	A	A	A	A	A	A	A	A	A	A	A	A	A	A	A	A	A	A	A	A	A	A	A	A	A	A	A	A	A	A	A	A	A	A	A	A	A
1553883_at	A	A	A	A	A	A	P	A	A	A	A	A	A	A	A	M	A	A	A	A	A	A	A	A	A	A	A	P	A	A	A	A	A	P	A	A	A	A	A
1553885_x_at	A	M	A	A	A	A	P	A	A	A	A	A	A	M	A	M	A	A	A	A	A	A	A	A	A	M	A	A	P	P	A	A	P	P	A	A	A	A	A
1553886_at	A	A	A	A	A	A	A	A	A	A	A	A	A	A	A	A	A	A	A	A	A	A	A	A	A	A	A	A	A	A	A	A	A	A	A	A	A	A	A
1553887_at	A	A	A	A	A	A	A	A	A	P	A	A	P	P	A	A	A	A	A	M	A	A	M	P	A	P	A	A	M	P	M	A	P	M	P	A	A	P	P
1553888_at	A	A	A	A	A	A	A	A	A	A	A	A	A	A	A	A	A	A	A	A	A	A	A	A	A	A	A	A	A	A	A	A	A	A	A	A	A	A	A
1553889_at	A	A	A	A	A	A	A	A	A	A	A	A	A	A	A	A	A	A	A	A	A	A	A	A	A	A	A	A	A	A	A	A	A	A	A	A	A	A	A
1553890_s_at	A	A	A	A	A	A	A	A	A	A	A	A	A	A	A	A	A	A	A	A	A	A	A	A	A	A	A	A	A	A	A	A	A	A	A	A	A	A	A
1553891_at	A	A	A	A	A	A	A	A	A	A	A	A	A	A	A	A	A	A	A	A	A	A	A	A	A	A	A	M	A	A	A	A	A	A	A	A	A	A	A
1553893_at	A	A	A	A	A	A	A	A	A	A	A	A	A	A	A	P	A	M	A	P	A	A	A	A	A	A	A	A	A	A	A	A	A	A	A	A	A	A	M
1553894_at	M	P	P	P	P	A	M	P	A	P	A	A	M	P	P	P	P	P	M	P	A	M	P	P	P	P	A	A	P	P	P	P	P	A	A	P	P	P	P
1553895_at	A	A	A	A	A	A	A	A	A	A	A	A	A	A	A	A	A	A	A	A	A	A	A	A	A	A	A	A	A	A	A	A	A	A	A	A	A	A	A
1553898_a_at	A	A	A	A	A	A	A	A	A	A	A	A	A	A	A	A	A	A	A	A	A	A	A	A	A	A	A	A	A	A	A	A	A	A	A	A	A	A	A
1553900_s_at	A	A	A	A	A	A	A	A	A	A	A	A	A	A	A	A	A	A	A	A	A	A	A	A	A	A	A	A	A	A	A	A	A	A	A	A	A	A	A
1553901_x_at	P	P	P	P	P	P	P	P	P	P	P	P	P	P	M	P	P	P	P	P	P	P	P	P	P	P	P	P	P	P	P	P	P	M	P	P	P	P	P
1553905_at	M	P	P	A	A	M	M	A	A	P	A	M	P	P	P	P	A	P	P	A	A	P	P	P	P	P	P	P	P	A	A	A	P	A	P	P	A	A	A
1553906_s_at	A	M	A	M	M	P	P	P	A	P	A	P	P	P	A	P	P	P	M	M	A	A	P	M	P	A	A	A	P	P	P	M	P	P	A	A	A	P	P
1553907_a_at	A	A	A	A	A	A	A	A	A	A	A	A	A	A	A	A	A	A	A	A	A	A	A	A	A	A	A	A	A	A	A	A	A	A	A	A	A	A	A
1553909_x_at	A	A	A	A	A	A	A	A	A	A	A	A	A	A	A	A	A	A	A	A	A	A	A	A	A	A	A	A	A	A	A	A	A	A	A	A	A	A	A
1553910_at	A	A	A	A	P	A	A	A	A	A	A	A	A	A	A	A	A	A	A	A	A	A	A	A	A	A	A	A	A	A	A	A	A	A	A	A	A	A	A
1553911_at	A	A	A	A	A	A	A	A	A	A	A	A	A	A	A	A	A	A	A	A	A	A	A	A	A	A	A	A	A	A	A	A	A	A	A	A	A	A	A
1553912_at	A	M	A	A	A	A	P	A	A	A	A	A	A	A	A	A	A	A	A	A	A	A	A	A	A	A	A	A	A	A	A	A	A	A	A	A	A	A	M
1553914_at	A	A	A	A	A	A	A	A	A	A	A	A	A	A	A	A	A	A	A	A	A	A	A	A	A	A	A	A	A	A	A	A	A	A	A	A	A	A	A
1553915_at	A	A	A	A	A	A	A	A	A	A	A	A	A	A	A	A	A	A	A	A	A	A	A	A	A	A	A	A	A	A	A	P	A	A	A	A	A	A	A
1553917_at	A	A	A	A	A	A	A	A	A	A	A	A	A	A	A	A	A	A	A	A	A	A	A	A	A	A	A	A	A	A	A	A	A	A	A	A	A	A	A
1553918_at	A	A	A	A	A	A	A	A	A	A	A	A	A	A	A	A	A	A	A	A	A	A	A	A	A	A	A	A	A	A	A	A	A	A	A	A	A	A	A
1553919_at	A	A	A	A	A	A	A	A	A	A	A	A	A	A	A	A	A	A	A	A	A	A	A	A	A	A	A	A	A	A	A	A	A	A	A	A	A	A	A
1553920_at	P	P	M	A	P	A	P	P	P	A	P	M	M	M	M	P	M	P	M	P	P	P	P	A	A	P	P	A	A	M	A	A	M	A	A	P	A	A	P
1553923_at	A	A	A	A	A	M	A	P	A	A	A	A	P	A	M	M	A	A	A	A	A	A	A	A	A	A	A	A	M	A	A	A	A	A	A	A	M	A	A
1553924_at	A	A	A	A	A	A	A	A	A	A	A	A	A	A	A	A	A	A	A	A	A	A	P	A	A	A	A	A	A	A	A	A	A	A	A	P	A	A	A
1553927_at	A	A	A	A	A	A	A	A	A	A	A	A	A	A	A	A	A	A	A	A	A	A	A	A	A	A	A	A	A	A	A	A	A	A	A	A	A	A	A
1553928_at	P	P	P	P	P	P	P	P	P	P	P	P	P	P	P	P	P	P	P	P	P	P	P	P	P	P	P	P	P	P	P	P	P	P	P	P	P	P	P
1553929_at	A	A	A	A	A	A	A	A	A	A	A	A	A	A	A	A	A	A	A	A	A	A	A	A	A	A	A	A	A	A	A	A	A	A	A	A	A	A	A
1553930_at	A	A	A	A	A	A	A	M	A	A	M	P	A	A	A	A	A	P	A	A	A	A	A	A	A	A	A	A	A	A	A	A	A	A	A	A	A	A	A
1553931_at	A	A	P	A	A	A	A	M	A	P	A	A	A	A	A	A	A	P	A	P	P	P	M	A	A	P	P	P	P	A	M	A	A	M	A	A	A	A	A
1553934_at	A	A	A	A	A	A	A	A	A	A	A	A	A	A	A	A	A	A	A	A	A	A	A	A	A	A	A	A	A	A	A	A	A	A	A	A	A	A	A
1553935_at	A	A	A	A	A	A	A	A	A	A	A	A	A	A	A	A	A	A	A	A	A	A	A	A	A	A	A	A	A	A	A	A	A	A	A	A	A	A	A
1553936_a_at	A	A	A	A	A	A	A	A	A	A	A	A	A	A	A	A	A	A	A	A	A	A	A	A	A	A	A	A	A	A	A	A	A	A	A	A	A	A	A
1553938_a_at	A	A	A	A	A	A	A	A	A	A	A	A	A	A	A	A	A	A	A	A	A	A	A	A	A	A	A	A	A	A	A	A	A	A	A	A	A	A	A
1553940_a_at	A	P	P	P	P	A	P	A	P	P	M	P	P	A	A	M	M	P	P	P	P	P	P	P	P	A	P	M	A	P	P	P	P	P	P	P	P	P	M
1553943_at	A	A	A	A	A	A	A	A	A	A	A	A	A	A	A	A	A	A	A	A	A	A	A	A	A	A	A	A	A	A	A	A	A	A	A	A	A	A	A
1553944_at	A	A	A	A	A	A	A	A	A	A	A	A	A	A	A	A	A	A	A	A	A	A	A	A	A	A	A	A	A	A	A	A	A	A	A	A	A	A	A
1553945_at	A	A	A	A	A	A	A	A	A	A	A	A	A	A	A	A	A	M	A	A	A	A	A	A	P	A	A	A	A	P	A	A	A	A	A	P	A	P	A
1553946_at	A	A	A	A	A	A	A	A	A	A	A	A	A	A	A	A	A	A	A	A	A	A	A	A	A	A	A	A	A	A	A	A	A	A	A	A	A	A	A
1553947_at	A	A	A	A	A	A	P	M	M	P	P	M	P	P	A	A	P	A	A	A	A	A	A	A	A	A	A	A	A	A	A	P	P	A	A	A	A	A	A
1553949_at	A	A	A	A	A	A	A	A	A	A	A	A	A	A	A	A	A	A	A	A	A	A	A	A	A	A	A	A	A	A	A	A	A	A	A	A	A	A	A
1553952_at	A	A	A	A	A	A	A	A	A	A	A	A	A	A	A	A	A	A	A	A	A	A	A	A	A	A	A	A	A	A	A	A	A	A	A	A	A	A	A
1553954_at	P	P	P	P	P	P	P	P	P	P	P	P	P	P	P	P	P	P	P	P	P	P	P	P	P	P	P	P	P	P	P	P	P	P	P	P	P	P	P
1553955_at	P	P	P	P	P	P	P	P	P	P	P	P	P	P	P	P	P	P	P	P	P	P	P	P	P	P	P	P	P	P	P	P	P	P	P	P	P	P	P
1553956_at	P	P	P	P	P	P	P	P	P	P	P	P	P	P	P	P	P	P	P	P	P	P	P	P	P	P	P	P	P	P	P	P	P	P	P	P	P	P	P
1553957_at	A	P	P	A	P	P	A	A	A	A	A	A	P	M	A	M	P	P	P	M	A	A	M	A	P	P	A	A	M	P	P	P	A	M	A	A	P	A	A
1553959_a_at	A	A	A	A	M	A	A	P	A	A	P	M	P	A	A	P	P	A	A	A	A	A	A	A	A	A	A	A	A	A	A	P	A	A	A	A	A	A	A
1553960_at	P	P	P	P	P	P	P	P	P	P	P	P	P	P	P	P	P	P	P	P	P	P	P	P	P	P	P	P	P	P	P	P	P	P	P	P	P	P	P
1553961_s_at	A	A	A	A	A	A	A	A	A	A	A	A	A	A	A	A	A	A	A	A	A	A	A	A	A	A	A	A	A	A	A	A	A	A	A	A	A	A	A
1553962_s_at	P	P	P	P	P	P	P	P	P	P	P	P	P	P	A	P	A	P	P	P	P	A	A	P	P	A	P	A	A	P	P	P	P	P	P	P	P	P	A
1553963_at	A	A	A	A	A	A	A	A	A	A	A	A	A	A	A	A	A	A	A	A	A	A	A	A	A	A	A	A	A	A	A	A	A	A	A	A	A	A	A
1553965_x_at	A	A	A	A	A	A	A	A	A	A	A	A	A	A	A	A	A	A	A	A	A	A	A	A	A	A	A	A	A	A	A	A	A	A	A	A	A	A	A
1553967_at	P	P	M	P	P	P	P	P	P	P	P	P	P	P	P	P	P	M	P	P	P	P	A	A	P	P	P	A	P	P	P	P	P	P	P	P	P	P	P
1553968_a_at	P	P	P	P	P	P	P	P	P	P	P	P	P	P	P	P	P	P	P	A	P	M	M	P	P	A	P	M	P	P	P	P	P	P	M	P	P	P	P
1553970_s_at	A	A	P	P	P	A	A	A	P	P	A	M	P	A	P	P	P	A	A	A	A	A	P	P	A	A	A	A	A	A	A	A	P	A	A	A	A	A	A
1553971_a_at	A	A	A	A	A	A	A	A	A	A	A	A	A	A	A	A	A	A	A	A	A	A	A	A	A	A	A	A	A	A	A	A	A	A	A	A	A	A	A
1553972_a_at	P	P	M	P	P	P	A	P	P	P	A	P	P	P	P	P	P	P	P	A	P	P	P	P	P	P	P	P	P	P	P	P	P	P	M	P	P	P	P
1553973_a_at	A	A	P	A	P	P	P	P	P	A	P	P	A	A	A	M	A	P	P	A	P	A	P	A	P	A	P	A	P	P	P	M	P	P	A	M	M	A	A
1553974_at	P	P	P	P	P	P	P	P	P	P	P	P	P	P	P	P	P	P	P	P	P	P	P	P	P	P	P	P	P	P	P	P	P	P	P	P	P	P	P
1553976_a_at	P	P	P	P	P	P	P	P	P	P	P	P	P	P	P	P	P	P	P	P	P	P	P	P	P	P	A	P	P	P	P	P	P	P	P	P	P	P	P
1553977_a_at	A	P	A	A	A	M	A	M	A	A	A	A	A	A	A	M	A	P	A	A	A	A	A	A	P	A	A	A	M	A	A	A	A	P	A	A	A	A	A
1553978_at	A	M	P	P	P	P	P	M	P	P	M	P	P	P	P	P	P	P	A	P	P	P	M	P	P	A	A	P	P	P	P	P	P	P	P	P	P	M	P
1553979_at	P	P	P	P	P	P	P	P	P	P	P	P	P	P	P	P	P	P	P	P	P	P	P	P	P	P	P	P	P	P	P	P	P	P	P	P	P	P	P
1553982_a_at	P	A	M	A	M	A	A	A	A	A	A	A	P	A	A	A	M	A	A	A	A	A	A	A	P	A	A	A	A	M	A	A	P	P	A	A	A	A	A
1553983_at	M	A	P	M	M	M	P	P	M	P	P	P	P	M	M	P	M	P	P	P	M	M	P	M	P	P	M	M	P	P	P	P	P	M	M	P	P	M	P
1553984_s_at	P	P	P	P	P	P	P	P	P	P	P	P	P	P	P	P	P	P	P	P	P	P	P	P	P	P	P	P	P	P	P	P	P	P	P	P	P	P	P
1553986_at	P	P	P	P	P	P	M	P	P	P	A	P	P	P	P	P	P	P	P	P	P	P	P	P	P	A	P	M	P	P	P	P	M	A	P	P	P	P	P
1553987_at	P	P	P	P	P	P	P	P	P	P	P	P	P	P	P	P	P	P	P	P	P	P	P	P	P	P	P	P	P	P	P	P	P	P	P	P	P	P	P
1553989_a_at	A	A	A	A	A	A	A	A	A	P	A	A	A	A	A	A	A	A	A	A	M	A	A	A	A	A	A	A	A	A	A	M	P	A	A	A	A	A	A
1553990_at	A	P	A	A	A	A	A	A	A	A	A	A	A	A	A	A	A	A	A	A	A	A	A	A	A	A	A	A	A	A	A	A	A	A	A	A	A	A	A
1553991_s_at	A	A	P	M	P	M	A	P	M	P	A	P	A	P	M	P	P	P	A	M	P	P	A	P	P	P	A	M	P	A	P	P	P	P	A	P	P	A	P
1553992_s_at	P	A	M	A	P	A	A	P	M	A	P	A	P	M	P	P	P	P	P	M	M	A	A	P	P	A	A	A	A	A	A	P	M	A	A	A	P	A	A
1553993_s_at	A	P	M	P	P	P	P	P	M	P	P	P	P	M	P	P	P	P	P	A	P	A	P	P	P	A	M	A	P	P	A	P	P	P	P	M	P	A	P
1553994_at	P	P	P	P	P	A	P	P	P	P	P	P	A	P	M	P	P	P	P	P	P	M	P	A	P	A	P	M	A	P	P	P	P	P	P	P	P	P	P
1553995_a_at	A	A	P	A	A	A	P	A	A	A	P	P	A	P	A	A	A	M	P	A	P	A	A	A	P	A	A	A	A	P	A	M	P	P	P	P	P	M	A
1553997_a_at	P	M	P	P	P	M	A	P	M	A	M	A	M	M	A	A	A	A	P	A	A	P	A	M	M	A	P	A	M	A	A	A	M	M	P	A	A	A	P
1553998_at	P	P	A	A	A	A	A	A	A	P	A	M	A	A	A	A	P	A	M	A	A	A	A	A	A	A	A	A	A	A	A	M	A	P	A	A	A	A	A
1554001_at	A	A	A	A	P	P	A	A	A	A	M	A	A	A	M	A	A	M	P	M	M	A	M	M	P	A	A	A	M	P	A	P	A	A	P	A	A	A	P
1554003_at	P	P	P	P	P	M	P	P	P	P	P	P	A	P	P	P	P	P	A	P	P	P	P	P	P	P	P	P	P	P	P	P	P	P	P	P	P	P	P
1554004_a_at	P	P	P	A	P	M	P	P	P	P	M	P	A	P	A	P	P	M	A	P	M	P	A	P	P	P	P	A	P	P	P	P	P	M	P	M	P	P	A
1554006_a_at	A	A	A	A	A	A	A	A	A	A	A	A	A	A	A	A	A	A	A	A	A	A	A	P	A	A	A	A	A	A	A	A	A	A	A	P	A	A	A
1554007_at	P	P	A	A	P	A	P	P	A	P	A	A	A	A	A	A	P	P	P	M	A	M	A	A	M	P	A	A	A	P	P	P	A	P	A	A	A	P	P
1554008_at	A	A	A	A	A	A	A	P	P	A	A	A	P	A	A	A	P	A	A	P	P	A	A	A	P	A	A	A	M	A	A	A	P	A	A	P	P	A	A
1554010_at	P	A	P	P	P	P	P	P	P	P	P	A	P	P	P	P	P	A	P	P	P	A	A	P	P	A	M	A	P	P	P	P	P	M	P	P	P	A	A
1554012_at	A	A	A	A	A	A	A	A	A	A	A	A	A	A	A	A	A	A	A	A	A	A	A	A	A	A	A	A	A	A	A	A	A	A	A	A	A	A	A
1554014_at	P	P	P	P	P	P	P	P	P	P	P	P	P	P	P	P	P	P	P	P	P	P	P	P	P	P	P	M	P	P	P	P	P	P	P	P	P	P	P
1554015_a_at	A	A	A	A	A	A	A	A	A	M	A	A	A	A	A	A	A	A	A	P	A	A	A	A	A	A	A	A	A	A	A	P	A	A	A	A	A	A	A
1554016_a_at	P	P	P	M	P	P	P	P	P	P	P	P	P	P	P	P	P	A	P	A	P	A	A	P	P	A	P	A	P	M	P	P	P	P	M	P	P	P	P
1554017_at	A	A	A	A	A	A	A	A	A	A	A	A	A	A	A	A	A	A	A	A	A	A	A	A	A	A	A	A	A	A	A	A	A	A	A	A	A	A	A
1554018_at	P	P	P	P	P	P	P	P	P	P	P	P	P	P	P	P	P	P	P	P	P	P	P	P	P	P	P	P	P	P	P	P	P	P	P	P	P	P	P
1554019_s_at	P	P	P	P	P	P	P	P	P	P	P	P	P	P	P	P	P	P	P	P	P	P	P	P	P	P	P	P	P	P	P	P	P	P	P	P	P	P	P
1554020_at	A	A	A	A	A	A	A	A	A	A	A	A	M	A	A	A	A	A	A	P	P	A	A	A	A	A	A	A	A	A	A	A	A	A	P	A	A	A	A
1554021_a_at	P	P	P	P	P	P	P	P	P	P	P	P	P	P	P	P	P	P	P	P	P	P	P	P	P	P	P	P	P	P	P	P	P	P	P	P	P	P	P
1554022_at	A	A	A	A	A	A	A	A	A	A	A	A	A	A	A	A	A	A	A	A	A	A	A	A	A	A	A	A	A	A	A	A	A	A	A	A	A	A	A
1554023_s_at	M	M	M	A	A	A	P	A	A	M	M	M	A	M	A	A	A	A	A	A	A	A	A	A	A	A	A	A	A	M	A	A	A	M	A	P	A	A	A
1554026_a_at	A	A	A	A	A	P	A	A	A	A	A	A	A	A	A	A	A	A	P	A	A	A	A	A	A	A	A	A	A	A	M	A	A	A	A	A	A	A	A
1554027_a_at	P	P	M	P	P	A	P	A	P	P	M	A	P	A	A	A	P	A	A	P	P	P	M	A	A	P	A	A	A	P	P	A	A	A	A	P	P	P	A
1554029_a_at	A	P	P	P	P	P	P	P	P	P	P	P	P	P	A	P	P	P	P	P	P	A	M	P	P	P	A	A	P	P	P	P	P	P	P	P	P	P	A
1554030_at	A	A	A	A	A	A	A	A	A	A	A	A	A	A	A	A	A	A	A	A	P	A	A	A	P	A	A	A	A	P	A	A	A	A	A	A	M	A	A
1554032_at	A	A	A	A	A	A	A	A	A	A	A	A	A	A	A	A	A	A	A	A	A	A	A	A	A	A	A	A	A	A	A	A	A	A	A	A	A	A	A
1554033_at	A	A	A	A	A	A	A	A	A	A	A	A	A	A	A	A	A	A	A	A	A	A	A	A	A	A	A	A	A	A	A	A	A	A	A	A	A	A	A
1554034_a_at	A	A	A	A	A	A	A	A	A	A	A	A	A	A	A	A	A	A	A	A	A	A	A	A	A	A	A	A	A	A	A	A	A	A	A	A	A	A	A
1554036_at	A	A	M	A	A	P	A	P	A	A	P	A	A	A	A	A	M	A	M	P	A	A	A	A	M	A	A	A	A	A	A	A	A	A	M	A	A	A	A
1554037_a_at	A	A	P	M	A	M	P	M	P	A	P	A	M	A	A	A	P	A	P	P	A	A	A	P	A	A	A	A	P	A	A	P	A	P	M	M	M	A	P
1554038_at	P	P	P	A	P	P	P	P	P	M	P	P	P	P	P	P	P	P	P	P	A	A	A	A	P	A	A	P	A	A	A	P	P	A	M	P	P	M	P
1554039_at	A	A	A	A	M	A	A	P	A	A	A	A	A	A	A	A	M	A	A	A	A	A	A	A	A	A	P	A	A	A	A	A	A	A	A	A	A	A	A
1554041_at	A	A	A	A	A	A	A	A	A	A	A	A	A	A	A	A	A	A	A	A	A	A	A	A	A	A	A	A	A	A	A	A	A	A	A	A	A	A	A
1554042_s_at	A	A	A	A	A	A	A	A	A	A	A	A	A	A	A	A	A	A	A	A	A	A	A	A	A	A	A	A	A	A	A	A	A	A	A	A	A	A	A
1554043_a_at	A	A	A	A	A	A	A	A	A	M	A	A	A	A	A	A	P	A	M	A	M	A	A	A	M	P	A	A	A	M	M	P	A	A	A	M	A	P	A
1554044_a_at	A	A	A	A	A	A	A	A	A	A	A	A	A	A	A	A	A	A	A	A	A	A	A	A	A	A	A	A	A	A	A	A	A	A	A	A	A	A	A
1554045_at	A	A	A	A	A	A	A	A	A	A	A	A	A	A	A	A	A	A	A	A	P	A	A	A	M	A	A	A	A	A	A	A	A	A	A	A	A	A	A
1554047_at	P	A	P	A	P	A	M	P	P	A	A	A	M	P	A	P	P	P	P	P	P	A	M	M	P	A	A	A	P	P	P	P	P	A	P	A	M	A	A
1554049_s_at	A	A	A	A	A	A	A	A	A	A	A	A	A	A	A	A	A	A	A	A	A	A	A	A	A	A	A	A	A	A	A	A	A	A	A	A	A	A	A
1554050_at	A	A	A	A	A	A	A	A	A	A	A	A	A	A	A	A	A	A	A	A	A	A	A	A	A	A	A	A	A	A	A	M	A	A	A	A	A	A	A
1554052_at	A	A	A	A	A	A	A	A	M	A	A	M	A	A	A	A	P	A	A	A	A	A	A	A	A	A	A	A	A	A	A	P	A	A	A	A	A	A	A
1554053_at	P	P	A	P	P	P	P	P	P	P	A	P	P	P	P	P	P	P	P	P	P	P	P	P	P	A	A	P	P	P	P	P	P	P	P	P	P	P	P
1554057_at	P	P	P	P	P	P	P	P	P	P	P	P	P	P	P	P	P	P	P	P	P	P	P	P	P	P	P	P	P	P	P	P	P	P	P	P	P	P	P
1554059_at	A	A	A	A	A	A	A	A	A	A	A	A	A	A	A	A	A	A	A	A	A	A	A	A	A	A	A	A	A	A	A	A	A	A	A	A	A	A	A
1554060_s_at	A	A	A	A	A	A	A	A	A	A	A	A	A	A	A	A	A	A	A	A	A	A	A	A	A	A	A	A	A	A	A	A	A	A	A	A	A	A	A
1554062_at	P	P	P	P	P	A	P	P	P	P	P	P	P	P	P	P	P	P	A	P	P	P	P	P	P	P	P	P	P	P	P	P	P	P	P	P	P	P	P
1554063_at	A	A	A	M	A	P	M	A	A	A	A	A	M	M	A	A	A	A	A	A	P	A	A	M	M	A	A	A	M	A	A	A	A	A	A	M	M	A	A
1554065_at	A	A	A	A	A	A	A	A	A	A	A	A	A	A	A	A	A	A	A	A	A	A	A	A	A	A	A	A	A	A	A	A	A	A	A	A	A	A	A
1554067_at	P	P	P	P	P	P	P	P	P	P	P	P	P	P	P	P	P	P	P	P	P	P	P	P	P	P	P	P	P	P	P	P	P	P	P	P	P	P	P
1554068_s_at	A	A	M	A	A	M	A	A	A	A	A	A	A	A	P	A	A	A	A	A	A	A	A	A	A	A	A	A	A	A	A	M	A	A	P	A	M	A	A
1554069_at	A	A	A	A	A	A	A	A	A	A	A	A	A	A	A	A	A	A	A	A	A	A	A	A	A	A	A	A	A	A	A	A	A	A	A	A	A	A	A
1554071_at	A	A	A	A	A	A	A	A	A	A	A	A	A	A	A	A	A	A	A	A	A	A	A	A	A	A	A	A	A	A	A	A	A	A	A	A	A	A	A
1554072_s_at	A	A	A	A	A	A	A	A	A	P	A	A	A	A	A	A	P	A	A	A	A	A	A	A	A	A	A	A	P	A	A	A	A	A	A	A	A	A	A
1554074_s_at	A	A	A	A	A	A	A	A	A	A	A	A	A	A	A	A	A	A	A	A	A	A	A	A	A	A	A	A	A	A	A	A	A	A	A	A	A	A	A
1554076_s_at	A	A	A	A	A	A	A	A	A	A	A	A	A	A	A	A	A	A	A	A	A	A	A	A	A	A	A	A	A	A	A	A	A	A	M	A	A	A	A
1554077_a_at	A	A	M	A	A	M	A	M	A	P	A	M	A	A	A	A	M	A	A	A	A	A	A	A	A	M	A	A	P	A	A	P	A	A	A	A	A	A	P
1554078_s_at	P	P	P	P	P	P	P	P	P	P	P	P	P	P	P	P	P	P	P	P	P	P	P	P	P	P	P	P	P	P	P	P	P	P	P	P	P	P	P
1554079_at	P	P	P	P	P	P	P	P	P	P	P	P	P	P	P	P	P	P	M	P	P	M	P	M	P	P	P	P	P	P	P	P	P	P	P	P	P	P	P
1554080_at	P	P	P	P	P	P	P	P	P	P	P	P	P	P	P	P	P	P	P	P	P	P	P	P	P	P	P	P	P	P	P	P	P	P	P	P	P	P	P
1554082_a_at	P	P	P	P	P	P	P	P	P	P	P	P	P	P	P	P	P	P	P	P	P	A	P	P	P	A	P	A	P	P	P	P	P	P	P	P	P	A	P
1554084_a_at	A	A	A	A	A	A	A	A	A	M	M	A	M	M	A	M	A	A	M	A	A	A	A	A	M	A	A	A	A	A	A	M	M	A	A	A	A	A	A
1554085_at	P	P	P	M	P	M	P	P	P	P	M	P	P	P	P	P	P	P	A	A	M	A	M	A	M	A	A	A	P	A	M	P	M	M	A	M	P	A	M
1554086_at	P	P	P	P	P	A	P	P	P	P	P	P	P	P	P	P	P	P	P	M	P	M	M	P	P	P	P	P	P	P	P	P	P	P	P	P	P	P	M
1554089_s_at	P	P	P	P	P	P	P	P	P	P	P	P	P	P	P	P	P	P	P	P	P	P	P	P	P	P	P	P	P	P	P	P	P	P	P	P	P	P	P
1554091_a_at	P	P	P	M	P	P	P	P	M	A	P	P	P	P	P	P	P	A	P	P	A	A	A	P	P	A	P	P	A	M	M	P	A	M	A	M	P	A	P
1554093_a_at	P	P	P	P	P	P	P	P	P	P	P	P	P	P	P	P	P	P	P	P	P	P	P	P	P	P	P	P	P	P	P	P	P	P	P	P	P	P	P
1554094_at	A	A	A	A	A	A	A	A	A	A	A	A	A	A	A	A	A	A	A	A	A	A	A	A	A	A	A	A	A	A	A	A	A	A	A	A	A	A	A
1554095_at	P	P	P	P	P	P	P	P	P	P	P	P	P	P	P	P	P	P	P	P	P	P	P	P	P	P	P	P	P	P	P	P	P	P	P	P	P	P	P
1554096_a_at	P	P	P	P	P	P	P	P	P	P	P	P	P	P	P	P	P	P	P	P	P	A	M	P	P	A	P	A	P	P	P	P	P	P	M	P	M	P	P
1554097_a_at	P	M	P	P	P	P	P	P	P	P	P	P	P	P	P	P	P	P	P	P	P	P	P	P	P	P	P	M	P	P	P	P	P	P	P	P	P	P	P
1554098_at	P	A	A	A	A	M	A	P	A	A	A	A	A	A	M	M	P	A	M	A	M	M	A	A	A	A	A	A	P	A	A	A	A	M	A	A	A	A	P
1554099_a_at	A	P	A	A	A	A	M	A	A	A	A	A	A	A	A	A	A	A	P	A	A	A	A	A	A	A	A	A	A	A	P	P	A	A	A	A	A	A	A
1554101_a_at	A	M	A	A	M	A	A	A	A	P	M	A	A	A	A	M	P	A	A	A	A	P	A	P	A	A	A	A	A	A	M	P	M	P	P	P	P	P	M
1554102_a_at	M	P	P	P	P	M	P	P	P	P	P	P	M	M	P	P	P	P	P	A	P	P	P	P	P	P	P	P	P	P	P	P	P	P	P	P	P	P	M
1554103_at	A	A	A	A	A	A	A	A	A	A	A	A	A	A	A	A	A	A	A	A	A	A	A	A	A	A	A	A	A	A	A	A	A	A	A	A	A	A	A
1554105_at	P	P	P	P	P	P	P	P	P	P	P	P	P	P	P	P	P	P	P	P	P	P	P	P	P	P	M	P	P	P	P	P	P	P	P	P	P	P	P
1554106_at	P	P	P	P	P	P	P	P	P	P	P	P	P	P	P	P	P	P	P	P	P	P	P	P	P	P	P	P	P	P	P	P	P	P	P	P	P	P	P
1554108_at	A	A	M	A	A	A	A	A	A	P	A	A	A	A	A	A	P	A	A	A	A	A	A	A	A	A	A	A	A	A	A	P	A	A	A	A	A	A	A
1554110_at	A	A	A	A	A	A	A	A	A	A	A	A	A	A	A	A	A	A	A	A	A	A	A	A	A	A	A	A	A	A	A	A	A	A	A	A	A	A	A
1554112_a_at	A	P	A	M	P	A	M	P	A	P	P	P	P	M	P	P	P	P	P	P	A	A	A	P	A	A	M	A	A	A	A	P	A	P	M	A	A	A	M
1554113_a_at	A	A	A	A	A	A	A	A	A	A	A	A	A	A	A	A	A	A	A	A	A	A	A	A	A	A	A	A	A	A	A	A	A	A	A	A	A	A	A
1554114_s_at	M	A	A	A	P	A	A	P	P	A	P	P	P	P	P	A	A	A	M	A	P	P	P	M	P	A	A	A	A	A	P	P	A	A	A	P	P	A	A
1554115_at	A	A	A	A	A	A	A	A	A	A	A	A	A	A	A	A	A	A	A	A	A	A	A	A	A	A	A	A	A	A	A	A	A	A	A	A	A	A	A
1554116_s_at	A	A	A	A	A	A	A	A	A	A	A	A	M	A	A	A	P	A	A	A	A	A	A	A	A	A	A	A	A	A	A	A	A	A	A	A	M	A	M
1554117_at	A	A	A	A	P	A	A	A	A	P	A	A	A	A	A	A	P	A	A	A	A	A	A	A	A	A	A	A	A	A	A	A	A	A	A	A	A	A	A
1554119_at	P	P	P	P	P	A	A	A	P	P	A	M	A	P	P	P	A	P	P	P	P	P	P	P	P	P	P	P	M	P	P	P	P	P	P	P	P	P	P
1554121_at	A	A	A	A	A	A	A	A	A	A	A	A	A	A	A	A	A	A	A	A	A	A	A	A	A	A	A	A	A	A	A	A	A	A	A	A	A	A	A
1554122_a_at	A	A	A	A	A	A	A	A	A	A	A	A	A	A	A	A	A	A	M	A	A	A	A	A	A	A	A	A	A	A	A	A	A	A	A	A	A	A	A
1554125_a_at	A	A	A	A	A	A	A	A	A	A	A	A	A	A	A	A	A	A	A	A	A	A	A	A	A	A	A	A	A	A	A	A	A	A	A	A	A	A	A
1554126_at	A	A	A	A	A	M	P	A	A	A	A	A	A	A	A	A	A	P	A	A	P	A	A	A	M	A	A	A	A	A	A	P	A	A	A	A	A	A	A
1554127_s_at	A	A	A	A	A	A	A	A	A	A	A	A	A	A	A	A	A	A	A	A	M	A	A	A	A	A	A	A	A	A	A	M	A	A	A	A	A	A	A
1554128_at	A	A	A	A	A	A	A	A	A	A	A	A	A	A	A	A	A	A	A	A	A	A	A	A	A	A	A	A	A	A	A	A	A	A	A	A	A	A	A
1554129_a_at	A	A	A	A	A	A	A	A	A	A	A	A	A	A	A	A	A	A	A	A	A	A	A	A	A	A	A	A	A	A	A	A	A	A	A	A	A	A	A
1554131_at	M	P	A	P	A	A	P	P	P	A	P	A	A	M	P	P	A	A	A	P	A	A	A	P	P	A	A	A	P	P	P	P	P	A	P	A	A	A	A
1554132_a_at	P	P	P	P	P	P	P	P	P	P	P	P	P	P	P	P	P	P	P	P	P	P	P	P	P	P	P	P	P	P	P	P	P	P	P	P	P	P	P
1554133_at	A	A	A	A	A	A	A	A	A	A	A	A	A	A	A	A	A	A	A	A	A	A	A	A	P	A	A	A	A	A	A	A	A	A	A	A	P	A	A
1554140_at	A	A	A	A	M	M	A	A	A	P	A	A	A	A	A	A	P	A	M	A	A	A	A	A	A	A	A	A	P	P	A	P	A	P	M	P	A	A	A
1554141_s_at	A	A	A	A	A	A	A	A	A	A	A	A	A	A	A	A	A	A	A	A	A	A	A	A	A	A	A	A	A	A	A	A	A	A	A	A	A	A	A
1554142_at	A	A	A	A	A	M	A	A	A	A	A	A	A	A	A	A	A	A	P	A	A	A	A	A	A	A	A	A	A	A	A	A	A	A	A	A	A	A	A
1554143_a_at	A	A	P	A	P	P	A	A	A	M	A	A	A	A	A	A	A	A	A	A	A	M	M	A	P	P	P	A	A	A	P	P	A	A	A	A	P	P	A
1554145_a_at	P	P	P	P	P	P	P	P	P	P	P	P	P	P	P	P	P	P	P	P	P	P	P	P	P	P	P	P	P	P	P	P	P	P	P	P	P	P	P
1554147_s_at	A	A	A	A	P	A	A	A	A	P	A	A	A	A	A	A	P	A	A	A	A	A	A	A	A	A	A	A	A	A	P	P	A	M	M	A	A	A	A
1554148_a_at	P	P	P	P	P	P	P	P	P	P	P	P	P	P	P	P	P	P	P	P	P	P	P	P	P	P	P	P	P	P	P	P	P	P	P	P	P	P	P
1554149_at	P	P	P	P	P	P	P	P	P	P	P	P	P	P	P	P	P	P	P	P	P	P	P	P	P	P	P	P	P	P	P	P	P	P	P	P	P	P	P
1554151_at	A	A	A	A	A	A	A	A	A	A	A	A	A	A	A	A	A	A	A	A	A	A	A	A	A	A	A	A	A	A	A	A	A	A	A	A	A	A	A
1554152_a_at	P	P	P	P	P	P	P	P	P	P	P	P	P	P	P	P	P	P	P	P	P	P	P	P	P	M	P	P	P	P	P	P	P	P	P	P	P	P	A
1554153_a_at	A	A	A	A	A	A	A	A	M	A	A	M	A	M	A	A	A	A	A	A	M	A	M	A	M	A	A	A	A	A	M	P	M	A	A	A	A	A	A
1554154_at	A	A	A	A	P	P	A	A	A	M	P	A	M	A	A	A	P	P	M	P	A	A	A	A	P	A	A	A	A	A	A	P	M	A	A	A	M	A	P
1554155_at	P	P	P	P	P	P	P	P	P	P	P	P	P	P	P	P	P	P	P	P	P	P	P	P	P	P	P	P	P	P	P	P	P	P	P	P	P	P	P
1554156_a_at	A	A	A	A	A	A	A	A	A	A	A	A	A	A	A	A	A	A	A	A	A	A	A	A	A	A	A	A	A	A	A	A	A	A	A	A	A	A	A
1554157_a_at	A	A	A	A	A	A	A	A	A	A	A	A	A	A	A	M	A	A	A	A	A	A	A	A	A	A	A	A	A	A	A	A	A	A	A	A	A	A	A
1554158_at	A	A	A	A	A	A	A	A	A	A	A	A	A	A	A	A	A	A	A	A	A	A	A	A	A	A	A	A	A	A	A	A	A	A	A	A	A	A	A
1554159_a_at	A	A	A	A	A	A	A	A	A	A	A	A	A	A	A	A	A	A	A	A	A	A	A	A	A	A	A	A	A	A	A	A	A	A	A	A	A	A	A
1554160_a_at	A	A	A	A	A	A	A	A	A	A	A	A	A	A	A	A	A	A	A	A	A	A	A	A	A	A	A	A	A	A	A	A	A	A	A	A	A	A	A
1554161_at	A	P	M	A	A	A	A	A	A	A	P	A	A	A	A	A	P	A	A	A	A	A	A	P	P	M	A	A	A	P	P	P	A	A	A	A	P	A	A
1554163_at	P	P	P	P	A	P	P	P	M	A	P	P	P	P	P	P	P	P	P	P	P	P	P	P	M	P	P	P	P	P	A	P	P	P	P	P	P	P	P
1554165_at	A	A	A	A	A	A	A	A	A	M	A	A	A	A	A	A	A	A	A	A	A	A	A	A	A	A	A	A	A	A	A	A	A	A	A	A	A	A	A
1554167_a_at	P	P	P	P	P	P	P	P	P	P	P	P	P	P	P	P	P	P	P	P	P	P	P	P	P	P	P	P	P	P	P	P	P	P	P	P	P	P	P
1554168_a_at	P	P	P	P	P	P	P	P	P	P	P	P	P	P	A	P	P	P	P	P	P	P	P	P	P	P	P	A	P	P	P	P	P	P	P	P	P	P	P
1554170_a_at	A	A	A	A	A	A	A	A	A	A	A	A	A	A	A	A	A	A	A	A	A	A	A	A	A	A	A	A	A	A	A	A	A	A	A	A	A	A	A
1554171_at	A	P	P	A	A	P	A	A	A	P	M	A	M	A	P	P	P	P	A	P	A	M	A	A	P	P	A	A	P	P	P	P	A	P	P	M	A	P	A
1554172_a_at	A	A	P	P	A	A	A	A	A	P	A	P	A	A	A	P	A	A	A	A	A	A	A	A	P	M	A	A	A	P	P	A	P	P	A	P	A	A	A
1554173_at	A	A	A	A	A	A	A	A	A	A	A	A	A	A	A	A	A	A	A	A	A	A	A	A	A	A	A	A	A	A	A	A	A	A	A	A	A	A	A
1554175_at	A	A	A	A	A	A	A	A	A	A	A	A	A	A	A	A	A	A	A	A	A	A	A	A	A	A	A	A	A	A	A	A	A	A	A	A	A	A	A
1554176_a_at	P	P	P	P	P	P	P	P	P	P	P	P	P	P	P	P	P	P	P	P	P	P	P	P	P	P	P	M	P	P	P	P	P	P	P	P	P	P	P
1554177_a_at	P	P	P	P	P	P	P	P	P	P	P	P	P	P	P	P	P	P	P	P	P	P	P	P	P	P	P	P	P	P	P	P	P	P	P	P	P	P	P
1554178_a_at	P	P	P	P	P	P	P	P	P	P	P	P	P	P	P	P	P	P	P	P	P	P	P	P	P	P	P	P	P	P	P	P	P	P	P	P	P	P	P
1554179_s_at	P	A	A	P	P	P	P	P	P	A	P	P	P	P	A	P	M	P	A	M	P	A	P	P	A	M	P	P	A	A	P	A	P	P	A	A	P	A	P
1554181_at	A	A	A	A	A	A	A	A	A	A	A	A	A	A	A	A	A	A	A	A	A	A	A	A	A	A	A	A	A	A	A	A	A	A	A	A	A	A	A
1554182_at	P	P	A	A	P	P	A	P	P	M	A	P	P	P	P	P	P	P	A	P	P	A	P	A	A	M	M	P	P	A	P	M	A	A	P	A	P	P	P
1554183_s_at	P	A	A	A	A	A	A	A	A	A	A	A	A	A	A	A	A	A	A	A	A	A	A	A	A	A	A	A	A	A	A	A	A	A	A	A	A	A	A
1554185_at	M	M	A	A	A	P	M	P	M	P	P	P	P	M	M	M	P	M	A	P	P	A	A	M	P	A	M	A	M	P	M	P	P	M	A	P	P	P	M
1554187_at	A	A	A	A	A	A	A	A	A	A	A	A	A	A	A	A	A	A	A	A	A	A	A	A	A	A	A	A	A	A	A	A	A	A	A	A	A	A	A
1554188_at	A	A	A	A	A	A	A	A	A	A	A	A	A	A	M	A	A	A	A	A	A	A	A	A	A	A	A	A	A	A	A	A	A	A	A	A	A	A	A
1554190_s_at	A	P	A	A	A	A	P	A	A	P	A	A	A	A	A	P	A	A	A	A	A	A	A	A	A	A	A	A	A	A	A	M	A	P	A	A	A	A	M
1554192_s_at	A	A	A	A	A	A	A	A	A	A	A	A	A	A	A	A	A	A	A	A	A	A	A	A	A	A	A	A	A	A	A	A	A	A	A	A	A	A	A
1554193_s_at	P	P	P	P	M	P	P	P	P	P	P	P	P	P	P	P	P	P	P	P	P	P	P	P	P	A	A	P	P	P	P	P	P	P	P	P	P	P	P
1554194_at	A	A	A	A	A	A	A	A	A	A	A	A	A	A	A	A	A	A	A	A	A	A	A	A	A	A	A	A	A	A	A	A	A	A	A	A	A	A	A
1554195_a_at	A	A	A	A	A	A	A	A	A	A	A	A	A	A	A	A	A	A	A	A	A	A	A	A	A	A	A	A	A	A	A	A	A	A	M	A	A	A	A
1554196_at	A	A	A	A	A	A	A	A	A	A	A	A	A	A	A	A	A	A	A	A	A	A	A	A	A	A	A	A	A	A	A	A	A	A	A	A	A	A	A
1554198_at	A	A	A	A	A	A	A	A	A	A	A	A	A	A	A	A	A	A	A	A	A	A	A	A	A	A	A	A	A	A	A	A	A	A	A	A	A	A	A
1554199_at	A	A	A	A	A	A	A	A	A	A	A	A	A	A	A	A	A	A	A	A	A	A	A	A	A	A	A	A	A	A	A	A	A	A	A	A	A	A	A
1554201_at	A	A	P	A	A	A	A	A	A	A	A	A	A	A	A	A	A	A	A	A	A	A	A	A	A	A	A	A	A	A	A	A	A	A	A	A	A	A	A
1554202_x_at	P	P	P	P	P	P	P	P	P	P	P	P	P	P	P	P	P	P	P	P	P	P	P	P	P	P	P	P	P	P	P	M	P	P	P	P	P	A	P
1554203_at	A	A	A	A	A	A	A	A	A	A	A	A	A	M	A	A	A	A	A	A	A	A	P	A	A	A	A	M	A	A	A	A	A	A	A	A	A	A	A
1554205_s_at	A	P	P	P	P	P	P	M	P	P	P	P	P	P	A	A	P	P	P	P	P	P	P	P	P	P	P	P	P	P	P	P	P	P	P	P	P	P	P
1554206_at	A	A	A	A	A	A	A	A	A	A	A	A	A	A	A	A	A	A	A	A	A	A	A	A	A	A	A	A	A	A	A	A	A	A	A	A	A	A	A
1554208_at	A	A	A	A	P	A	A	A	A	A	A	A	P	A	A	A	P	A	A	A	A	A	P	A	A	A	A	A	A	A	A	A	A	A	A	P	A	A	A
1554210_at	A	A	A	A	A	A	A	A	A	A	A	A	A	A	A	A	A	A	A	A	A	A	A	A	A	A	A	A	A	A	A	A	A	A	A	A	A	A	A
1554212_s_at	A	A	A	A	A	A	A	A	A	A	A	A	A	A	A	A	A	A	A	A	A	A	A	A	A	A	A	A	A	A	A	A	A	A	A	A	A	A	A
1554213_at	M	P	P	P	P	P	M	P	P	P	P	M	M	M	P	P	M	M	A	M	M	P	P	P	P	M	P	P	P	P	A	P	A	A	M	A	P	A	P
1554214_at	A	A	A	A	A	A	A	A	A	A	A	A	A	A	A	A	A	A	A	A	A	A	A	A	A	A	A	A	A	A	A	A	A	A	A	A	A	A	A
1554216_at	A	A	A	A	A	A	A	A	P	A	A	A	P	A	A	A	A	M	A	P	A	A	A	A	M	A	A	A	P	M	P	P	A	A	A	A	A	A	A
1554217_a_at	P	P	P	A	P	P	P	P	P	P	P	P	P	M	A	P	P	P	P	P	P	A	M	P	P	A	P	A	P	P	P	P	P	P	P	P	P	A	A
1554219_at	A	A	A	A	A	A	A	A	A	A	A	A	A	A	A	A	A	A	A	A	A	A	A	A	A	A	A	A	A	A	A	A	A	A	A	A	A	A	A
1554220_a_at	P	P	P	P	P	P	P	P	P	P	P	P	P	P	P	P	P	P	P	P	P	P	P	P	P	P	P	P	P	P	P	P	P	P	P	P	P	P	P
1554222_at	A	A	A	A	A	A	A	A	A	A	A	A	A	A	A	A	A	A	A	A	A	A	A	A	A	A	A	A	A	A	A	A	A	A	A	A	A	A	A
1554224_at	A	A	A	A	A	A	A	A	A	A	A	A	A	A	A	A	A	A	A	A	A	A	A	A	A	A	A	A	A	A	A	A	A	A	A	A	A	A	A
1554225_a_at	A	A	A	A	P	A	A	A	A	A	A	A	A	A	A	A	P	A	A	A	A	A	A	A	P	M	A	A	A	A	P	A	A	A	A	A	A	A	P
1554228_a_at	A	A	A	A	A	A	A	A	A	A	A	A	A	A	A	A	A	A	A	A	A	A	A	A	A	A	A	A	A	A	A	A	A	A	A	A	A	A	A
1554229_at	P	P	P	P	P	P	P	P	P	P	P	P	P	P	P	P	P	P	P	P	P	P	P	P	P	P	P	P	P	P	P	P	P	P	P	P	P	P	P
1554231_a_at	A	A	A	A	A	A	A	A	A	A	A	A	A	A	A	A	A	A	A	A	A	A	A	A	A	A	A	A	A	A	A	A	A	A	A	A	A	A	A
1554232_a_at	A	A	A	A	A	A	A	A	A	A	A	A	A	A	A	A	A	A	A	A	A	A	A	A	A	A	A	A	A	A	A	A	A	A	A	A	A	A	A
1554233_at	A	M	A	A	A	A	M	A	P	P	P	A	A	A	A	A	A	P	P	M	P	A	A	A	P	P	P	P	M	P	A	A	P	P	P	P	A	P	A
1554234_at	A	A	A	A	A	A	A	A	A	A	A	A	A	A	A	A	A	A	A	A	A	A	A	A	A	A	A	A	A	A	A	A	A	A	A	A	A	A	A
1554235_at	A	A	A	A	A	A	A	A	A	M	A	A	A	A	A	A	A	A	A	A	A	A	A	A	M	A	A	A	A	P	A	A	A	A	A	A	P	A	A
1554237_at	A	A	M	A	M	A	M	A	A	P	A	A	A	A	A	A	A	A	M	A	A	A	A	A	M	A	A	A	M	A	A	A	P	A	A	A	A	P	A
1554239_s_at	A	A	A	A	A	A	A	A	A	A	A	A	A	A	A	A	P	A	A	A	A	A	A	A	P	A	A	A	A	A	A	A	A	A	A	A	A	A	A
1554240_a_at	P	P	P	P	P	P	P	P	P	P	P	P	P	P	A	P	P	P	P	M	A	P	P	P	P	P	P	P	P	P	P	P	P	P	P	P	P	P	P
1554241_at	P	P	P	P	P	P	P	P	P	P	P	P	P	P	P	P	P	P	P	P	P	P	P	P	P	P	P	P	P	P	P	P	P	P	P	P	P	P	P
1554242_a_at	A	P	A	A	P	P	P	P	P	A	A	A	P	A	P	A	P	A	P	A	P	A	A	M	A	A	A	A	P	A	P	P	A	M	A	P	P	A	P
1554245_x_at	A	A	A	A	A	A	A	A	A	A	A	A	A	A	A	A	A	A	A	A	A	A	A	A	A	A	A	A	A	A	A	A	A	A	A	A	A	A	A
1554246_at	A	A	P	A	A	A	A	A	A	P	A	A	A	A	A	P	P	A	P	A	A	A	A	A	A	A	A	A	A	A	A	A	A	A	A	A	A	A	A
1554248_at	A	A	M	A	A	M	A	A	A	A	A	A	A	M	A	A	A	P	M	P	P	A	A	A	P	A	A	A	P	A	M	P	A	M	P	A	P	A	A
1554249_a_at	P	P	P	P	P	P	P	P	P	P	P	P	P	P	P	P	P	P	P	P	P	P	P	P	P	P	P	A	P	P	P	P	P	P	P	P	P	P	P
1554250_s_at	P	P	A	P	A	P	P	P	P	P	P	P	P	P	P	P	P	P	P	P	P	P	P	P	P	P	M	P	P	P	P	P	P	P	P	P	P	P	P
1554251_at	P	M	M	M	P	P	M	P	P	P	P	P	P	P	P	P	P	P	P	P	P	A	A	P	P	P	A	A	P	P	P	P	P	M	A	M	P	P	P
1554252_a_at	P	A	P	P	P	A	P	P	P	A	M	P	P	P	P	P	P	P	A	P	P	P	P	P	P	P	P	P	M	P	P	A	P	P	P	P	P	P	A
1554253_a_at	P	M	P	P	P	M	P	P	P	A	P	P	P	P	P	P	P	P	M	P	P	P	P	P	P	P	P	P	P	P	P	M	P	P	P	P	P	P	M
1554256_a_at	A	A	M	A	A	A	A	A	A	A	M	A	A	A	A	A	A	A	A	A	A	A	A	A	A	A	A	A	A	A	A	M	A	A	A	A	A	A	A
1554258_a_at	A	A	A	A	A	A	A	A	A	A	A	A	M	A	A	A	A	P	A	A	A	A	P	M	P	A	M	A	M	P	A	A	A	M	A	P	A	M	A
1554259_at	A	A	A	A	A	A	A	A	A	A	A	A	A	A	A	A	A	A	A	A	A	A	A	A	A	A	A	A	A	A	A	A	A	A	A	A	A	A	A
1554260_a_at	P	A	P	P	P	M	P	A	P	P	A	A	P	P	A	A	P	P	P	P	P	P	P	M	P	P	P	A	P	P	P	P	P	P	P	P	P	P	A
1554261_at	A	A	A	A	A	A	A	A	A	A	A	A	A	A	A	A	A	A	A	A	A	A	A	A	A	A	A	A	A	A	A	P	A	A	A	A	A	A	A
1554262_s_at	A	A	A	A	A	A	A	A	A	A	A	A	A	A	A	A	A	A	A	A	A	A	A	A	A	A	A	A	A	A	A	M	A	A	A	A	A	A	A
1554264_at	P	P	P	P	P	P	P	P	P	P	P	A	P	P	P	P	P	P	P	P	P	P	P	P	P	P	P	A	P	P	P	P	P	P	P	P	P	P	P
1554266_at	A	A	A	A	A	A	A	A	A	A	A	A	A	A	A	A	A	A	P	A	A	A	A	A	A	A	A	A	A	A	A	P	A	A	A	A	A	A	A
1554268_at	P	P	M	M	P	M	P	M	P	P	P	M	P	P	A	P	P	A	P	P	A	P	P	P	P	P	P	P	P	A	P	P	P	P	M	M	P	P	A
1554271_a_at	P	P	P	P	P	P	P	P	P	P	P	P	P	P	P	P	P	P	P	P	P	P	P	P	P	P	P	P	P	P	P	P	P	P	P	P	P	P	P
1554272_at	A	A	A	A	A	A	A	A	A	A	A	A	A	A	A	A	A	A	A	A	A	A	A	A	A	A	A	A	A	A	A	A	A	A	A	A	A	A	A
1554273_a_at	A	A	P	A	P	A	A	P	A	P	A	A	P	P	A	M	A	A	P	A	A	A	A	A	P	A	A	A	P	P	P	P	M	A	A	P	P	P	A
1554274_a_at	M	A	A	P	P	A	A	A	M	P	P	A	P	A	P	P	M	P	P	M	A	P	M	P	P	A	A	A	P	P	A	A	P	M	P	P	M	P	A
1554276_at	A	A	A	A	A	A	A	A	A	A	A	A	A	A	A	A	A	A	A	A	A	A	A	A	A	A	A	A	A	A	A	A	A	A	A	A	A	A	A
1554277_s_at	A	A	A	A	A	A	A	A	A	A	A	A	A	A	A	A	A	A	A	A	A	A	A	A	A	A	A	A	A	A	A	A	A	A	A	A	A	A	A
1554279_a_at	A	A	A	A	A	A	A	A	A	A	A	A	A	A	A	A	A	A	A	A	A	A	A	A	A	A	A	A	A	A	A	A	A	A	A	A	A	A	A
1554280_a_at	A	A	A	A	A	A	A	A	A	A	A	A	A	A	A	A	A	A	A	A	A	A	A	A	A	A	A	A	A	A	A	A	A	A	A	A	A	A	A
1554281_at	A	A	A	A	A	A	A	A	A	A	A	A	P	A	A	A	A	A	A	A	A	A	A	A	A	A	A	A	A	A	A	A	A	A	A	A	A	A	A
1554283_at	M	A	A	M	P	M	P	P	P	M	A	M	P	P	P	P	P	M	P	M	P	P	A	A	M	A	M	A	A	A	A	A	A	A	P	P	M	A	A
1554285_at	A	A	M	P	A	M	P	A	A	P	P	P	P	P	A	A	A	A	P	P	P	M	P	P	P	P	P	A	P	P	P	P	P	P	P	P	P	P	A
1554286_at	A	A	A	A	A	A	A	A	A	A	A	A	P	A	A	A	A	A	A	A	A	A	A	A	A	A	A	A	A	A	A	A	A	A	A	A	A	A	A
1554287_at	A	P	P	A	P	P	M	A	A	P	A	M	A	M	A	A	P	P	P	P	P	A	P	A	P	P	P	A	P	P	P	P	P	A	A	P	P	P	A
1554288_at	A	A	A	A	A	A	A	A	A	A	A	A	A	A	A	A	A	A	P	A	A	A	P	A	A	A	A	A	A	A	A	A	A	A	A	A	A	A	A
1554290_at	A	M	A	A	M	A	A	A	A	A	A	A	P	A	A	A	A	M	A	M	P	P	P	A	P	A	A	A	A	M	A	M	A	M	P	P	M	M	A
1554291_at	P	P	P	P	P	P	M	P	P	P	P	M	P	P	P	P	A	P	A	P	P	A	A	P	P	P	P	P	P	P	P	P	A	P	A	A	P	M	A
1554292_a_at	A	A	A	A	A	A	M	A	M	P	A	A	M	A	A	A	A	A	A	P	A	A	A	A	P	A	A	A	A	A	A	A	A	M	A	A	M	A	A
1554293_at	A	A	A	A	A	A	A	A	A	A	A	A	A	A	A	A	A	A	A	A	A	A	A	A	A	A	A	A	A	A	A	A	A	A	A	A	A	A	A
1554294_s_at	A	A	A	A	A	A	A	A	P	A	A	A	A	A	A	A	A	A	A	M	A	A	A	A	P	A	A	A	A	P	A	A	P	A	A	A	A	A	A
1554295_x_at	A	A	A	A	A	A	A	A	A	A	A	A	A	A	A	A	A	A	A	A	A	A	A	A	A	A	A	A	A	A	A	A	A	A	A	A	A	A	A
1554296_at	A	A	A	A	A	A	A	A	A	A	A	A	A	A	A	A	A	A	A	A	A	A	A	A	A	A	A	A	A	A	A	A	A	A	A	A	A	A	A
1554298_a_at	M	A	A	A	A	A	A	P	A	P	A	A	A	A	A	A	P	A	A	P	A	M	A	A	A	A	A	P	P	A	A	P	A	A	A	A	A	A	A
1554299_at	A	A	A	A	A	A	A	A	A	A	A	A	A	A	A	A	A	A	A	A	A	A	A	A	A	A	A	A	A	A	A	A	A	A	A	A	A	A	A
1554300_a_at	A	A	P	A	A	A	A	A	A	A	A	A	A	A	A	A	A	A	A	A	A	A	A	A	A	A	A	A	A	A	A	A	A	A	A	A	A	A	A
1554301_at	A	A	A	P	A	A	A	A	A	A	A	A	A	A	A	A	A	A	A	A	A	P	A	P	A	A	A	A	A	A	A	P	P	A	A	A	A	A	A
1554302_s_at	A	A	A	A	A	A	A	A	A	A	A	A	A	A	A	A	A	A	M	A	A	A	A	A	A	A	A	A	A	A	A	A	A	A	A	A	A	A	A
1554303_at	A	A	A	A	A	A	A	A	A	A	A	A	A	A	A	A	A	A	A	A	A	A	A	A	A	A	A	A	A	A	A	A	A	A	A	A	A	A	A
1554305_at	A	A	A	A	A	A	A	A	A	A	A	A	A	A	A	A	A	A	A	A	A	A	A	A	A	A	A	A	A	A	A	A	A	A	A	A	A	A	A
1554306_at	A	P	A	A	A	A	P	A	A	M	A	M	A	A	A	A	M	M	A	A	A	A	A	M	M	A	A	A	P	A	P	P	A	A	A	A	A	A	A
1554307_at	A	A	A	A	A	A	A	A	A	A	A	A	A	A	A	A	A	A	A	A	A	A	A	A	A	A	A	A	A	A	A	A	A	A	A	A	A	A	A
1554308_s_at	A	A	A	A	A	A	A	A	A	A	A	A	A	A	A	A	A	A	A	A	A	A	A	A	A	A	A	A	A	A	A	A	A	A	A	A	A	A	A
1554309_at	P	A	A	A	A	M	P	P	A	A	A	A	A	A	A	A	M	A	P	M	P	A	A	A	P	A	A	A	A	A	A	P	P	A	P	A	A	A	A
1554310_a_at	A	A	A	A	P	A	A	P	A	P	A	P	M	A	A	P	P	A	P	A	P	A	A	M	P	A	A	A	A	P	P	P	P	A	P	A	A	A	A
1554311_a_at	A	A	P	M	P	P	P	P	P	P	P	P	P	A	A	P	A	P	P	M	A	A	A	P	P	P	A	A	A	P	P	P	P	P	A	P	P	P	A
1554312_at	P	P	P	P	P	P	P	P	P	P	P	P	P	P	P	P	P	P	P	P	P	P	P	P	P	P	P	P	P	P	P	P	P	P	P	P	P	P	P
1554314_at	P	P	P	P	P	P	P	P	P	P	P	P	P	P	P	P	P	P	P	P	P	P	P	P	P	P	P	P	M	P	P	P	P	P	P	P	P	M	P
1554316_at	A	A	A	A	A	A	A	A	M	A	A	P	A	A	A	A	A	M	A	M	M	A	A	A	P	P	P	A	M	A	P	P	A	A	M	P	P	A	A
1554317_s_at	A	A	A	A	A	A	A	A	A	A	A	A	A	A	A	P	A	A	A	A	A	A	A	A	A	A	A	A	A	A	A	A	A	A	A	A	A	A	A
1554318_at	P	P	A	P	P	P	A	P	P	P	A	P	P	A	P	P	P	A	M	P	A	A	A	A	A	A	A	A	P	A	P	A	A	P	P	A	M	M	P
1554319_at	A	A	A	A	A	A	A	A	A	A	A	A	A	A	A	A	A	A	A	A	A	A	A	A	A	A	A	A	A	A	A	A	A	A	A	A	A	A	A
1554321_a_at	P	A	P	P	P	P	P	P	P	P	P	P	P	P	A	P	A	P	M	P	P	M	P	P	P	P	P	A	P	P	P	P	P	P	P	P	P	P	P
1554322_a_at	A	A	A	A	A	A	A	A	A	A	A	A	A	A	A	A	A	A	A	A	A	A	A	A	A	A	A	A	A	A	A	A	A	A	A	A	A	A	A
1554324_s_at	A	A	A	A	A	A	A	A	M	M	A	A	A	A	A	A	A	M	M	P	A	A	P	A	P	A	A	A	P	A	A	M	A	A	P	A	P	A	A
1554325_at	A	A	A	A	A	A	A	A	A	A	A	A	A	A	A	A	A	A	A	A	A	A	A	A	A	A	A	A	A	A	A	A	A	A	A	A	A	A	A
1554327_a_at	A	A	P	A	A	A	A	A	A	A	P	A	A	A	A	A	A	A	A	A	A	A	A	A	A	A	A	A	A	A	A	P	A	A	A	A	A	A	A
1554328_at	A	A	P	A	P	M	P	P	P	P	A	A	M	A	A	M	P	P	A	P	P	A	A	A	P	M	A	P	P	P	P	P	P	P	P	A	A	P	A
1554329_x_at	A	A	P	A	P	A	A	P	P	P	P	A	M	P	P	P	P	P	P	P	P	P	P	P	P	P	A	P	P	P	P	P	P	P	A	P	P	P	A
1554331_a_at	A	A	A	A	A	A	A	A	A	A	A	A	A	A	A	A	A	A	A	A	A	A	A	A	A	A	A	A	M	M	A	A	A	A	A	A	A	A	A
1554332_a_at	A	A	A	A	A	A	A	A	M	A	A	A	A	A	A	A	A	P	A	M	P	A	A	A	A	A	A	A	A	A	P	A	A	A	A	A	M	A	A
1554333_at	P	P	P	P	P	P	P	P	P	P	P	P	P	P	P	P	P	P	P	P	P	P	P	P	P	P	P	P	P	P	P	P	P	P	P	P	P	P	P
1554334_a_at	P	P	P	P	P	P	P	P	P	P	P	P	P	P	P	P	P	P	P	P	P	P	P	P	P	P	P	P	P	P	P	P	P	P	P	P	P	P	P
1554335_at	A	A	A	A	A	A	A	A	A	A	A	A	A	A	A	A	A	A	A	A	A	A	A	A	A	A	A	A	A	A	A	A	A	A	A	A	A	A	A
1554337_at	A	A	A	A	A	A	A	A	A	A	A	A	A	A	A	A	A	A	A	A	A	A	A	A	A	A	A	A	A	A	A	A	A	A	A	A	A	A	A
1554339_a_at	A	P	P	P	P	P	P	P	P	P	P	P	P	P	A	P	P	P	P	P	P	A	P	P	P	P	P	P	P	P	P	P	P	P	P	P	P	P	A
1554340_a_at	A	A	A	A	A	A	A	A	A	A	A	A	A	A	A	A	A	A	A	A	A	A	A	A	A	A	A	A	A	A	A	P	A	A	A	A	A	A	A
1554341_a_at	P	P	P	P	P	P	P	P	P	P	P	P	P	P	P	P	P	P	P	P	P	P	P	P	P	P	P	P	P	P	P	P	P	P	P	P	P	P	P
1554342_s_at	P	P	P	P	P	P	P	P	P	P	P	P	P	P	P	P	P	P	P	P	P	P	P	P	P	P	P	P	P	P	P	P	P	P	P	P	P	P	P
1554343_a_at	P	A	A	A	A	M	P	A	A	A	A	A	A	A	A	A	A	A	A	P	A	A	A	A	A	M	A	A	A	P	P	A	M	P	A	A	A	M	A
1554344_s_at	P	P	P	P	P	P	P	P	M	P	P	P	P	P	P	P	M	P	P	M	P	P	P	P	P	P	P	P	P	P	P	P	P	P	P	P	P	P	P
1554345_a_at	P	P	P	P	P	P	P	P	P	P	P	P	P	P	P	P	P	P	P	P	P	P	P	P	P	P	P	P	P	P	P	P	P	P	P	P	P	P	P
1554346_at	A	A	A	A	A	A	A	A	A	A	A	A	A	A	A	A	A	A	A	A	A	A	A	A	A	A	A	A	A	A	A	A	A	A	A	A	A	A	A
1554348_s_at	A	A	A	A	A	A	A	A	A	A	A	A	A	A	A	A	A	A	A	A	A	A	A	A	A	A	A	A	A	A	A	P	A	A	A	A	A	A	A
1554349_at	A	A	A	A	A	A	A	A	A	A	A	A	A	A	A	A	A	A	A	A	A	A	A	A	A	A	A	A	A	A	A	A	A	A	A	A	A	A	A
1554351_a_at	P	P	P	P	P	P	P	P	P	P	P	P	P	P	P	P	P	P	P	P	P	P	P	P	P	P	P	P	P	P	P	P	P	P	P	P	P	P	P
1554352_s_at	P	P	P	P	M	P	P	P	P	P	P	P	P	P	P	P	P	P	P	P	P	M	P	P	P	A	A	A	P	P	P	P	P	P	P	M	P	P	A
1554354_at	A	A	A	A	A	A	A	A	A	A	A	A	A	A	A	A	A	A	A	A	A	A	A	A	A	A	A	A	A	A	A	A	A	A	A	A	A	A	A
1554355_a_at	A	A	A	A	A	A	A	A	A	A	A	A	A	A	A	A	A	A	A	A	A	A	A	A	A	A	A	A	A	A	A	A	A	A	A	A	A	A	A
1554356_at	A	A	A	A	A	A	A	A	A	M	A	A	A	A	A	A	A	A	A	A	A	A	A	A	A	A	A	A	A	A	A	A	A	A	A	A	A	A	A
1554360_at	A	A	A	A	A	A	A	A	A	A	A	A	A	A	A	A	A	A	A	A	A	A	A	A	A	A	A	A	A	A	A	A	M	A	A	A	A	A	A
1554362_at	A	A	A	A	A	A	A	M	A	A	A	A	A	A	A	A	A	A	A	A	A	A	A	A	A	A	A	M	A	A	A	A	A	A	A	A	A	A	M
1554364_at	A	A	A	A	A	A	A	A	A	A	A	A	A	A	A	A	A	A	A	A	A	A	A	A	A	A	A	A	A	A	A	A	A	A	A	A	A	A	A
1554365_a_at	P	P	P	P	P	P	P	P	P	P	P	P	P	P	P	P	P	P	P	P	P	P	P	P	P	P	P	P	P	P	P	P	P	P	P	P	P	P	P
1554367_at	P	P	P	P	P	P	P	P	P	P	P	P	P	P	P	P	P	M	P	P	M	P	P	P	A	A	P	A	A	P	P	M	M	P	P	M	P	P	P
1554368_at	A	A	A	A	A	A	A	A	A	A	A	A	A	A	A	A	A	A	A	A	A	A	A	A	A	A	A	A	A	A	A	A	A	A	A	A	A	A	A
1554371_at	A	A	A	A	A	A	A	A	A	A	A	A	A	A	A	A	A	A	A	A	A	A	A	A	A	A	A	A	A	A	A	A	A	A	A	A	A	A	A
1554372_at	P	P	P	P	P	P	P	P	P	P	P	P	P	P	P	M	P	P	P	A	P	P	P	M	P	P	P	P	P	P	P	P	P	P	P	P	P	P	P
1554374_at	A	A	A	A	A	A	A	A	A	A	A	A	A	A	A	A	A	A	A	A	A	A	A	A	A	A	A	A	A	A	A	A	A	A	A	A	A	A	A
1554375_a_at	A	A	A	A	A	A	A	A	A	A	A	A	A	A	A	A	A	A	A	A	A	A	A	A	A	A	A	A	A	A	A	A	A	A	A	A	A	A	A
1554376_s_at	A	A	A	A	A	A	A	A	A	A	A	A	A	A	A	A	P	A	P	A	A	A	A	A	A	A	A	A	A	P	A	A	A	A	A	M	A	A	A
1554377_a_at	A	A	A	A	A	A	A	A	A	A	A	A	A	A	A	A	A	A	A	A	A	A	A	A	A	A	A	A	A	A	A	A	A	A	A	A	A	A	A
1554378_a_at	A	A	A	A	A	A	A	A	A	A	A	A	A	A	A	A	A	A	A	A	A	A	A	A	A	A	A	A	A	A	A	A	A	A	A	A	A	A	A
1554379_a_at	A	A	A	A	A	A	A	A	A	A	A	A	A	A	A	A	A	A	A	A	A	A	A	A	A	A	A	A	A	A	A	A	A	A	A	A	A	A	A
1554380_at	A	A	A	A	A	A	A	A	A	A	A	A	A	A	A	A	A	A	A	A	A	A	A	A	A	A	A	A	A	A	A	A	A	A	A	A	A	A	A
1554382_at	A	A	A	A	A	A	A	A	A	A	A	A	A	A	A	A	A	A	A	A	A	A	A	A	A	A	A	A	A	A	A	A	A	A	A	A	A	A	A
1554383_a_at	A	A	A	A	A	A	A	A	A	A	A	A	A	A	A	A	A	A	A	A	A	A	A	A	A	A	A	A	A	A	A	A	A	A	A	A	A	A	A
1554384_at	A	M	A	A	A	A	A	M	M	P	P	A	P	M	A	A	A	P	P	P	M	A	A	A	P	A	A	A	A	A	P	A	P	A	P	A	A	A	P
1554385_a_at	A	A	A	A	A	A	A	A	A	A	A	A	A	A	A	A	A	A	A	A	A	A	A	A	A	A	A	A	A	A	A	A	A	A	A	A	A	A	A
1554386_at	A	A	A	A	A	A	A	A	A	A	A	A	A	A	A	A	A	A	A	A	A	A	A	A	A	A	A	A	A	A	A	A	A	A	A	A	A	A	A
1554388_at	A	M	A	P	A	A	A	A	A	M	A	A	A	P	P	A	P	A	A	A	P	M	A	A	P	P	A	A	A	M	P	P	P	M	A	M	P	P	M
1554390_s_at	P	P	P	P	P	P	P	P	P	P	P	P	P	P	A	P	P	P	P	P	P	P	P	P	P	P	P	P	P	P	P	P	P	P	P	P	P	P	P
1554391_at	A	A	A	A	A	A	A	A	A	A	A	A	A	A	A	A	A	A	A	A	A	A	A	A	A	A	A	A	A	A	A	A	A	A	A	A	A	A	A
1554393_a_at	A	A	A	A	A	A	A	P	A	A	P	A	A	A	A	P	A	A	M	M	A	A	A	A	A	A	A	A	A	A	A	P	A	A	P	A	A	A	A
1554394_at	A	A	A	A	A	A	A	A	A	A	A	A	A	A	A	A	A	A	A	A	A	A	A	A	A	A	A	A	A	A	A	A	A	A	A	A	A	A	A
1554396_at	A	P	A	P	A	M	P	M	A	A	P	A	A	A	A	A	P	P	A	P	P	P	A	P	A	P	A	A	P	P	P	A	P	P	P	P	M	P	M
1554397_s_at	A	P	P	A	P	P	P	P	P	M	P	P	P	P	A	P	P	P	P	P	P	A	M	A	P	P	A	A	P	P	M	P	P	P	P	P	P	P	M
1554398_at	A	A	A	A	A	A	A	A	A	A	A	A	A	A	A	A	A	A	A	A	A	A	A	A	A	A	A	A	A	A	A	A	A	A	A	A	A	A	A
1554400_at	A	A	A	A	M	M	M	A	A	A	A	A	A	A	A	A	A	A	A	A	A	A	A	A	A	A	A	A	A	A	A	A	A	A	A	A	A	A	A
1554401_a_at	A	A	A	A	A	A	A	A	A	A	A	A	A	A	A	A	A	A	A	A	A	A	A	A	A	A	A	A	A	A	A	A	A	A	A	A	A	A	A
1554403_a_at	A	A	A	A	A	A	A	A	A	A	A	A	A	A	A	A	A	A	A	A	A	A	A	A	A	A	A	A	A	A	A	A	A	A	A	A	A	A	A
1554404_a_at	A	A	A	A	A	A	A	A	A	A	A	A	A	A	A	A	A	A	A	A	A	A	A	A	A	A	A	A	A	A	A	A	A	A	A	A	A	A	A
1554405_a_at	A	A	A	A	A	A	A	A	A	A	A	A	A	A	A	A	A	A	A	A	A	A	A	A	A	A	A	A	A	A	A	A	A	A	A	A	A	A	A
1554406_a_at	P	A	P	A	P	P	P	P	P	M	P	P	P	P	P	A	P	P	P	P	P	P	P	P	P	P	P	P	P	P	P	M	P	P	P	P	P	P	P
1554408_a_at	P	P	P	P	P	P	P	P	P	P	P	P	P	P	P	P	P	P	P	P	P	P	P	P	P	P	P	P	P	P	P	P	P	P	P	P	P	P	P
1554409_at	A	A	A	A	A	A	A	A	A	A	A	A	A	A	A	A	A	A	A	A	A	A	A	A	A	A	A	A	A	A	A	A	A	A	A	A	A	A	A
1554410_a_at	A	A	M	A	A	M	A	M	M	P	M	P	M	A	A	M	A	A	M	A	M	A	A	A	P	A	A	A	A	A	P	P	P	M	A	A	A	M	A
1554411_at	P	P	P	P	P	P	P	P	P	P	P	P	P	P	P	P	P	P	P	P	P	P	P	P	P	P	P	P	P	P	P	P	P	P	P	P	P	P	P
1554413_s_at	A	A	A	A	A	A	A	A	A	A	A	A	A	A	A	A	A	A	A	A	A	A	A	A	A	A	A	A	A	A	A	A	A	A	A	A	A	A	A
1554414_a_at	P	P	P	P	P	P	P	P	P	P	P	P	P	P	P	P	P	P	P	P	P	P	P	P	P	P	P	P	P	P	P	P	P	P	P	P	P	P	P
1554415_at	P	P	P	P	P	P	P	P	P	P	P	P	P	P	P	P	P	P	P	P	P	P	P	P	P	M	M	P	P	P	P	P	P	P	P	P	P	P	P
1554417_s_at	A	A	P	P	P	P	P	P	P	P	P	P	P	A	A	P	P	A	M	A	A	A	A	A	A	A	A	A	M	A	P	P	P	A	P	P	A	P	M
1554418_s_at	A	A	P	A	A	A	A	A	A	P	A	A	A	A	A	A	M	M	A	A	A	A	A	A	A	A	A	A	A	A	A	A	A	A	A	M	A	A	A
1554419_x_at	A	A	A	A	A	A	A	A	A	A	A	A	A	A	A	A	A	A	A	A	A	A	A	A	A	A	A	A	A	A	A	A	A	A	A	A	A	A	A
1554420_at	A	A	A	A	A	A	A	A	A	A	M	A	A	A	M	A	A	A	A	A	A	A	A	A	A	A	A	A	A	A	P	A	A	A	A	A	A	A	A
1554423_a_at	P	P	P	P	P	P	P	P	P	P	P	P	P	P	P	P	P	P	P	P	P	P	P	P	P	P	P	P	P	P	P	P	P	P	P	P	P	P	P
1554424_at	P	P	P	P	P	P	P	P	P	P	P	P	P	P	M	P	P	P	P	P	P	P	P	P	P	P	M	P	P	P	P	P	P	P	P	P	P	P	M
1554428_s_at	P	P	P	P	P	M	P	M	P	P	M	M	M	P	P	P	P	P	M	P	P	P	P	P	P	P	P	P	P	P	P	P	P	P	P	P	P	P	P
1554429_a_at	P	P	P	P	P	P	P	P	P	P	P	P	P	P	M	P	P	P	P	M	P	A	P	P	P	A	A	A	P	P	P	P	P	P	P	P	P	P	P
1554430_at	A	A	A	A	A	A	A	A	A	A	A	A	A	A	A	A	A	A	A	A	A	A	A	A	A	A	A	A	A	A	A	A	A	A	A	A	A	A	A
1554432_x_at	A	M	A	A	M	M	A	M	A	A	A	P	A	A	A	A	A	M	P	M	A	A	A	A	M	A	A	M	M	M	M	A	A	A	P	A	M	A	A
1554433_a_at	P	P	P	P	P	P	P	P	P	P	P	P	P	P	P	P	P	P	P	P	P	M	P	P	P	P	A	P	P	P	P	P	P	P	P	P	P	P	P
1554436_a_at	A	A	A	A	A	A	A	A	A	A	A	A	A	A	A	A	A	A	A	A	A	A	A	A	A	A	A	M	A	A	A	A	A	A	A	A	A	A	A
1554438_at	P	A	P	A	P	A	A	P	P	P	M	P	P	M	A	P	P	A	P	A	P	A	P	A	P	M	A	A	A	A	P	P	P	P	P	P	A	M	A
1554440_at	A	A	A	A	A	A	A	A	A	A	A	A	A	A	A	A	A	A	A	A	A	A	A	A	A	A	A	A	A	A	A	A	A	A	A	A	A	A	A
1554441_a_at	P	P	P	P	P	P	P	P	P	P	P	P	P	P	P	P	P	P	P	P	P	P	P	P	P	P	P	P	P	P	P	P	P	P	P	P	P	P	P
1554442_at	A	A	A	A	A	A	A	A	A	A	A	A	A	A	A	A	A	A	A	A	A	A	A	A	A	A	A	A	A	A	A	A	A	A	A	A	A	A	A
1554443_s_at	A	A	A	A	A	A	A	A	A	A	A	A	A	A	A	A	A	A	A	A	A	A	A	A	A	A	A	A	A	A	A	A	A	A	A	A	A	A	A
1554444_s_at	A	A	A	A	A	A	A	A	M	A	M	A	P	A	A	A	A	A	A	A	A	A	A	A	M	A	A	A	A	A	M	A	A	A	A	A	A	A	A
1554445_at	A	A	A	A	A	A	A	A	A	A	A	A	A	A	A	A	A	A	A	A	A	A	A	A	A	A	A	A	A	A	A	A	A	A	A	A	A	A	A
1554447_at	P	P	P	P	P	P	P	P	P	P	P	P	P	P	P	P	P	P	P	P	P	P	P	P	P	P	P	P	P	P	P	P	P	P	P	P	P	P	P
1554448_at	P	P	A	A	P	P	P	M	M	P	P	P	P	P	A	P	P	P	P	P	P	A	P	A	P	A	P	M	A	P	P	P	P	P	P	P	P	P	P
1554449_at	A	P	P	P	P	P	P	P	P	P	P	P	P	P	A	P	P	P	P	P	P	P	A	P	P	P	A	P	P	P	P	P	P	P	P	P	P	P	A
1554450_s_at	P	P	P	P	P	P	P	P	P	P	P	P	P	P	P	P	P	P	P	P	P	P	P	P	P	P	A	P	P	P	P	P	P	P	P	P	P	P	P
1554451_s_at	P	P	P	P	P	P	P	P	P	P	P	P	P	P	A	P	P	P	P	P	P	P	M	P	P	M	A	A	P	P	P	P	P	P	P	P	P	P	A
1554452_a_at	P	P	P	P	P	A	P	P	P	P	P	P	P	A	P	P	P	P	P	P	P	A	M	P	P	P	P	M	P	P	P	P	P	P	P	P	P	A	A
1554453_at	M	A	A	A	A	A	M	A	A	A	M	A	M	P	A	M	A	A	P	P	A	A	A	M	P	A	A	A	A	A	A	A	A	M	A	A	A	A	A
1554455_at	P	P	P	P	P	P	P	P	P	P	P	P	P	P	P	P	P	P	P	P	P	P	P	P	P	P	P	P	P	P	P	P	P	P	P	P	P	P	P
1554456_a_at	P	P	P	P	P	P	P	P	P	P	P	P	P	P	P	P	P	P	M	P	P	P	P	P	P	P	P	A	P	P	P	P	P	P	P	P	P	P	P
1554459_s_at	A	A	A	A	A	A	A	A	A	A	A	A	A	A	A	A	P	A	P	A	A	A	A	A	A	A	A	A	A	A	A	A	A	A	A	A	A	A	A
1554460_at	A	A	A	A	A	A	A	A	A	A	A	A	A	A	A	A	A	A	M	A	A	A	A	A	A	A	A	A	A	A	A	A	A	A	A	A	A	A	A
1554462_a_at	P	P	P	P	P	P	P	P	P	P	P	P	P	P	P	P	P	P	P	P	P	P	P	P	P	P	P	P	P	P	P	P	P	P	P	P	P	P	P
1554464_a_at	P	P	P	P	P	P	P	P	P	P	P	P	P	P	P	P	P	P	P	P	P	P	P	P	P	P	P	M	P	P	P	P	P	P	P	P	P	P	P
1554465_s_at	P	P	P	P	P	P	P	P	P	P	P	P	P	P	P	P	P	P	P	P	P	P	P	P	P	P	P	P	P	P	P	P	P	P	P	P	P	P	P
1554466_a_at	A	A	M	A	A	A	A	A	A	A	A	A	A	A	A	A	A	A	A	A	A	A	A	A	A	A	A	A	A	A	A	A	A	A	A	A	A	A	A
1554468_s_at	A	A	A	A	A	A	A	A	A	A	A	A	A	A	A	A	A	A	A	A	A	A	A	A	A	A	A	A	A	A	A	A	A	A	A	M	A	A	A
1554469_at	P	P	P	P	P	P	P	P	P	P	P	P	P	P	P	P	P	P	P	P	P	P	P	P	P	P	P	P	P	P	P	P	P	P	P	P	P	P	P
1554470_s_at	P	P	P	P	P	P	P	P	P	P	P	P	P	P	P	P	P	P	P	P	P	P	P	P	P	P	P	P	P	P	P	P	P	P	P	P	P	P	P
1554471_a_at	P	P	P	P	P	P	P	P	P	P	P	P	P	P	P	P	P	P	P	P	P	P	P	P	P	P	P	P	P	P	P	P	P	P	P	P	P	P	P
1554472_a_at	P	P	P	P	P	P	P	P	P	P	P	P	P	P	P	P	P	P	P	P	P	A	P	M	P	P	A	A	P	P	P	P	P	M	P	P	P	P	P
1554473_at	M	P	A	P	P	P	A	A	P	P	A	M	P	P	M	P	P	P	A	A	P	A	A	P	P	P	A	A	A	P	A	M	P	M	A	A	P	A	P
1554474_a_at	P	P	P	P	P	P	P	P	P	P	P	P	P	P	P	P	P	P	P	P	P	P	P	P	P	P	P	P	P	P	P	P	P	P	P	P	P	P	P
1554475_a_at	A	A	A	A	A	A	A	A	A	A	A	A	A	P	A	A	A	A	A	A	A	A	A	A	A	A	M	A	A	A	P	A	A	A	A	M	A	A	A
1554476_x_at	P	P	P	P	M	P	P	P	A	P	P	P	A	P	P	P	P	P	P	P	P	M	P	P	P	P	P	P	M	P	P	P	P	P	P	P	P	P	P
1554478_a_at	M	P	P	P	P	P	P	P	P	M	P	P	P	P	P	P	P	P	P	P	P	P	P	P	P	P	P	A	P	M	P	P	P	P	P	P	A	P	P
1554479_a_at	P	P	P	P	P	P	P	P	P	P	P	P	P	P	P	P	P	P	P	P	P	P	P	P	P	P	P	P	P	P	P	P	P	P	P	P	P	P	P
1554480_a_at	P	P	P	P	P	P	P	P	P	P	P	P	P	P	P	P	P	P	P	P	P	P	P	P	P	P	P	P	P	P	P	P	P	P	P	P	P	P	P
1554481_a_at	A	A	A	A	A	A	A	A	A	A	A	A	A	A	A	A	A	A	A	A	A	A	A	A	A	A	A	A	A	A	A	A	A	A	A	A	A	A	A
1554482_a_at	P	P	P	P	P	P	P	P	P	P	P	P	P	P	P	P	P	P	P	P	P	P	P	P	P	P	M	P	P	P	P	P	P	P	P	P	P	P	P
1554483_at	A	A	A	A	A	A	A	A	A	A	A	A	A	A	A	A	A	A	A	A	A	A	A	A	A	A	A	A	A	A	A	A	A	A	A	A	A	A	A
1554485_s_at	A	A	A	A	P	A	A	A	A	A	A	A	A	A	A	A	P	P	A	A	A	A	A	A	A	A	A	A	A	A	A	A	A	A	A	A	A	A	A
1554486_a_at	P	P	P	P	P	P	P	P	P	P	P	P	P	P	P	P	P	P	P	P	P	M	P	P	P	P	P	P	P	P	P	P	P	P	P	P	P	P	P
1554487_a_at	A	A	A	A	A	A	A	A	A	A	A	A	A	A	A	A	A	A	A	A	A	A	A	A	A	A	A	A	A	A	A	A	A	A	A	A	A	A	A
1554488_at	P	A	P	P	A	A	A	P	P	P	A	M	P	A	P	P	P	P	A	P	A	A	A	P	P	A	A	A	M	M	P	A	P	M	P	P	A	P	M
1554489_a_at	P	P	P	P	P	P	M	P	P	P	P	P	P	P	P	P	P	P	P	P	P	P	P	P	P	P	A	M	P	P	P	P	P	P	P	P	P	P	P
1554491_a_at	A	A	A	A	A	A	A	A	A	A	A	A	A	A	A	A	A	A	A	A	A	A	A	A	A	A	A	A	A	A	A	A	A	A	A	A	A	A	A
1554492_at	A	A	A	A	A	A	A	A	A	A	A	A	A	A	A	A	A	A	A	A	A	A	A	A	A	A	A	A	A	A	A	A	A	A	A	A	A	A	A
1554493_s_at	P	P	P	P	P	P	P	P	P	P	P	P	P	P	P	P	P	P	P	P	A	A	A	P	P	A	A	A	P	P	P	P	P	P	P	P	P	P	P
1554494_at	A	A	A	A	A	A	A	A	A	A	A	A	A	A	A	A	A	M	A	A	A	A	A	A	A	A	A	A	A	A	A	A	A	A	A	A	A	A	A
1554495_s_at	A	A	A	A	A	A	A	A	A	A	A	A	A	A	M	A	A	A	A	A	A	A	A	A	A	A	A	A	A	A	A	A	A	A	A	A	A	A	A
1554496_at	A	A	A	A	A	A	A	A	A	A	A	A	A	A	A	A	A	M	A	A	A	M	A	A	A	A	M	M	A	M	A	A	A	A	A	A	A	M	A
1554499_s_at	A	A	A	A	A	A	A	A	A	A	A	A	A	A	A	A	A	A	A	A	A	A	A	A	A	A	A	A	A	A	A	A	A	A	A	A	A	A	A
1554500_a_at	A	A	A	A	M	A	A	A	A	A	A	A	A	A	A	A	A	A	A	A	A	A	A	A	A	A	A	A	A	A	A	A	A	A	A	A	A	A	A
1554501_at	A	P	P	P	P	P	P	P	P	P	P	P	P	P	P	P	P	P	P	M	A	P	P	P	P	P	P	A	P	P	P	P	P	A	P	P	P	P	P
1554503_a_at	A	A	A	A	A	A	A	A	A	A	A	A	A	A	A	A	A	A	A	A	A	A	A	A	A	A	A	A	A	A	A	A	A	A	A	A	A	M	A
1554504_at	A	P	A	P	A	A	A	A	A	A	A	A	A	A	A	A	A	P	A	A	A	A	A	P	P	A	A	A	A	A	A	A	A	P	A	A	A	A	P
1554506_x_at	M	P	P	P	A	A	P	P	A	A	M	P	A	P	A	A	A	P	P	P	A	M	A	A	P	P	A	A	P	A	P	P	P	M	A	A	M	P	P
1554507_at	A	A	A	A	A	A	A	A	A	A	A	A	A	A	A	A	A	A	A	A	A	A	A	A	P	M	A	A	A	P	A	A	A	P	A	A	A	A	A
1554508_at	A	P	A	A	A	A	M	A	A	A	M	P	P	M	A	A	A	A	A	A	P	A	A	A	P	A	A	A	P	A	A	A	P	P	A	A	A	M	A
1554509_a_at	A	A	A	A	A	A	A	A	A	A	A	A	A	A	A	A	A	A	A	A	A	A	A	A	A	A	A	A	A	A	A	A	A	A	A	A	A	A	A
1554510_s_at	P	P	P	P	P	P	P	P	P	P	P	P	P	P	P	P	P	P	P	P	P	P	P	P	P	P	P	P	P	P	P	P	P	P	P	P	P	P	P
1554511_at	A	A	A	A	A	A	A	A	A	A	A	A	A	A	A	A	A	A	A	A	A	A	A	A	A	A	A	A	A	A	A	A	A	A	A	A	A	A	A
1554512_a_at	P	P	A	A	A	A	A	P	A	M	A	A	M	A	A	M	M	M	M	P	A	A	A	P	P	A	A	A	P	P	A	P	A	A	P	A	A	A	A
1554513_s_at	A	P	P	P	P	M	P	P	P	P	A	P	P	A	A	P	P	A	P	P	P	A	A	P	P	P	A	A	P	P	P	P	P	P	P	P	P	P	A
1554514_at	P	A	M	A	A	P	P	P	M	A	A	P	P	A	P	P	A	P	A	P	A	A	A	A	A	A	A	P	A	A	A	A	A	A	A	A	A	A	A
1554516_at	A	M	M	A	A	A	A	A	A	A	A	A	A	A	A	A	A	A	A	A	A	A	P	M	M	A	A	P	A	M	A	M	A	A	A	M	A	A	A
1554517_x_at	A	A	A	A	M	M	A	M	A	A	A	A	A	A	A	A	A	P	A	A	A	A	A	A	A	A	A	A	A	A	A	A	A	A	A	A	A	A	A
1554518_at	P	P	P	P	P	P	P	P	P	P	P	P	P	P	P	P	P	P	P	P	P	P	P	P	P	P	P	P	P	P	P	P	P	P	P	P	P	P	P
1554519_at	M	P	P	P	M	P	P	P	P	P	M	P	P	P	A	A	M	P	P	P	M	P	P	P	P	A	P	A	P	P	P	P	P	P	P	P	P	P	P
1554520_at	A	A	A	A	A	A	A	A	A	A	A	A	A	A	A	A	P	A	A	A	A	A	A	A	M	A	A	A	A	A	A	A	A	A	A	A	A	A	A
1554522_at	P	P	P	A	P	P	P	P	M	M	P	P	P	M	P	P	P	P	M	P	P	A	M	P	P	M	P	P	P	P	P	P	P	A	P	M	M	P	P
1554523_a_at	A	A	A	A	A	A	A	A	A	A	A	A	A	A	A	A	A	A	A	A	A	A	A	A	A	A	A	A	A	A	A	A	A	A	A	A	A	A	A
1554524_a_at	A	A	A	A	A	A	A	A	A	A	A	A	A	A	A	A	A	A	A	A	A	A	A	A	A	A	A	A	A	A	A	A	A	A	A	A	A	A	A
1554526_at	A	A	A	A	A	A	A	A	A	A	A	A	A	A	A	A	A	A	A	A	A	A	A	A	A	A	A	A	A	A	A	A	A	A	A	A	A	A	A
1554528_at	A	A	A	A	A	A	A	A	A	A	A	A	A	A	A	A	A	A	A	A	A	A	A	A	A	A	A	A	A	A	A	M	A	A	A	A	A	A	A
1554530_at	A	A	A	A	A	A	A	A	A	A	A	A	A	A	A	A	A	A	A	A	A	A	A	A	A	A	A	A	A	A	A	A	A	A	A	A	A	A	A
1554531_at	A	A	A	A	A	A	A	A	A	A	A	A	A	A	A	A	A	A	A	A	A	A	A	A	A	A	A	A	A	A	A	A	A	A	A	A	A	A	A
1554533_at	A	A	P	A	M	P	P	P	P	P	P	P	P	P	A	M	M	P	P	P	P	M	P	P	P	P	A	A	P	P	P	P	P	P	A	P	P	P	A
1554534_at	A	A	A	A	M	A	M	A	A	A	A	P	P	A	A	A	A	A	A	A	A	A	A	A	A	A	A	A	A	A	A	P	A	A	A	A	A	A	A
1554536_at	A	A	A	A	A	A	A	A	A	A	A	A	P	A	A	A	M	A	P	A	P	A	A	A	P	A	A	A	A	A	A	A	P	A	A	A	A	A	A
1554537_at	M	A	A	A	A	A	M	A	A	M	A	A	A	A	A	A	A	A	P	A	M	A	A	A	A	A	A	A	A	A	M	A	M	A	A	A	A	A	A
1554538_at	P	P	P	A	P	P	P	P	M	P	P	M	P	P	P	P	P	P	P	P	P	P	P	P	P	P	P	P	P	P	P	P	P	P	P	P	P	P	P
1554539_a_at	P	A	P	A	A	A	P	P	A	P	P	M	P	P	A	A	A	A	P	P	P	A	P	A	M	A	A	A	M	A	M	M	P	P	P	P	P	M	A
1554540_at	A	A	A	A	A	A	A	A	A	M	P	A	A	A	A	A	A	A	A	A	A	A	A	A	A	A	A	A	A	A	A	A	A	A	A	A	A	A	A
1554541_a_at	A	A	A	A	A	A	A	A	A	A	A	A	A	A	A	A	A	A	A	A	A	A	A	A	A	A	A	A	A	A	A	A	A	A	A	A	A	A	A
1554542_at	A	A	A	A	A	A	A	A	A	A	A	A	A	A	A	A	A	A	A	A	A	A	A	A	A	P	A	A	A	A	A	A	M	A	A	A	A	A	A
1554543_at	P	P	P	P	P	P	P	A	P	P	M	A	P	A	P	M	P	P	P	M	P	P	P	P	P	P	P	M	A	P	P	P	P	M	P	P	P	P	P
1554544_a_at	P	P	A	P	P	P	P	P	P	P	P	P	P	P	P	P	P	P	P	P	P	P	M	P	P	A	P	A	P	P	P	P	P	P	P	A	P	P	M
1554545_at	P	P	P	P	P	P	P	P	P	P	P	P	P	P	P	P	P	P	P	P	A	P	P	M	P	P	P	P	P	A	M	P	P	P	P	P	P	P	P
1554547_at	P	P	P	P	P	P	P	P	P	P	P	P	P	P	A	P	P	P	P	P	P	P	P	P	P	P	P	P	P	P	P	P	P	P	P	P	P	P	P
1554549_a_at	M	A	A	P	A	M	A	P	M	A	P	A	A	P	P	P	P	M	P	M	A	A	P	A	P	A	A	A	P	A	M	P	A	M	A	A	P	M	A
1554550_at	A	A	A	A	A	A	A	A	A	A	A	A	A	A	A	A	A	A	A	A	A	A	A	A	A	A	A	A	A	A	A	A	A	A	A	A	A	A	A
1554553_s_at	P	P	P	P	P	P	P	P	P	P	P	P	P	P	P	P	P	P	P	P	P	P	P	P	P	P	P	P	P	P	P	P	P	P	P	P	P	P	P
1554554_at	A	A	A	A	A	A	A	A	A	A	A	A	A	A	A	A	A	A	A	A	A	A	A	A	A	A	A	A	A	A	A	A	A	A	A	A	A	A	A
1554555_a_at	A	A	A	A	P	A	A	M	A	P	P	A	M	A	A	P	P	M	A	A	P	A	A	P	A	A	A	A	M	A	A	P	M	A	P	A	P	A	A
1554556_a_at	P	A	P	P	P	P	M	P	A	A	P	P	P	P	P	P	P	P	P	P	P	A	P	P	P	M	A	P	P	M	M	P	A	P	M	P	P	A	P
1554557_at	P	P	P	P	P	P	P	P	P	P	P	P	P	P	P	P	P	P	P	P	P	P	P	P	P	P	P	P	P	P	P	P	P	P	P	P	P	P	P
1554558_at	P	P	P	P	P	P	P	P	P	P	P	P	P	P	P	P	P	P	P	P	P	A	P	P	P	P	P	P	P	P	P	P	A	P	P	P	A	P	P
1554559_at	A	A	A	A	A	A	A	A	A	A	A	A	A	A	A	A	A	A	A	A	A	A	A	A	A	A	A	A	A	A	A	A	A	A	A	A	A	A	A
1554560_at	A	A	A	A	A	A	A	A	A	A	A	A	A	A	A	A	A	A	A	A	A	A	A	A	A	A	A	P	A	A	A	A	A	A	A	A	A	A	A
1554564_a_at	A	A	A	A	A	A	A	A	A	A	A	A	A	A	P	A	A	A	A	A	A	A	A	A	A	A	A	A	A	A	A	A	A	A	A	A	A	A	A
1554565_x_at	A	A	A	A	A	A	A	A	A	A	A	A	A	A	A	A	A	A	A	A	A	A	A	A	A	A	A	A	A	A	A	A	A	A	A	A	A	A	A
1554566_at	A	A	A	A	A	A	A	A	A	A	A	A	A	A	A	A	A	A	A	A	A	A	A	A	A	A	A	A	A	A	A	A	A	A	A	A	A	A	A
1554568_at	A	A	A	A	A	A	A	A	A	A	A	A	A	A	A	A	A	A	A	A	A	A	A	A	A	A	A	A	A	A	A	A	A	A	A	A	A	A	A
1554569_a_at	P	P	P	P	P	P	P	P	P	P	P	P	P	M	P	M	M	P	A	P	P	M	P	M	P	P	P	M	P	P	P	P	P	P	P	P	P	P	P
1554571_at	A	A	A	A	A	M	A	A	A	A	A	A	A	A	A	A	A	A	A	A	A	A	A	A	A	A	A	A	A	A	A	A	A	A	A	A	A	A	A
1554572_a_at	P	P	P	P	P	P	P	P	P	P	P	P	P	P	P	P	P	P	P	P	P	P	P	P	P	P	A	P	P	P	P	P	P	P	P	P	P	P	P
1554574_a_at	P	P	P	P	P	P	P	P	P	P	P	P	P	P	P	P	P	P	P	P	P	A	P	P	P	M	P	A	M	P	P	P	P	P	P	P	P	P	P
1554575_a_at	A	A	A	A	A	A	A	A	A	A	M	A	A	A	A	M	A	A	A	A	M	A	A	A	A	A	A	A	P	A	A	A	M	A	A	A	A	M	A
1554576_a_at	A	A	A	A	A	A	A	A	A	A	A	M	A	A	A	A	A	A	A	A	A	A	A	A	A	A	A	A	A	A	A	P	A	A	A	A	A	A	A
1554577_a_at	P	P	P	P	P	P	P	P	P	P	P	P	P	P	P	P	P	P	P	P	P	P	P	P	P	P	P	P	P	P	P	P	P	P	P	P	P	P	P
1554578_at	A	A	A	A	P	A	A	A	A	A	A	A	M	A	A	A	A	A	A	A	A	A	A	A	P	A	A	A	A	A	A	A	A	A	A	A	A	A	A
1554579_a_at	A	A	A	A	A	A	A	A	A	A	A	A	A	A	A	A	A	A	A	A	A	A	A	A	A	A	A	A	A	A	A	A	A	A	A	A	A	A	A
1554580_a_at	A	A	A	A	A	A	A	A	A	A	A	A	A	A	A	A	A	A	A	A	A	A	A	A	A	A	A	A	A	M	A	M	A	A	A	A	A	A	A
1554582_a_at	P	M	M	A	A	A	P	A	P	P	A	A	A	A	A	A	A	A	A	M	A	A	A	A	P	P	P	A	P	P	P	P	P	P	M	A	A	A	A
1554583_a_at	A	A	A	A	A	A	A	A	A	A	A	A	A	A	A	A	A	A	A	A	A	A	A	A	A	A	A	A	A	A	A	A	A	A	A	A	A	A	A
1554584_at	A	A	A	A	A	A	A	A	A	A	A	A	A	A	A	A	A	A	A	A	A	A	A	A	A	A	A	A	A	A	A	A	A	A	A	A	A	A	A
1554586_a_at	A	A	A	A	A	A	A	A	A	A	A	A	A	A	A	A	A	A	A	A	A	A	A	A	A	A	A	A	A	A	A	A	A	A	A	A	A	A	A
1554588_a_at	P	P	P	P	P	P	P	P	P	P	P	P	P	P	P	P	P	P	P	P	P	P	P	P	P	P	P	P	P	P	P	P	P	P	P	P	P	P	P
1554589_at	A	A	A	A	A	A	A	A	A	A	A	A	A	A	A	A	A	A	A	A	A	A	A	A	A	A	A	A	A	A	A	A	A	A	A	A	A	A	A
1554591_at	P	P	P	P	P	P	P	P	P	M	P	P	P	P	P	P	A	P	P	P	P	P	M	P	P	A	P	P	P	M	P	P	P	P	P	P	P	A	P
1554592_a_at	A	P	M	A	P	A	A	M	A	A	A	A	A	A	A	A	P	A	A	A	A	A	A	A	A	A	A	A	A	A	A	A	A	A	A	A	P	A	A
1554593_s_at	A	P	A	A	P	A	A	A	A	A	A	A	A	A	A	A	P	A	A	A	A	A	A	A	A	A	A	A	A	A	A	A	A	A	A	A	P	A	A
1554594_at	P	A	A	P	A	A	A	M	A	M	A	M	P	A	A	M	A	A	A	A	P	A	A	P	A	A	A	A	A	P	P	A	P	A	A	A	A	M	A
1554595_at	P	P	P	P	P	P	P	P	P	P	P	P	P	P	P	P	P	P	P	P	P	P	P	P	P	P	P	P	P	P	P	P	P	P	P	P	P	P	P
1554597_at	P	P	P	P	P	P	P	P	P	P	P	P	P	P	P	P	P	P	P	P	P	P	P	P	P	P	P	P	P	P	P	P	P	P	P	P	P	P	P
1554599_x_at	P	P	P	P	P	P	P	P	P	P	P	P	P	P	P	P	P	P	P	P	P	P	P	P	P	P	M	A	P	P	P	P	P	P	P	P	P	P	P
1554600_s_at	P	P	P	P	P	P	P	P	P	P	P	P	P	P	P	P	P	P	P	P	P	P	P	P	P	P	P	P	P	P	P	P	P	P	P	P	P	P	P
1554601_at	A	P	A	A	A	A	A	A	A	A	A	A	A	A	A	A	A	P	A	A	A	A	A	A	A	A	A	A	A	M	A	P	A	A	A	A	A	A	A
1554602_at	A	A	A	A	A	A	A	A	A	A	A	A	A	A	A	A	A	A	A	A	A	A	A	A	A	A	A	A	A	A	A	P	A	A	A	A	A	A	A
1554604_at	A	A	A	A	A	A	A	A	A	A	A	A	A	A	A	A	A	A	A	A	A	A	A	A	A	A	A	A	A	A	A	A	A	A	A	A	A	A	A
1554606_at	P	P	P	P	P	P	P	P	P	P	P	P	P	P	M	P	P	P	P	P	P	P	P	P	P	P	A	P	P	P	P	P	P	P	P	P	P	P	P
1554607_at	A	A	A	A	A	A	A	A	A	M	A	A	A	A	A	A	A	A	A	A	A	A	A	A	A	A	A	A	A	A	A	P	A	A	A	A	A	A	A
1554608_at	P	M	P	P	P	A	M	M	M	A	P	P	P	A	A	P	P	P	P	A	M	A	P	P	P	P	M	A	M	P	M	P	P	P	P	P	P	P	A
1554609_at	P	P	P	P	P	P	P	P	P	P	P	P	P	P	P	P	P	P	P	P	P	P	P	P	P	P	P	P	P	P	P	P	P	P	P	P	P	P	P
1554610_at	A	A	A	A	A	A	A	A	A	A	A	A	A	A	A	A	A	A	A	A	A	A	A	A	A	A	A	A	A	A	A	A	A	A	A	A	A	A	A
1554612_at	A	A	A	A	A	A	A	A	A	A	A	A	A	A	A	A	A	A	A	A	A	A	A	A	A	A	A	A	A	A	A	A	A	A	A	A	A	A	A
1554613_a_at	A	A	A	A	A	A	A	A	A	A	A	A	A	A	A	A	A	A	A	A	A	A	A	A	A	A	A	A	A	A	A	A	A	A	A	A	A	A	A
1554614_a_at	P	P	P	P	P	M	P	P	P	P	P	P	P	P	M	P	P	P	A	P	P	A	M	P	P	P	A	A	P	M	P	P	P	P	P	P	P	M	P
1554615_at	A	A	A	A	A	A	A	A	A	A	A	A	A	A	A	A	A	A	A	A	A	A	A	A	A	A	A	A	A	A	A	A	A	A	A	A	A	A	A
1554616_at	M	A	P	P	P	P	P	P	P	P	P	P	P	P	P	P	A	P	P	P	P	P	P	P	P	A	P	M	P	A	M	P	P	P	P	P	P	A	P
1554618_at	A	A	A	A	A	A	A	A	A	A	A	A	A	A	A	A	A	A	A	A	A	A	A	A	A	A	A	A	A	A	A	A	A	A	A	A	A	A	A
1554619_at	A	P	P	A	P	A	A	P	P	M	M	A	A	P	A	P	P	P	P	P	A	M	A	A	P	P	A	A	P	P	P	P	P	P	A	P	P	P	A
1554621_at	P	M	P	A	M	A	P	A	M	P	A	P	P	P	A	A	P	P	A	A	P	P	P	M	A	A	P	P	P	P	A	P	P	A	M	P	P	A	A
1554623_x_at	A	A	P	P	A	A	M	A	P	P	A	A	A	P	A	A	P	A	A	P	P	A	P	A	P	M	P	P	A	P	P	A	M	P	A	P	P	M	A
1554624_a_at	A	A	M	A	P	A	P	A	A	A	P	A	M	P	A	A	A	A	P	A	A	A	P	A	A	A	P	A	A	A	M	M	P	A	P	P	A	M	A
1554625_at	A	A	A	A	A	A	A	A	A	A	A	A	A	A	A	A	A	A	A	A	A	A	A	A	A	A	A	A	P	A	M	A	A	A	A	A	A	A	A
1554627_a_at	P	P	P	P	P	P	P	P	P	P	P	P	P	P	P	P	P	P	P	P	P	P	P	P	P	P	M	A	P	P	P	P	P	P	P	P	P	P	P
1554628_at	P	P	P	P	P	P	P	P	P	P	P	P	P	P	P	P	P	P	P	P	P	P	P	P	P	P	P	M	P	P	P	P	P	P	P	P	P	P	P
1554629_at	A	A	A	A	A	A	A	A	A	A	A	A	A	A	A	A	A	A	A	A	A	A	A	A	A	A	A	A	A	A	A	P	A	A	A	A	A	A	A
1554631_at	P	P	P	P	P	P	P	P	P	P	P	P	P	P	P	P	P	P	P	P	P	P	P	P	P	P	P	P	P	M	P	P	P	P	P	P	P	M	P
1554633_a_at	A	A	A	A	A	A	A	A	A	A	A	A	A	A	A	A	A	M	A	A	A	P	A	A	A	A	A	A	M	A	A	A	A	A	A	A	A	A	A
1554634_at	A	A	A	A	A	A	A	A	M	M	A	A	A	A	M	A	A	A	A	A	A	A	A	P	A	A	A	A	A	A	A	A	A	A	A	A	P	A	A
1554635_a_at	A	A	A	A	A	A	A	A	A	A	A	A	A	A	A	A	A	A	A	A	A	A	A	A	A	A	A	A	A	A	A	A	A	A	A	A	A	A	A
1554636_at	A	A	A	A	A	A	P	A	A	A	A	A	P	P	A	M	A	A	A	A	A	A	A	M	P	A	A	M	A	P	P	P	P	A	P	A	A	P	A
1554637_a_at	A	A	M	M	M	A	A	A	P	P	A	M	M	A	A	A	M	M	A	A	A	A	M	M	P	P	A	A	A	A	P	P	P	A	A	A	P	A	A
1554638_at	A	A	A	P	M	P	P	M	A	M	P	A	P	P	A	P	P	P	P	P	P	P	P	P	P	P	P	A	P	P	P	P	P	P	P	P	P	P	M
1554640_at	A	A	P	A	M	A	A	P	A	A	A	A	A	A	A	A	A	A	A	A	A	A	A	A	A	M	A	A	A	A	A	P	A	A	A	A	A	A	A
1554641_a_at	A	A	A	A	A	A	A	A	A	A	A	A	A	A	A	A	A	A	A	A	A	A	A	A	A	A	A	A	A	A	A	A	A	A	A	A	A	A	A
1554642_at	A	M	A	M	A	M	M	M	A	A	A	A	A	A	A	P	P	A	A	A	A	A	A	M	A	P	A	P	M	A	P	A	A	P	M	P	P	A	P
1554643_at	A	A	A	A	A	A	A	A	A	A	A	A	A	A	A	A	A	A	A	A	A	A	A	A	A	A	A	A	A	A	A	A	A	A	A	A	A	A	A
1554646_at	A	A	A	A	A	A	A	A	A	A	A	A	A	A	A	A	A	A	A	A	A	A	A	A	A	A	A	A	A	A	A	A	A	A	A	A	A	A	A
1554648_a_at	P	P	P	P	P	P	P	P	P	M	P	P	P	P	P	P	P	P	A	P	P	M	P	P	P	A	P	A	P	P	P	A	P	P	P	M	P	P	P
1554649_at	M	P	M	A	A	P	P	P	P	M	M	A	M	P	P	P	A	P	M	A	A	P	M	A	P	A	P	M	P	A	A	A	A	P	P	M	A	A	M
1554650_a_at	A	A	A	A	A	A	A	A	A	A	A	A	A	A	A	A	A	A	A	A	A	A	A	A	A	A	A	A	A	A	A	A	A	A	A	A	A	A	A
1554652_s_at	A	A	A	A	A	A	A	A	A	A	A	A	A	A	A	A	A	A	A	A	A	A	A	A	A	A	A	A	A	A	A	A	A	A	A	A	A	A	A
1554655_a_at	A	A	A	A	A	A	A	A	A	A	A	A	A	A	A	A	A	A	A	A	A	A	A	A	A	A	A	A	A	A	A	A	A	A	A	A	A	A	A
1554657_a_at	A	A	A	A	A	A	P	A	A	A	A	A	A	A	A	A	A	A	A	A	A	A	A	A	A	A	A	A	A	A	A	A	A	A	A	A	A	A	A
1554659_at	A	A	M	A	A	A	A	A	A	A	A	A	A	A	A	M	A	A	A	A	A	A	A	A	A	A	A	A	A	A	P	A	A	A	A	A	A	A	A
1554660_a_at	A	A	A	A	A	A	A	A	A	A	A	A	A	A	A	A	A	A	A	A	A	A	A	A	A	A	A	A	A	A	A	A	A	A	A	A	A	A	A
1554661_s_at	P	P	P	P	P	P	P	P	P	P	P	P	P	P	P	P	P	P	P	P	P	P	P	P	P	P	P	P	P	P	P	P	P	P	P	P	P	P	P
1554662_at	A	A	A	A	A	A	A	A	A	A	A	A	A	A	A	A	A	A	A	A	A	A	A	A	A	A	A	A	A	A	A	A	A	A	A	A	A	A	A
1554663_a_at	A	A	A	A	A	A	A	A	A	A	A	A	A	A	A	A	A	A	A	A	A	A	A	A	A	A	A	A	A	A	A	A	A	A	A	A	A	A	A
1554664_at	A	A	A	A	A	A	A	A	A	M	A	A	M	A	P	P	A	A	A	P	A	A	A	M	A	A	M	A	M	A	A	A	A	A	A	A	A	A	A
1554665_at	P	P	P	M	P	P	M	P	P	P	P	A	P	A	M	M	P	P	A	M	M	A	P	A	M	A	M	P	A	A	A	P	P	A	P	A	P	A	A
1554666_at	A	A	A	A	A	A	A	A	A	A	A	A	A	A	A	A	A	A	A	A	A	A	A	A	A	A	A	A	A	A	A	A	A	A	A	A	A	A	A
1554667_s_at	P	P	P	P	P	P	P	P	P	P	P	P	P	P	P	P	P	P	P	P	P	P	P	P	P	P	P	P	P	P	P	P	P	P	P	P	P	P	P
1554668_a_at	A	A	A	A	A	A	A	A	A	A	A	A	A	A	A	A	A	A	A	A	A	A	A	A	A	A	A	A	A	A	A	A	A	A	A	A	A	A	A
1554670_at	P	P	P	P	P	P	P	P	P	P	P	P	P	P	M	P	P	P	P	P	P	P	P	P	P	P	P	P	P	P	P	P	P	P	P	P	P	P	P
1554671_a_at	A	A	A	M	A	A	A	A	M	A	A	A	A	A	A	A	A	A	A	A	M	A	A	P	A	A	M	P	A	A	P	A	A	A	A	A	A	A	A
1554672_at	P	P	P	P	M	P	P	P	P	P	P	P	P	P	P	P	P	P	P	P	M	P	P	P	P	P	P	P	P	P	P	P	M	P	P	A	P	P	P
1554675_a_at	A	A	A	A	A	A	A	A	A	A	A	A	A	A	A	A	A	A	A	A	A	A	A	A	A	A	A	A	A	A	A	A	A	A	A	A	A	A	A
1554676_at	M	P	A	P	P	P	P	P	P	M	P	M	P	P	A	P	A	P	P	P	A	A	A	M	P	A	M	A	M	P	P	P	P	P	P	P	A	P	P
1554677_s_at	A	A	A	M	A	A	A	A	A	M	A	A	A	A	A	A	A	A	A	A	A	A	A	A	A	A	A	A	A	A	A	M	A	A	A	A	A	A	A
1554678_s_at	P	P	P	P	P	P	P	P	P	P	P	P	P	P	P	P	P	P	P	P	P	P	P	P	P	P	P	P	P	P	P	P	P	P	P	P	P	P	P
1554679_a_at	P	P	P	P	P	P	P	P	P	P	P	P	P	P	P	P	P	P	P	P	P	P	P	P	P	P	P	P	P	P	P	P	P	P	P	P	P	P	P
1554680_s_at	A	A	A	A	A	A	A	A	A	A	A	A	A	A	A	A	A	A	A	A	A	A	A	A	A	A	A	A	A	A	A	A	A	A	A	A	A	A	A
1554681_a_at	A	A	A	A	A	A	A	A	A	A	A	A	A	A	A	A	A	A	A	A	A	A	A	A	A	A	A	A	A	A	A	A	A	A	A	A	A	A	A
1554683_a_at	A	A	A	A	A	A	A	A	A	A	A	A	A	A	A	A	A	A	A	A	A	A	A	A	A	A	A	A	A	A	A	A	A	A	A	A	A	A	A
1554685_a_at	A	A	A	A	A	A	A	A	A	A	A	A	A	A	A	A	A	A	A	A	A	A	A	A	A	A	A	A	A	A	A	A	A	A	A	A	A	A	A
1554686_at	A	M	A	P	A	A	M	A	M	A	A	A	P	A	A	A	A	P	A	P	M	P	A	A	P	P	A	P	A	A	A	A	A	A	A	A	A	A	A
1554689_a_at	A	A	A	A	A	A	A	A	A	A	A	A	A	A	A	A	A	A	A	A	A	A	A	A	A	A	A	A	A	A	M	A	A	A	A	A	A	A	A
1554690_a_at	P	P	A	P	P	P	P	P	A	P	P	P	P	P	P	P	A	P	P	P	P	A	A	M	P	M	A	A	A	M	M	P	P	M	M	A	A	A	M
1554691_a_at	P	P	P	P	P	P	P	P	P	P	P	P	P	P	P	P	P	P	P	P	P	P	P	P	P	P	P	P	P	P	P	P	P	P	P	P	P	P	P
1554692_at	A	A	A	A	A	P	A	A	A	M	A	A	A	A	A	A	A	A	A	M	A	A	A	A	A	A	A	A	A	A	A	A	P	A	A	P	A	A	A
1554694_at	A	A	A	A	A	A	A	A	A	A	A	A	A	A	A	A	A	A	A	A	A	A	A	A	A	A	A	A	A	A	A	A	A	A	A	A	A	A	A
1554696_s_at	P	P	P	P	P	P	P	P	P	P	P	P	P	P	P	P	P	P	P	P	P	P	P	P	P	P	P	P	P	P	P	P	P	P	P	P	P	P	P
1554697_at	A	A	A	A	A	A	A	A	A	A	A	A	A	A	A	A	A	A	A	A	A	A	A	A	A	A	A	A	A	A	A	A	A	A	A	A	A	A	A
1554699_at	A	A	A	A	A	A	A	A	A	A	A	A	A	A	A	A	A	A	A	A	A	A	A	A	A	A	A	A	A	A	A	A	A	A	A	A	A	A	A
1554700_at	A	A	A	A	A	A	A	A	A	A	A	A	A	A	A	A	A	A	A	A	A	A	A	A	A	A	A	A	A	M	A	A	A	A	A	A	A	A	A
1554701_a_at	A	M	A	A	A	A	A	A	A	M	A	A	A	A	A	A	A	A	A	A	M	A	A	A	A	A	A	A	A	A	A	P	A	A	A	A	P	A	A
1554702_at	A	A	A	A	A	A	A	A	A	A	A	A	A	A	A	A	A	A	A	A	A	A	A	A	A	M	A	A	A	A	A	A	A	A	A	A	A	A	A
1554703_at	A	A	A	A	A	A	A	A	A	P	A	A	A	A	A	A	P	A	A	A	M	A	A	A	A	P	A	A	A	P	P	A	A	A	A	A	P	A	M
1554704_at	A	A	A	A	A	A	M	A	M	A	P	A	A	M	P	A	A	A	P	P	A	A	A	P	M	A	A	A	P	P	A	A	A	A	A	A	P	A	A
1554705_at	A	A	A	A	A	A	A	A	A	A	A	A	A	A	A	A	A	A	A	A	A	A	A	A	A	A	A	A	A	A	A	A	A	A	A	A	A	A	A
1554706_at	A	A	A	A	A	A	A	A	A	A	A	A	A	A	A	A	A	A	A	A	A	A	A	A	A	A	A	A	A	A	A	A	A	A	A	A	A	A	A
1554707_at	A	A	A	A	A	A	A	A	A	A	A	A	P	A	A	A	A	A	A	A	A	A	A	A	A	A	A	A	A	A	A	A	A	A	A	A	A	M	A
1554708_s_at	A	A	A	A	A	A	A	A	A	A	A	A	A	A	A	A	A	A	A	A	A	P	A	P	A	P	A	M	A	A	A	A	A	A	A	A	A	A	A
1554710_at	A	A	A	A	A	A	A	A	A	A	A	A	A	A	A	A	A	A	A	P	A	A	A	A	A	A	A	P	A	A	A	A	A	A	A	A	A	A	P
1554711_at	A	A	A	A	A	A	A	A	A	A	A	A	A	A	A	A	A	A	A	A	A	A	A	A	A	A	A	A	A	A	A	A	A	A	A	A	A	A	A
1554712_a_at	P	P	A	A	A	A	M	P	A	P	A	A	A	A	A	P	P	P	A	P	A	A	P	A	A	A	A	A	A	M	A	P	A	P	A	A	A	P	A
1554714_at	A	A	A	A	A	A	A	A	A	A	A	A	A	A	A	A	A	A	A	A	A	A	A	A	A	A	A	A	A	A	A	A	A	A	A	A	A	A	A
1554715_at	A	A	A	A	A	A	A	A	A	A	A	A	A	A	A	A	A	A	A	A	A	A	A	A	A	A	A	A	A	A	A	A	A	A	A	A	A	A	A
1554716_s_at	A	A	A	A	A	A	A	A	A	A	A	A	A	A	A	A	A	A	A	A	A	A	A	A	A	A	A	A	A	A	A	A	A	A	A	A	A	A	A
1554717_a_at	M	A	P	A	A	A	A	A	M	P	P	P	A	M	A	M	P	P	P	P	A	A	M	A	M	A	A	A	A	A	P	A	P	M	P	P	A	A	M
1554719_at	A	A	A	A	A	A	A	A	A	A	A	A	A	A	A	A	A	A	A	A	A	A	A	A	A	A	A	A	A	A	A	A	A	A	A	A	A	A	A
1554721_a_at	P	M	M	A	M	P	A	M	M	P	A	A	M	M	A	A	P	M	M	M	M	P	P	M	M	M	M	A	A	M	M	P	P	M	A	M	P	A	M
1554722_at	A	A	A	A	A	A	A	A	A	A	A	A	A	A	A	A	A	A	A	A	A	A	A	A	A	A	A	A	A	A	A	A	A	A	A	A	A	A	A
1554723_x_at	A	A	A	A	A	A	A	A	A	A	A	A	A	A	A	A	A	A	A	A	A	A	A	A	A	A	A	A	A	A	A	A	A	A	A	A	A	A	P
1554724_at	A	A	A	A	A	A	A	A	A	A	A	A	A	A	A	A	A	A	A	A	P	A	A	A	M	A	A	A	A	A	A	A	A	A	A	A	A	A	A
1554725_at	A	A	A	A	A	A	A	A	A	A	A	A	A	A	A	A	A	A	A	A	A	A	A	A	A	A	A	A	A	A	A	A	A	A	A	A	A	A	A
1554726_at	P	P	P	P	P	P	P	P	P	P	P	P	P	P	P	P	P	P	P	P	P	P	P	P	P	P	P	P	P	P	P	P	P	P	P	P	P	P	P
1554728_at	A	A	A	A	A	A	A	A	A	A	A	A	A	A	A	A	A	A	A	A	A	A	A	A	A	A	A	A	A	A	A	A	A	A	A	A	A	A	A
1554730_at	P	P	P	P	P	M	M	P	M	P	P	A	P	P	A	M	P	M	P	A	P	P	P	A	P	P	P	M	P	P	P	P	P	P	P	P	M	P	P
1554732_at	A	A	A	A	A	A	A	A	A	A	A	A	A	A	A	A	A	A	A	A	A	A	A	A	A	A	A	A	A	A	A	A	A	A	A	A	A	A	A
1554733_at	A	A	A	A	A	A	A	A	A	A	A	A	A	A	A	A	A	A	A	A	A	A	A	A	A	A	A	A	A	A	A	A	A	A	A	A	A	A	A
1554735_a_at	A	A	A	A	A	A	A	A	A	A	A	A	A	A	A	A	A	A	A	A	A	A	A	A	A	A	A	A	A	A	A	A	A	A	A	A	A	A	A
1554736_at	A	A	A	A	A	A	A	A	A	A	A	A	A	A	A	A	A	A	A	A	A	A	A	A	A	A	A	A	A	A	A	A	A	A	A	A	A	A	A
1554737_at	P	A	A	P	A	M	P	P	A	M	A	A	P	M	A	P	A	A	A	P	P	A	A	A	A	A	M	A	A	A	M	A	M	A	A	A	A	M	P
1554739_at	A	A	A	A	A	P	A	A	A	M	P	P	P	A	A	P	A	A	P	A	A	A	A	A	A	A	A	A	P	P	P	P	A	A	A	M	P	A	P
1554740_a_at	P	P	P	P	P	P	P	P	P	P	P	P	P	P	P	P	P	P	P	P	P	P	P	P	P	P	M	P	P	P	P	P	P	P	P	P	P	P	P
1554741_s_at	P	P	P	P	P	P	P	P	P	P	P	P	P	P	P	P	P	P	P	P	P	P	P	P	P	P	P	P	P	P	P	P	P	P	P	P	P	P	P
1554742_at	A	A	A	A	A	A	A	A	A	A	A	A	A	A	A	A	A	A	A	A	A	A	A	A	A	A	A	A	A	A	A	M	M	A	A	A	A	A	A
1554743_x_at	A	A	A	A	A	A	A	A	A	A	A	A	A	A	A	A	A	A	A	A	A	A	A	A	A	A	A	A	A	A	A	M	M	A	A	A	A	A	A
1554744_at	A	A	A	A	A	A	A	A	A	A	A	A	A	A	A	A	A	A	A	A	A	A	A	A	A	A	A	A	A	A	A	A	P	A	A	M	A	A	A
1554745_at	A	A	A	A	A	A	A	A	A	A	A	A	A	A	A	A	A	A	A	A	A	A	A	A	A	A	A	A	A	A	A	A	A	A	A	A	A	A	A
1554747_a_at	P	P	P	P	P	P	P	P	P	P	P	P	P	P	P	P	P	P	P	P	P	P	P	P	P	P	P	P	P	P	P	P	P	P	P	P	P	P	P
1554748_at	A	A	A	A	A	A	A	A	A	A	A	A	A	A	A	A	A	A	A	A	A	A	A	A	A	A	A	A	A	A	A	A	A	A	A	A	A	A	A
1554749_s_at	A	A	A	A	A	A	A	A	A	A	A	A	A	A	A	A	A	A	A	A	A	M	A	A	A	A	A	A	A	A	A	A	A	A	A	A	A	A	A
1554751_at	A	A	A	A	A	A	A	A	A	A	A	A	A	A	A	A	A	A	A	A	A	A	A	A	A	A	A	A	A	A	A	A	A	A	A	A	A	A	A
1554752_a_at	A	A	A	A	A	A	A	A	A	A	A	A	A	A	A	A	A	A	A	A	A	A	A	A	A	A	A	A	A	A	A	A	A	A	A	A	A	A	A
1554755_a_at	A	A	A	A	A	A	A	A	A	A	A	A	A	A	A	A	A	A	A	A	A	A	A	A	A	A	A	A	A	A	A	A	A	A	A	A	A	A	A
1554757_a_at	P	P	P	P	P	P	P	P	P	P	P	P	P	P	P	P	A	P	P	P	P	A	P	P	P	P	P	P	P	P	P	P	P	P	P	P	P	P	P
1554758_a_at	A	A	A	A	A	A	A	A	A	A	A	A	A	A	A	A	A	A	A	A	A	A	A	A	A	A	A	A	A	A	A	A	A	A	A	A	A	A	A
1554759_at	A	A	A	A	A	A	A	A	A	A	A	A	A	A	A	A	A	A	A	A	A	A	A	A	A	A	A	A	A	A	A	A	A	A	A	A	A	A	A
1554761_a_at	A	A	P	A	P	P	P	P	P	P	P	P	P	P	M	P	P	P	P	M	P	A	A	A	P	A	A	A	P	P	P	P	P	P	P	P	P	A	A
1554762_a_at	A	A	A	A	A	A	A	A	A	A	A	A	A	A	A	A	A	A	A	A	A	A	A	A	M	A	A	A	A	A	A	A	A	A	A	A	A	A	A
1554763_at	A	A	A	A	A	A	A	A	A	A	A	A	A	A	A	A	A	A	A	A	A	A	A	A	A	A	A	A	A	A	A	A	A	A	A	A	A	A	A
1554764_a_at	A	A	A	A	A	A	A	A	A	A	A	A	A	A	A	A	A	A	A	A	A	A	A	A	A	A	A	A	A	A	A	A	A	A	A	A	A	A	A
1554765_a_at	A	A	A	A	A	A	A	A	A	A	A	A	A	A	A	A	A	A	A	A	A	A	A	A	A	A	A	A	A	A	A	A	A	A	A	A	A	A	A
1554766_s_at	A	A	A	A	A	A	A	A	A	M	A	A	A	A	A	A	A	A	A	A	A	A	A	A	A	A	A	A	A	A	A	P	M	A	A	A	A	A	A
1554767_s_at	P	P	P	P	P	P	P	P	P	P	P	P	P	P	A	P	P	P	P	P	P	P	P	P	P	P	P	P	P	P	P	P	P	P	P	P	P	P	M
1554768_a_at	P	P	P	P	P	P	M	P	P	P	P	P	P	P	A	A	P	P	P	P	P	P	P	P	P	P	A	P	P	P	P	P	P	P	P	P	P	P	P
1554769_at	P	P	P	P	P	P	P	P	P	P	P	P	P	P	P	P	P	P	P	P	M	P	P	P	P	P	P	P	P	P	P	P	P	P	P	P	P	P	P
1554770_x_at	P	P	P	P	P	P	P	P	P	P	P	P	P	P	P	P	P	P	P	P	P	P	P	P	P	P	P	P	P	P	P	P	P	P	P	P	P	P	P
1554771_at	A	A	A	A	A	A	A	A	A	A	A	A	A	A	A	A	A	A	A	A	A	A	A	A	A	A	A	A	A	A	A	A	A	A	A	A	A	A	A
1554772_at	P	P	A	A	P	P	P	P	P	M	P	A	P	M	P	P	A	M	P	P	A	P	P	A	A	P	M	P	A	P	A	M	A	P	P	A	P	A	P
1554773_at	A	A	A	A	A	A	A	A	A	A	A	A	A	A	A	A	A	A	A	A	A	A	A	A	A	A	A	A	A	A	A	A	A	A	A	A	A	A	A
1554774_at	A	A	A	A	A	A	A	A	A	A	A	A	A	A	A	A	A	A	A	A	A	A	A	A	A	A	A	A	A	A	P	M	A	A	A	A	A	A	A
1554776_at	A	A	A	A	A	A	A	A	A	A	A	A	A	A	A	A	A	A	A	A	A	A	A	A	A	A	A	A	A	A	A	A	M	A	A	A	A	A	A
1554777_at	A	A	A	A	A	A	A	A	A	A	A	A	A	P	A	A	A	A	A	A	P	A	A	P	A	A	A	A	A	A	A	A	P	A	A	A	P	A	A
1554778_at	P	M	P	A	P	A	A	A	M	A	P	A	A	A	M	P	A	A	A	P	P	A	A	P	P	P	A	P	A	P	A	P	P	A	P	P	A	M	A
1554779_s_at	P	M	P	A	A	A	A	P	A	A	P	A	A	A	A	A	A	A	M	P	P	A	A	A	P	A	A	A	A	M	A	A	P	A	A	A	A	A	A
1554780_a_at	A	P	P	P	M	P	P	P	P	P	P	A	P	A	M	M	M	P	P	P	P	M	P	P	P	P	P	M	P	M	P	P	P	P	P	P	M	P	M
1554781_at	A	M	P	A	P	P	A	M	A	P	M	M	P	A	M	P	P	P	P	P	A	M	M	M	P	M	A	P	A	P	P	A	A	P	M	M	P	P	P
1554782_at	A	A	A	A	A	A	A	A	A	A	A	A	A	A	A	A	A	A	A	A	A	A	A	A	A	A	A	A	A	A	A	A	A	A	A	A	A	A	A
1554783_s_at	A	A	A	A	A	A	A	A	A	A	A	A	A	A	A	A	A	A	A	A	A	A	A	A	A	A	A	A	A	A	A	A	A	A	A	A	A	A	A
1554784_at	P	P	A	A	P	A	A	P	P	P	P	M	P	P	P	A	A	P	A	P	P	A	P	P	P	P	A	A	A	M	P	P	A	A	A	M	P	P	P
1554785_at	A	A	A	A	A	A	A	A	A	A	A	A	A	A	A	A	A	A	A	P	A	A	A	A	A	A	A	A	A	A	A	A	A	A	A	A	A	A	A
1554786_at	P	P	A	A	P	P	P	P	P	P	P	P	P	P	P	A	A	P	P	P	A	A	A	P	P	A	P	P	A	A	P	P	P	P	A	A	P	A	A
1554787_at	A	A	A	A	A	A	A	A	A	A	A	A	A	A	A	A	A	A	A	A	A	A	A	A	A	A	A	A	A	A	A	A	A	A	A	A	A	A	A
1554789_a_at	M	P	A	P	P	A	P	P	A	P	P	P	P	M	A	P	P	P	P	P	P	P	P	P	P	P	M	P	A	P	P	P	P	P	A	A	P	P	P
1554790_at	A	A	A	A	A	A	A	A	A	A	A	A	A	A	A	A	A	A	A	A	A	A	A	A	A	A	A	A	A	A	A	A	A	A	A	A	A	A	A
1554791_a_at	M	A	P	M	A	P	P	P	M	A	A	A	A	A	A	P	P	P	A	P	A	A	A	A	M	A	A	M	A	A	A	P	A	A	A	A	A	A	P
1554793_at	P	A	P	P	P	M	P	P	P	P	P	P	P	P	P	P	A	A	P	P	P	A	M	P	P	P	A	P	P	P	P	P	P	P	A	P	P	P	P
1554794_a_at	P	P	P	P	P	P	P	P	P	P	P	P	P	P	P	P	P	P	P	P	P	P	P	P	P	P	P	P	P	P	P	P	P	P	P	P	P	P	P
1554795_a_at	M	A	P	A	A	A	A	A	M	P	M	A	A	P	A	M	A	A	A	A	A	A	A	A	M	A	A	A	A	M	A	A	A	A	A	P	A	A	A
1554796_at	A	A	A	A	A	M	A	A	A	A	A	A	A	A	A	A	A	A	A	A	A	A	A	A	A	A	A	A	A	A	A	A	A	A	A	A	A	A	A
1554797_at	A	A	A	A	A	A	A	A	A	A	A	A	A	A	A	A	A	A	A	A	A	A	A	A	A	A	A	A	A	A	A	A	A	P	A	M	A	A	A
1554798_at	A	A	A	A	A	A	A	A	A	A	A	A	A	A	A	A	A	A	A	A	A	A	A	A	A	A	A	A	A	A	A	A	A	A	A	A	A	A	A
1554800_at	P	P	P	P	P	P	P	P	P	P	M	P	P	P	P	P	P	P	P	P	P	P	P	P	P	M	P	P	P	P	P	P	P	P	P	P	P	P	P
1554801_at	A	A	A	A	A	A	A	A	A	A	A	A	A	A	A	A	A	A	A	A	A	A	A	A	A	A	A	A	A	A	A	A	A	A	A	A	A	A	A
1554803_s_at	A	A	A	A	A	A	A	A	P	A	A	A	A	A	P	A	P	A	A	A	A	A	A	A	A	A	A	A	A	A	A	A	A	A	A	A	A	A	A
1554804_a_at	A	A	P	A	A	A	A	A	A	A	A	A	A	A	A	A	M	P	A	P	A	A	A	A	A	A	A	A	A	A	A	A	A	A	A	A	A	A	A
1554805_at	P	P	P	A	P	P	M	P	P	P	P	A	P	P	P	P	P	M	P	P	A	A	M	P	P	P	P	P	M	P	A	M	P	P	P	P	M	A	P
1554806_a_at	P	P	P	P	P	P	P	P	P	P	P	P	P	P	P	P	P	P	P	P	P	P	P	P	P	P	P	P	P	P	P	P	P	P	P	P	P	P	P
1554807_a_at	P	P	P	P	P	P	P	P	P	P	P	P	P	P	P	P	P	P	P	P	P	A	P	P	P	M	A	P	P	P	P	P	P	P	P	P	P	M	P
1554808_at	A	A	A	A	A	A	A	A	A	A	A	A	A	A	A	A	A	A	A	A	A	A	A	A	A	A	A	A	A	A	A	A	A	A	A	A	A	A	A
1554809_at	A	A	A	A	A	A	A	A	A	A	A	A	A	A	A	A	A	A	A	A	A	A	A	A	A	A	A	A	A	A	A	M	A	A	A	A	A	A	A
1554810_at	A	A	A	A	A	A	A	A	A	A	A	A	A	A	A	A	A	A	A	A	A	A	A	A	A	A	A	A	A	A	A	A	A	A	A	A	A	A	A
1554812_at	P	P	A	A	M	A	A	P	A	A	A	A	A	A	A	A	A	P	A	A	A	A	A	M	A	A	A	A	A	A	A	A	A	A	A	A	A	A	A
1554813_at	A	A	A	A	A	A	A	A	A	A	A	A	A	A	A	A	A	A	A	A	P	A	A	A	A	A	A	A	A	A	A	A	A	A	A	A	A	A	A
1554814_at	A	A	A	A	A	A	A	A	A	A	A	A	A	A	A	A	A	A	A	A	A	A	A	A	A	A	A	A	A	A	A	A	A	A	A	A	A	A	A
1554816_at	A	A	A	A	A	A	A	A	A	A	A	A	A	A	A	A	A	A	A	A	A	A	A	A	A	A	A	A	A	A	A	A	A	A	A	A	A	A	A
1554818_s_at	A	A	A	A	A	A	A	A	A	A	A	A	A	A	A	A	A	A	A	A	A	A	A	A	A	A	A	A	A	A	A	A	A	A	A	A	A	A	A
1554819_a_at	A	A	A	A	A	A	A	A	A	A	A	A	A	A	A	A	A	A	A	A	A	A	A	A	A	A	A	A	A	A	A	A	A	A	A	A	A	A	A
1554820_at	A	A	A	A	A	A	A	A	A	A	A	A	A	A	A	A	A	A	A	A	A	A	A	A	A	A	A	A	A	A	A	A	A	A	A	A	A	A	A
1554821_a_at	A	A	A	A	P	A	A	A	A	P	P	A	A	A	A	A	A	A	A	A	A	A	A	A	P	A	A	A	A	A	P	P	M	P	A	A	A	M	A
1554822_at	A	A	A	A	A	A	A	A	A	A	A	A	A	A	A	A	A	A	A	A	A	A	A	A	A	A	A	A	A	A	A	A	A	A	A	A	A	A	A
1554824_at	A	A	M	P	P	A	A	A	A	A	P	A	P	A	P	M	A	A	A	A	A	A	A	P	P	P	A	P	A	A	M	P	A	P	A	M	A	A	P
1554825_at	A	A	A	A	A	A	A	A	A	A	A	A	A	A	A	A	A	A	A	A	A	A	A	A	A	A	A	A	A	A	A	A	A	A	A	A	A	A	A
1554826_at	A	A	A	A	A	A	A	A	A	A	A	A	A	A	A	A	A	A	A	A	A	A	A	A	A	A	A	A	A	A	A	A	A	A	A	A	A	A	A
1554827_a_at	A	A	A	A	A	A	A	A	A	A	A	A	A	A	A	A	A	A	A	A	A	A	A	A	A	A	A	A	A	A	A	A	A	A	A	A	A	A	A
1554828_at	A	A	A	A	A	A	A	A	A	A	A	A	A	A	A	A	A	A	A	A	A	A	A	A	A	A	A	A	A	A	A	A	A	A	A	A	A	A	A
1554830_a_at	A	A	P	P	P	A	A	P	P	P	P	P	A	M	P	P	P	A	M	A	P	A	P	P	M	A	A	A	A	P	P	A	M	P	A	M	P	P	A
1554831_x_at	A	A	P	P	A	P	A	M	P	A	A	P	M	A	A	P	A	P	A	A	P	P	M	P	M	P	A	P	P	A	A	P	A	A	P	P	M	P	A
1554833_at	A	A	A	A	A	A	A	A	A	A	A	A	A	A	A	A	A	A	A	P	A	A	A	A	A	A	A	A	A	A	A	A	A	A	A	A	A	A	A
1554834_a_at	A	A	A	P	P	A	P	A	M	A	A	P	P	A	A	A	A	A	A	A	A	A	A	P	P	A	A	A	A	M	P	A	M	M	A	M	M	P	A
1554835_a_at	P	M	P	P	P	P	A	P	P	P	P	P	P	P	A	P	P	P	P	P	P	A	A	P	P	A	A	P	P	P	P	P	P	P	P	P	P	P	M
1554836_at	A	A	A	A	A	A	A	A	A	A	A	A	A	A	A	A	A	A	A	A	A	A	A	A	A	A	A	A	A	A	A	A	A	A	A	A	A	A	A
1554837_a_at	A	A	P	A	P	P	A	P	A	A	P	M	P	M	A	M	A	A	P	P	A	A	A	A	A	A	A	A	A	A	A	A	A	A	A	A	A	A	P
1554839_at	P	P	A	P	M	P	P	P	P	P	M	P	P	P	P	P	P	P	P	P	P	P	P	P	P	P	P	P	P	P	P	P	P	P	P	P	P	P	P
1554840_at	P	P	P	P	P	M	P	P	P	P	P	A	P	P	P	P	P	P	P	P	P	P	P	P	P	P	P	P	P	P	P	P	P	P	P	P	P	P	P
1554841_at	P	P	P	A	P	A	P	P	P	P	P	A	A	P	P	A	P	P	P	P	P	M	P	P	P	M	A	A	P	P	P	P	P	P	P	P	P	P	P
1554842_at	A	A	P	A	A	A	A	A	A	A	A	A	A	A	A	A	A	A	A	A	A	P	P	A	P	M	A	P	P	A	A	A	A	A	A	A	A	A	A
1554844_at	M	A	A	A	M	A	A	P	A	M	A	M	A	A	M	A	P	P	A	A	A	A	A	A	M	A	M	A	P	A	A	A	A	M	A	A	A	A	A
1554846_at	P	P	A	A	A	A	A	P	A	P	A	M	A	A	A	P	A	A	A	P	M	A	A	P	A	A	A	A	A	A	A	A	M	A	P	A	P	A	P
1554847_at	A	A	A	A	A	A	A	A	A	A	A	A	A	A	A	A	A	A	A	A	A	A	A	A	A	A	A	A	A	A	A	A	A	A	A	A	A	A	A
1554849_at	A	A	A	A	A	A	A	A	A	A	A	A	A	A	A	A	A	A	A	A	A	A	A	A	A	A	A	A	A	A	A	A	A	A	A	A	A	A	A
1554850_at	A	A	A	A	A	A	A	A	A	A	A	A	A	A	P	A	A	A	A	A	A	A	A	A	A	A	A	A	A	A	A	A	A	A	A	A	A	A	A
1554852_a_at	M	M	A	P	P	A	M	A	P	P	P	A	P	A	P	P	P	A	P	A	A	A	A	P	A	A	A	A	P	A	A	M	A	A	A	P	M	M	A
1554853_at	A	A	A	A	A	A	A	A	A	A	A	A	A	A	A	A	A	A	A	A	A	A	A	A	A	A	A	A	A	A	A	A	A	A	A	A	A	A	A
1554855_at	A	A	A	A	A	A	A	A	A	A	A	A	A	A	A	A	A	A	A	A	A	A	A	A	A	A	A	A	A	A	A	A	A	A	A	A	A	A	A
1554857_at	A	A	A	A	A	A	A	A	A	A	A	A	A	A	A	A	A	A	A	A	A	A	A	A	A	A	A	A	A	A	A	A	A	A	A	A	A	A	A
1554860_at	P	P	A	M	P	P	P	P	P	M	P	P	P	P	P	P	P	P	P	P	P	P	P	P	P	P	P	P	P	P	P	P	P	P	P	A	P	P	P
1554862_at	A	A	A	A	A	A	A	A	A	A	A	A	A	A	A	A	A	A	A	A	A	A	A	A	A	A	A	A	A	A	A	A	A	A	A	A	A	A	A
1554863_s_at	A	A	A	A	A	A	A	A	A	A	A	A	A	A	A	A	A	A	A	A	A	A	A	A	A	A	A	A	A	A	A	A	A	A	A	A	A	A	A
1554864_a_at	A	A	A	A	A	A	A	A	P	A	A	P	A	M	A	A	A	A	A	A	A	A	A	M	A	A	A	A	A	A	A	A	A	A	A	A	A	A	A
1554865_at	A	A	A	A	A	A	A	A	A	A	A	A	A	A	A	A	A	A	A	A	A	A	A	A	A	A	A	A	A	A	A	A	A	A	A	A	A	A	A
1554866_at	A	P	P	P	P	P	P	P	A	P	P	P	M	A	P	P	A	P	A	P	P	P	P	P	P	P	A	P	P	M	P	P	M	A	A	P	P	P	P
1554867_a_at	A	A	A	A	A	A	A	A	A	A	A	A	A	A	A	A	A	A	A	A	A	A	A	A	P	A	A	A	A	P	P	A	A	A	A	A	A	A	A
1554868_s_at	P	P	P	P	P	P	P	P	P	P	P	P	P	P	P	P	P	P	P	P	P	P	P	P	P	P	P	P	P	P	P	P	P	P	P	P	P	P	P
1554869_at	A	A	A	A	M	A	A	M	A	M	P	M	P	A	A	M	A	A	A	P	P	P	A	M	A	P	A	M	A	P	P	A	M	M	P	A	M	P	M
1554871_at	A	A	A	A	A	A	A	M	A	A	A	A	A	A	A	A	A	A	A	A	A	A	A	A	A	A	A	A	A	A	A	A	A	A	A	P	A	A	A
1554872_a_at	A	A	A	A	A	A	A	A	A	A	A	A	A	A	A	A	A	A	A	A	A	A	A	A	A	A	A	A	A	A	A	A	A	A	A	A	A	A	A
1554873_at	P	P	P	M	P	P	P	P	P	P	P	P	P	P	P	P	P	P	P	P	P	A	P	P	P	M	P	P	P	P	P	P	P	M	P	A	P	P	A
1554874_at	A	A	A	A	A	P	A	A	A	A	A	A	A	A	A	A	A	A	A	A	A	A	A	A	A	A	A	A	A	A	A	A	A	A	A	A	A	A	A
1554875_at	A	A	A	A	A	A	A	A	A	A	A	A	A	A	A	A	A	A	A	A	A	A	A	A	A	A	A	A	A	A	A	A	A	A	A	A	A	A	A
1554876_a_at	A	A	A	A	A	A	A	A	A	A	A	A	A	A	A	A	A	A	A	A	A	A	A	A	A	M	A	A	A	A	A	A	A	A	A	A	A	A	A
1554878_a_at	P	P	P	P	P	P	P	P	P	P	P	P	P	P	P	P	P	P	P	P	P	P	P	P	P	P	P	P	P	P	P	P	P	P	P	P	P	P	P
1554880_at	A	A	A	A	A	A	A	A	A	A	A	A	A	A	A	A	A	A	A	A	A	A	A	A	A	A	A	A	A	A	A	A	A	A	A	A	A	A	A
1554882_at	A	P	P	A	A	A	M	A	A	A	P	A	A	P	A	A	A	A	M	P	A	A	A	P	A	A	A	A	P	P	P	A	M	A	A	A	A	A	A
1554883_a_at	P	P	P	A	P	P	P	P	P	P	P	P	P	P	A	P	P	P	P	P	P	P	P	P	P	P	A	A	P	P	P	P	P	P	P	P	P	P	P
1554884_at	A	A	A	A	A	A	A	A	A	A	A	A	A	A	A	A	A	A	A	A	A	A	A	A	A	A	A	A	A	A	A	A	A	A	A	A	A	A	A
1554885_a_at	P	P	P	P	P	P	P	P	P	P	P	P	P	P	P	P	P	P	P	P	P	P	M	P	P	P	P	A	P	P	P	P	P	P	P	P	P	P	P
1554886_a_at	A	A	A	A	A	A	A	A	A	A	A	A	A	A	A	A	A	A	A	A	A	A	A	A	A	A	A	A	A	A	A	A	A	A	A	A	A	A	A
1554887_at	A	A	A	A	A	P	A	M	A	A	P	A	A	A	A	A	P	A	P	A	P	A	A	A	A	A	A	A	P	A	A	P	A	A	A	A	A	A	P
1554889_at	P	P	P	P	P	P	P	P	P	P	P	A	P	P	P	P	P	P	P	P	A	A	A	P	P	P	P	A	P	P	P	P	P	P	P	P	P	P	P
1554890_a_at	M	P	P	P	P	P	P	P	P	P	P	P	P	P	A	P	P	P	P	P	P	P	P	P	P	P	A	A	P	P	P	P	P	P	P	P	P	P	P
1554891_at	A	A	A	A	A	A	A	A	A	A	A	A	A	A	A	A	A	A	A	A	A	A	A	A	A	A	A	A	A	A	A	A	A	A	A	A	A	A	A
1554892_a_at	A	A	A	A	A	A	A	A	M	A	A	A	A	A	A	A	A	A	A	P	A	M	A	P	A	A	A	A	A	A	P	A	A	A	A	A	A	A	A
1554894_a_at	P	P	P	P	P	P	P	P	P	P	P	P	P	P	P	P	P	P	P	P	P	P	P	P	P	P	P	P	P	P	P	P	P	P	P	P	P	P	P
1554895_a_at	A	A	A	A	A	A	A	A	A	A	A	A	A	A	A	A	A	A	A	A	A	A	A	A	A	A	A	A	A	A	A	A	A	A	A	A	A	A	A
1554897_s_at	A	A	A	P	P	P	A	P	P	A	P	P	P	P	M	P	P	P	P	P	A	A	P	P	P	P	A	M	P	P	P	A	P	P	P	P	P	P	P
1554899_s_at	P	P	P	P	P	P	P	P	P	P	P	P	P	P	P	P	P	P	P	P	P	P	P	P	P	P	P	P	P	P	P	P	P	P	P	P	P	P	P
1554901_at	A	A	A	A	A	A	A	A	A	A	A	A	A	A	A	A	A	A	A	A	A	A	A	A	A	A	A	A	A	A	A	A	A	A	A	A	A	A	A
1554903_at	A	A	A	A	A	A	A	A	A	A	A	A	A	A	A	A	A	A	A	A	A	A	A	A	A	A	A	A	A	A	A	A	A	A	A	A	A	A	A
1554905_x_at	A	A	A	A	A	A	A	A	A	A	A	A	A	A	A	A	A	A	A	A	A	A	A	A	A	A	A	A	A	A	A	A	A	A	A	A	A	A	A
1554906_a_at	P	P	M	P	A	A	M	P	P	P	P	P	P	P	P	P	P	P	P	P	P	A	P	P	P	P	P	P	P	P	P	P	M	P	P	M	P	P	A
1554907_a_at	A	A	A	P	A	A	A	A	A	M	A	A	A	A	A	A	A	A	A	A	M	P	P	A	M	A	A	M	P	P	P	P	P	A	A	M	A	P	A
1554908_at	A	A	A	A	A	A	A	A	A	A	A	A	A	A	A	A	A	A	A	A	A	A	A	A	A	A	A	A	A	A	A	A	A	A	A	A	A	A	A
1554909_at	A	A	A	A	A	A	A	A	A	A	A	A	A	A	A	A	A	A	A	A	A	A	A	A	A	A	A	A	A	A	A	A	A	A	A	A	A	A	A
1554910_at	A	A	A	A	A	A	A	A	A	A	A	A	A	A	A	A	A	A	A	A	A	A	A	A	A	A	A	A	A	A	A	P	A	A	A	A	A	A	A
1554911_at	A	A	A	A	A	A	A	A	A	A	A	A	A	A	A	A	A	A	A	A	A	A	A	A	A	A	A	A	A	A	A	A	A	A	A	A	A	A	A
1554912_at	A	A	A	A	A	A	A	P	A	A	A	A	A	A	A	A	P	A	A	A	A	A	A	A	A	A	A	A	A	A	A	A	A	A	A	A	A	A	A
1554914_at	A	A	P	P	A	M	P	A	A	A	M	A	P	A	A	P	A	P	P	P	P	A	P	A	M	A	A	A	A	P	A	A	P	P	A	A	P	A	P
1554915_a_at	P	P	P	P	P	P	P	P	P	P	P	P	P	P	P	P	P	P	P	P	P	P	P	P	P	P	P	P	P	P	P	P	P	P	P	P	P	P	P
1554916_a_at	A	A	A	A	A	A	A	A	A	A	A	A	A	A	A	A	A	A	A	A	A	A	A	A	A	A	A	A	A	A	A	A	A	A	P	A	M	A	A
1554918_a_at	A	M	M	A	A	A	P	P	A	A	P	A	M	P	A	M	A	M	A	P	A	A	A	A	M	M	A	A	M	P	P	P	P	P	P	P	P	P	A
1554919_s_at	A	P	A	M	M	P	M	P	A	P	M	P	P	A	A	A	P	P	P	P	M	M	A	M	M	M	A	M	M	P	P	P	P	P	A	P	M	M	M
1554920_at	A	A	A	A	A	A	A	A	A	A	A	A	A	A	A	A	A	P	A	A	A	A	A	P	M	A	A	A	A	A	M	A	P	A	P	A	A	A	A
1554921_a_at	P	P	A	P	P	P	P	P	P	A	A	P	P	P	A	M	A	P	P	P	P	A	P	P	P	P	M	P	P	P	P	A	P	P	A	P	P	P	A
1554922_at	A	A	A	A	P	A	A	P	P	P	A	A	A	A	P	P	P	P	P	P	A	A	A	P	P	A	A	M	A	A	P	P	P	A	A	A	A	M	A
1554923_at	A	A	A	A	A	A	A	A	A	A	A	A	A	A	A	A	A	A	A	A	A	A	A	A	A	A	A	A	A	A	A	A	A	A	A	A	A	A	A
1554927_at	A	A	A	A	A	A	A	A	A	A	A	A	A	A	A	A	A	A	A	A	A	A	A	A	A	A	A	A	A	A	A	A	A	A	A	A	A	A	A
1554929_at	A	A	A	A	A	A	A	A	A	A	A	A	A	A	A	A	A	A	A	A	A	A	A	A	A	A	A	A	A	A	A	A	A	A	A	A	A	A	A
1554930_a_at	P	P	P	P	P	P	P	P	P	P	P	P	P	P	P	P	P	P	P	P	P	P	P	P	P	P	P	P	P	P	P	P	P	P	P	P	P	P	P
1554931_at	A	A	A	A	A	A	A	A	A	A	A	A	A	A	A	A	A	A	A	A	A	A	A	A	A	A	A	A	A	A	A	A	A	A	A	A	A	A	A
1554932_at	A	A	A	A	A	A	A	A	A	A	A	A	A	A	A	A	A	A	A	A	A	A	A	A	A	A	A	A	A	A	A	A	A	A	A	A	A	A	A
1554933_at	A	A	A	A	A	P	A	A	A	P	A	A	M	A	A	A	A	A	A	A	P	P	A	A	P	A	P	A	P	P	P	P	P	A	A	A	P	M	A
1554934_at	A	P	M	A	P	P	P	P	A	M	P	A	M	A	A	P	P	P	P	P	A	A	A	M	P	A	M	P	P	P	P	P	P	A	M	P	P	P	P
1554937_x_at	A	A	A	A	A	A	A	A	A	A	A	A	A	A	A	A	A	A	A	A	A	A	A	A	A	A	A	A	A	A	A	A	A	A	A	A	A	A	A
1554938_a_at	A	A	A	A	A	A	A	A	A	A	A	A	A	A	A	A	A	A	A	A	A	A	A	A	A	A	A	A	A	A	A	A	A	A	A	A	A	A	A
1554940_a_at	A	A	A	A	A	A	A	A	A	A	A	A	A	A	A	A	A	A	A	A	A	A	A	A	A	A	A	A	A	A	A	A	A	A	A	A	A	A	A
1554941_at	A	A	A	A	A	A	A	A	A	A	A	A	A	A	A	A	A	A	A	A	A	A	A	A	A	A	A	A	A	A	A	A	A	A	A	A	A	A	A
1554942_a_at	P	P	A	A	M	P	A	A	A	A	A	A	A	A	P	A	A	A	A	A	A	A	A	M	A	A	M	A	P	A	A	M	A	A	A	A	A	A	M
1554943_at	M	P	M	P	P	P	P	P	P	P	P	P	A	P	P	P	A	A	A	A	P	P	P	P	P	M	A	P	A	P	A	P	P	M	M	P	A	P	P
1554945_x_at	P	P	P	P	P	P	P	M	P	P	P	P	M	P	A	P	A	M	A	A	A	P	A	M	P	P	P	M	M	P	P	M	M	P	A	A	A	P	M
1554946_at	A	A	A	A	A	A	A	A	A	A	A	A	A	A	A	A	A	A	A	A	A	A	A	A	A	A	A	A	A	A	A	A	A	A	A	A	A	A	A
1554947_at	A	P	A	A	A	A	A	A	A	A	A	A	P	A	A	A	A	A	A	A	A	A	A	A	A	A	A	A	P	A	A	P	A	A	A	A	A	P	A
1554948_at	A	M	A	P	M	P	P	A	P	M	A	A	P	P	M	P	A	A	M	A	A	P	P	P	P	A	P	P	A	P	P	P	P	P	A	P	P	P	P
1554949_at	A	A	A	A	A	A	A	A	A	A	A	A	A	A	A	A	A	A	A	A	A	A	A	A	A	A	A	A	A	A	A	A	A	A	A	A	A	A	A
1554950_at	A	A	A	A	A	A	A	A	A	A	A	A	A	A	A	A	A	A	A	A	A	A	A	A	A	A	A	A	A	A	A	A	A	A	A	A	A	A	A
1554951_at	A	A	A	A	P	A	A	A	A	A	P	P	A	A	A	A	A	P	A	A	P	A	A	A	A	A	A	A	A	A	A	A	A	A	A	A	A	A	A
1554952_s_at	A	A	A	A	A	A	A	A	A	A	A	A	A	A	A	A	A	A	A	A	A	A	A	A	A	A	A	A	A	A	A	A	A	A	A	A	A	A	A
1554953_a_at	A	A	A	A	A	A	A	A	A	A	A	A	A	A	A	A	A	A	A	A	A	A	A	A	A	A	A	A	A	A	A	A	A	A	A	A	A	A	A
1554954_at	A	A	A	A	A	A	A	A	A	A	A	A	A	A	A	A	A	A	A	A	A	A	A	A	A	A	A	A	A	A	A	A	A	A	A	A	A	A	A
1554957_at	M	A	P	M	A	A	A	A	P	P	A	A	A	M	A	A	P	A	A	A	M	M	M	P	A	M	P	P	P	P	P	M	P	P	A	P	P	P	A
1554958_at	A	A	A	A	A	A	A	A	A	A	A	A	A	A	A	A	A	A	A	A	A	A	A	A	A	A	A	A	A	A	A	A	A	A	A	A	A	A	A
1554960_at	A	A	A	A	A	A	A	P	P	P	A	P	P	A	A	A	A	P	A	P	A	P	P	A	A	P	P	P	A	A	P	A	A	A	A	A	A	P	A
1554961_at	A	A	A	A	A	A	A	A	A	A	A	A	A	A	A	A	A	A	A	A	A	A	A	A	A	A	A	A	A	A	A	A	A	A	A	A	A	A	A
1554962_a_at	A	A	A	A	A	A	A	A	A	A	A	A	A	A	A	A	A	A	A	A	A	A	A	A	A	A	A	A	A	A	A	A	A	A	A	A	A	A	A
1554963_at	A	A	A	A	A	A	A	A	A	A	A	A	A	A	A	A	A	A	A	A	A	P	P	A	A	A	P	M	A	A	A	A	A	A	A	A	A	A	P
1554964_x_at	A	A	A	A	A	A	A	A	A	A	A	A	A	A	A	A	M	A	A	A	A	A	A	A	A	A	P	A	A	A	P	P	A	A	A	A	M	A	A
1554965_at	A	A	A	A	A	A	A	A	A	A	A	A	A	A	A	A	A	A	A	A	A	A	A	A	A	A	A	A	A	A	A	A	A	A	A	A	A	A	A
1554966_a_at	P	P	P	P	P	P	P	P	P	P	P	P	P	P	P	P	P	P	P	P	P	P	P	P	P	P	P	P	P	P	P	P	P	P	P	P	P	P	P
1554967_at	A	A	A	A	A	A	A	A	A	A	A	A	A	A	A	A	A	A	A	A	A	A	A	A	A	A	A	A	A	A	A	A	A	A	A	A	A	A	A
1554969_x_at	A	A	A	A	A	A	A	A	A	A	A	A	A	A	A	A	A	A	A	A	A	A	A	A	A	A	A	A	A	A	A	A	A	A	A	A	A	A	A
1554970_at	A	A	A	A	A	A	A	A	A	A	A	A	A	A	A	A	A	A	A	A	A	A	A	A	A	A	A	A	A	A	A	A	A	A	A	A	A	A	A
1554971_at	A	A	A	A	A	A	A	A	A	A	A	A	A	A	A	A	A	A	A	A	A	A	P	A	A	A	A	A	A	A	P	A	A	A	A	A	P	A	A
1554972_at	A	A	A	A	A	A	A	A	A	A	A	A	P	A	A	P	A	A	M	A	A	A	A	A	A	A	A	A	A	A	A	A	A	A	A	A	P	A	A
1554973_a_at	A	A	A	A	A	A	A	A	A	A	A	M	A	A	A	A	A	A	A	A	A	A	A	A	A	A	A	A	A	A	M	P	A	A	A	A	A	A	A
1554974_at	A	A	A	A	A	A	A	A	A	A	A	A	A	A	A	A	A	A	A	A	A	A	A	A	A	A	A	A	A	A	A	A	A	A	A	A	A	A	A
1554976_a_at	A	A	A	A	A	A	A	A	A	A	A	A	A	A	A	A	A	A	A	A	A	A	A	A	A	A	A	A	A	A	A	A	A	A	A	A	A	A	A
1554977_at	A	A	A	A	M	A	A	A	A	A	A	A	A	A	A	A	A	A	A	A	A	A	A	A	A	A	A	A	A	A	A	A	A	A	A	A	A	A	A
1554978_at	A	A	A	A	A	A	A	A	A	A	A	A	A	A	A	A	A	A	A	A	A	A	A	A	A	A	A	A	A	A	A	A	A	A	A	A	A	A	A
1554980_a_at	P	P	P	P	P	P	P	P	P	P	P	P	P	P	P	P	P	P	P	P	P	P	P	P	P	P	P	P	P	P	P	P	P	P	P	P	P	P	P
1554981_at	A	A	A	A	A	P	A	A	A	A	A	A	A	A	A	A	A	A	A	A	A	A	A	A	A	A	A	A	A	A	A	A	A	A	A	A	A	A	A
1554982_a_at	A	A	A	A	A	A	A	A	A	A	A	A	A	A	A	A	A	A	A	A	A	A	A	A	A	A	A	A	A	A	A	A	A	A	A	A	A	A	A
1554983_at	P	A	M	A	P	A	A	A	A	P	P	P	P	P	A	A	A	M	P	P	A	P	A	P	A	A	A	P	P	P	A	P	A	A	P	A	A	A	A
1554984_a_at	A	A	A	A	A	A	A	A	A	A	A	A	A	A	A	A	A	A	A	A	A	A	A	A	A	A	A	A	A	A	A	A	A	A	A	A	A	A	A
1554985_at	P	P	P	P	P	P	P	P	A	P	P	A	P	P	M	P	P	P	P	P	M	A	M	P	P	M	A	P	P	P	P	P	P	A	P	A	P	A	P
1554986_a_at	A	A	P	A	P	P	P	P	P	P	P	P	P	M	A	P	M	A	P	M	A	M	A	A	P	A	A	A	A	A	P	P	P	P	A	P	P	P	A
1554987_at	P	P	P	P	P	P	P	P	P	P	P	P	P	P	A	P	P	P	P	P	P	A	P	P	M	M	P	M	M	P	P	A	P	A	P	P	P	M	P
1554988_at	A	A	A	A	A	A	A	A	A	A	A	A	A	A	A	A	A	A	A	A	A	A	A	A	A	A	A	A	A	A	A	A	A	A	A	A	A	A	A
1554989_at	A	A	A	A	A	A	A	A	A	A	A	A	A	A	A	A	A	A	A	A	A	A	A	A	A	A	A	A	A	A	M	A	A	A	A	A	A	A	A
1554992_at	A	A	A	A	A	A	A	A	A	A	A	A	A	A	A	A	A	A	A	A	A	A	A	A	A	A	A	A	A	A	A	A	A	A	A	A	A	A	A
1554994_at	A	A	A	A	A	A	A	A	A	A	A	A	A	M	A	A	A	A	A	A	A	A	A	A	A	A	A	A	A	A	A	A	A	A	A	A	P	A	A
1554996_at	A	A	A	A	A	A	A	A	A	A	A	A	A	A	A	A	A	A	A	A	A	A	A	A	A	A	A	A	A	A	A	A	A	A	A	A	A	A	A
1554997_a_at	M	P	P	P	A	P	P	P	P	P	P	P	P	P	P	P	P	P	P	P	P	A	P	P	A	A	P	A	P	P	P	P	P	P	P	P	P	P	P
1554999_at	A	A	A	A	A	A	A	A	A	A	A	A	A	A	A	A	A	A	A	A	A	A	A	A	A	A	A	A	A	A	A	A	A	A	A	A	A	A	A
1555000_at	A	A	A	A	A	A	A	A	A	A	A	A	P	A	A	A	A	A	A	A	A	A	A	A	A	A	A	A	A	A	A	A	A	A	A	A	A	A	A
1555001_at	P	P	P	P	P	P	P	P	P	P	P	P	P	P	P	P	P	P	P	P	P	P	P	P	P	P	P	P	P	P	P	P	P	P	P	P	P	P	P
1555002_at	A	A	A	A	A	A	A	A	A	A	A	A	A	A	A	A	A	A	A	A	A	A	A	A	A	A	A	A	A	A	A	A	A	A	A	A	A	A	A
1555003_at	A	A	A	A	A	A	A	A	A	A	A	A	A	A	A	A	A	A	A	A	A	A	A	A	A	A	A	A	A	A	A	A	A	A	A	A	A	A	A
1555004_a_at	P	A	P	P	P	P	M	P	P	P	P	P	P	M	A	P	P	M	P	P	P	P	P	P	P	P	A	A	P	P	P	P	P	P	P	P	P	P	P
1555006_at	A	P	A	A	A	A	A	A	A	A	P	A	A	A	A	A	A	A	A	A	A	A	A	A	A	A	A	A	A	A	A	A	P	A	A	A	A	A	A
[truncated: 52,676 more rows]

## Sheet: cervix_cell_lines
probe	70	71	72	73	74	75	77	80	81	82	83	84	85	86	87	90	91	92	93	94	96	97
1007_s_at	P	P	P	P	P	P	P	P	P	P	P	P	P	P	P	P	P	P	P	P	P	P
1053_at	P	P	P	P	P	P	P	P	P	P	P	P	P	P	P	P	P	P	P	P	P	P
117_at	A	A	A	A	A	A	A	A	A	A	A	A	A	A	A	A	A	A	A	A	A	P
121_at	P	P	P	P	P	P	P	P	P	P	P	P	P	P	P	P	P	P	P	P	P	P
1255_g_at	A	A	A	A	A	A	A	A	A	A	A	A	A	A	A	A	A	A	A	A	A	A
1294_at	A	A	A	A	A	M	A	A	A	A	A	A	A	A	A	A	A	A	A	A	A	A
1316_at	P	P	P	P	P	P	P	P	P	P	P	P	P	A	A	P	P	P	P	P	P	P
1320_at	A	A	A	A	A	A	A	A	A	A	A	A	A	A	A	A	A	A	A	A	A	A
1405_i_at	A	A	A	A	A	A	A	A	A	P	P	P	P	A	P	A	A	A	A	A	A	A
1431_at	A	A	A	A	A	A	A	A	A	A	A	A	A	A	P	A	A	A	P	A	A	A
1438_at	A	A	A	A	A	A	A	A	A	A	A	M	A	P	P	P	P	P	P	P	P	M
1487_at	A	A	P	M	P	P	P	P	P	P	P	P	P	P	P	P	P	P	P	P	P	P
1494_f_at	A	A	A	A	A	A	A	A	A	A	A	A	A	A	A	A	A	A	A	A	A	A
1552256_a_at	P	P	P	P	P	P	P	P	P	P	P	P	P	P	P	P	P	P	P	P	P	P
1552257_a_at	P	P	P	P	P	P	P	P	P	P	P	P	P	P	P	P	P	P	P	P	P	P
1552258_at	P	P	P	P	P	M	P	P	A	M	P	P	P	P	P	M	P	P	P	P	P	P
1552261_at	A	A	A	A	A	A	A	A	A	A	A	A	A	A	A	A	A	A	A	A	A	A
1552263_at	A	A	P	P	P	P	A	A	A	A	A	P	P	P	P	P	A	A	A	A	A	A
1552264_a_at	M	A	P	P	P	P	P	P	A	P	P	P	P	P	P	P	P	P	P	P	P	P
1552266_at	A	A	A	A	A	A	A	A	A	A	A	A	A	A	A	A	A	A	A	A	A	A
1552269_at	A	A	A	A	A	A	A	A	A	A	A	A	A	A	A	A	A	A	A	A	A	A
1552271_at	A	A	A	A	A	A	A	A	A	A	A	A	A	A	A	A	A	A	A	A	A	A
1552272_a_at	A	A	P	A	A	A	A	A	A	A	A	A	A	P	P	A	P	A	A	A	P	A
1552274_at	A	A	M	M	M	A	A	A	A	A	A	A	M	M	A	A	A	P	P	M	A	M
1552275_s_at	A	A	A	A	P	A	A	A	A	A	A	A	P	A	A	A	A	M	P	A	A	M
1552276_a_at	A	A	A	A	A	A	A	A	A	A	A	A	A	A	A	A	A	A	A	A	A	A
1552277_a_at	P	P	P	P	P	P	P	P	P	P	P	P	P	P	P	P	P	P	P	P	P	P
1552278_a_at	M	A	P	P	P	P	A	A	A	P	P	M	A	A	P	P	P	P	P	P	P	P
1552279_a_at	P	P	P	P	P	P	P	P	P	P	P	P	P	P	P	P	P	P	P	P	P	P
1552280_at	A	A	A	A	A	A	A	A	A	A	A	A	A	A	A	A	A	A	A	A	A	A
1552281_at	A	M	A	A	A	A	A	A	A	A	A	A	A	M	A	A	A	A	A	A	A	A
1552283_s_at	A	P	P	A	M	A	A	M	P	P	P	P	A	A	A	M	P	P	P	P	P	A
1552286_at	A	M	P	P	P	A	M	P	P	P	P	A	P	P	P	P	P	P	P	P	P	P
1552287_s_at	P	P	P	P	P	P	P	P	P	P	P	P	P	P	P	P	P	P	P	P	P	P
1552288_at	A	A	A	A	A	A	A	A	A	A	A	A	A	A	A	A	A	A	M	A	A	A
1552289_a_at	A	A	A	A	A	A	A	A	A	A	A	A	M	A	A	A	A	P	P	A	A	A
1552291_at	P	P	P	P	P	P	P	P	P	P	P	P	P	P	P	P	P	P	P	P	P	P
1552293_at	A	A	A	A	A	A	A	A	A	A	A	A	A	A	A	A	A	A	A	A	A	A
1552295_a_at	A	A	P	P	P	P	A	A	A	P	P	A	A	A	A	M	A	A	M	A	P	A
1552296_at	A	A	A	A	A	A	A	A	A	A	A	A	A	A	A	A	A	A	A	A	A	A
1552299_at	A	A	A	A	A	A	A	A	A	P	A	A	A	A	A	A	A	A	M	A	A	M
1552301_a_at	P	P	P	P	P	P	P	P	P	P	P	P	P	P	P	P	P	P	P	P	P	P
1552302_at	A	A	A	P	A	A	A	A	A	A	A	A	A	A	A	A	A	A	A	A	A	A
1552303_a_at	A	A	P	P	P	P	A	A	A	A	A	A	A	A	P	P	A	M	P	A	A	P
1552304_at	A	A	P	P	P	A	A	A	A	P	P	P	P	P	P	P	P	P	A	A	P	A
1552306_at	P	P	P	P	P	P	P	P	P	P	P	P	P	P	P	P	P	P	P	P	P	P
1552307_a_at	A	A	P	P	P	P	A	A	A	A	A	A	A	A	A	A	P	P	P	P	P	P
1552309_a_at	P	P	P	P	P	P	A	A	A	A	A	P	P	A	P	A	P	A	M	P	P	P
1552310_at	P	P	P	P	P	P	P	P	P	P	P	P	P	P	P	P	P	P	P	P	P	P
1552311_a_at	A	A	A	A	A	A	A	A	A	A	A	A	A	A	A	A	A	A	A	A	A	A
1552312_a_at	A	A	P	P	P	A	P	A	M	P	P	P	P	P	P	P	P	P	P	P	P	P
1552314_a_at	M	P	P	P	P	P	P	P	P	P	P	P	P	P	P	P	P	P	P	P	M	P
1552315_at	A	A	A	A	A	A	A	A	A	A	A	A	A	A	A	A	A	A	A	A	A	A
1552316_a_at	A	A	A	A	A	A	A	A	A	A	A	A	A	A	A	A	A	A	A	A	A	A
1552318_at	A	A	A	A	A	A	A	A	A	A	A	A	A	A	A	A	A	A	A	A	A	A
1552319_a_at	A	A	A	A	A	A	A	A	A	A	A	P	P	P	P	P	A	A	A	A	A	A
1552320_a_at	A	A	A	A	A	A	A	A	A	A	A	A	A	A	A	A	P	A	A	A	A	A
1552321_a_at	A	A	A	A	A	A	A	A	A	A	A	A	A	A	A	A	A	A	A	A	A	A
1552322_at	A	A	P	A	A	P	A	A	A	P	P	M	P	A	P	A	A	P	A	A	A	A
1552323_s_at	A	A	P	P	P	P	P	M	A	P	P	M	P	P	P	A	P	A	M	A	A	A
1552325_at	A	A	A	A	A	A	A	A	A	A	A	A	A	A	A	A	A	A	A	A	A	A
1552326_a_at	A	A	A	A	A	A	A	A	A	A	A	A	A	A	A	A	A	A	A	A	A	A
1552327_at	A	A	A	A	A	A	A	A	A	A	A	A	A	A	A	A	A	A	A	A	A	A
1552329_at	P	P	P	P	P	P	P	P	P	P	P	P	P	P	P	P	P	P	P	P	P	P
1552330_at	P	P	P	P	P	P	A	A	P	P	P	A	P	A	P	A	P	M	A	P	P	P
1552332_at	A	A	A	A	A	A	A	A	A	A	A	A	A	A	A	A	A	A	A	A	A	A
1552334_at	A	A	P	A	A	A	A	A	A	A	A	A	A	A	A	A	P	A	A	A	P	A
1552335_at	A	A	A	A	A	A	A	A	A	A	A	A	A	A	A	A	A	A	A	A	A	A
1552337_s_at	A	A	A	A	A	A	A	A	A	A	A	A	A	A	A	A	A	A	A	A	A	A
1552338_at	A	A	A	A	A	A	A	A	A	A	A	A	A	A	A	A	A	A	A	A	A	A
1552340_at	A	A	A	A	A	A	A	A	A	A	A	A	A	A	A	A	A	A	A	A	A	A
1552343_s_at	A	A	A	A	A	P	M	A	A	A	A	A	A	A	A	A	P	P	P	P	P	A
1552344_s_at	A	A	P	P	P	P	A	A	A	P	P	P	P	P	P	M	P	P	P	M	M	P
1552347_at	P	P	P	P	P	P	P	P	P	P	P	P	P	P	P	P	P	P	P	P	P	P
1552348_at	A	A	A	A	A	A	A	A	A	A	A	A	A	A	A	A	A	A	A	A	A	A
1552349_a_at	A	A	A	A	A	A	A	A	A	A	A	A	A	A	A	A	A	A	A	A	A	A
1552354_at	A	A	A	A	A	A	A	A	A	A	A	A	A	A	A	A	A	A	A	A	A	A
1552355_s_at	A	A	A	A	A	A	A	A	A	A	A	A	A	A	A	A	A	A	A	A	A	A
1552359_at	A	A	A	A	A	A	A	A	A	A	A	A	A	M	A	P	A	A	A	A	A	A
1552360_a_at	A	A	P	P	P	M	A	A	A	A	A	M	P	M	A	A	P	A	A	P	P	P
1552362_a_at	A	A	A	A	A	A	A	A	A	P	A	P	P	P	M	M	P	A	P	P	P	P
1552364_s_at	A	A	P	P	P	P	P	A	P	P	P	P	P	P	P	P	P	P	P	P	P	P
1552365_at	P	P	P	P	P	P	P	P	P	P	P	P	P	P	P	A	P	P	P	P	P	P
1552367_a_at	A	A	A	A	A	A	A	A	A	P	A	A	A	A	A	A	A	A	A	A	A	A
1552368_at	A	A	A	A	P	A	A	A	A	P	A	P	P	A	P	A	P	P	A	P	P	A
1552370_at	P	M	P	P	P	P	P	P	P	P	P	P	P	P	P	P	P	P	P	P	P	P
1552372_at	A	A	P	A	A	P	A	A	A	A	A	A	A	A	A	A	A	P	A	A	A	A
1552373_s_at	A	A	A	A	A	A	A	A	A	A	A	A	A	A	A	A	A	A	A	A	A	A
1552375_at	A	A	A	A	A	A	A	A	A	A	A	A	A	A	A	A	A	A	A	A	A	A
1552377_s_at	A	A	P	M	M	A	A	A	A	A	A	M	A	A	P	P	A	A	A	A	A	A
1552378_s_at	A	A	A	A	A	A	A	A	A	P	A	P	P	P	A	A	P	A	P	P	P	A
1552379_at	A	A	A	P	A	A	A	A	A	A	A	A	A	A	A	A	A	A	A	A	A	A
1552381_at	A	A	A	A	A	A	A	A	A	A	A	A	A	A	A	A	A	A	A	A	A	A
1552383_at	A	A	A	A	A	A	A	A	A	A	A	A	A	A	A	A	A	A	A	A	A	A
1552384_a_at	A	A	A	A	A	A	A	A	A	A	A	A	A	A	A	A	A	A	A	A	A	A
1552386_at	A	A	P	M	A	A	A	A	A	A	A	A	A	A	A	P	P	M	A	A	P	A
1552388_at	A	A	A	A	A	A	A	A	A	A	A	A	A	A	A	A	A	A	A	A	A	A
1552389_at	A	A	A	A	A	A	A	A	A	A	A	A	A	A	M	A	A	P	A	M	A	P
1552390_a_at	A	A	A	A	A	A	A	A	A	A	A	A	M	A	A	A	M	P	M	A	A	P
1552391_at	A	P	A	A	A	A	P	M	P	A	A	A	A	A	A	A	P	A	A	P	A	P
1552393_at	A	A	A	A	A	A	A	A	A	A	A	A	A	A	A	A	A	A	A	A	A	A
1552394_a_at	A	A	A	A	A	A	A	A	A	A	A	A	A	A	A	A	A	A	A	A	A	A
1552395_at	A	A	A	A	A	A	A	A	A	A	A	A	A	A	A	A	A	A	A	A	A	A
1552396_at	A	A	A	A	A	A	A	A	A	A	A	A	A	A	A	A	A	A	A	M	A	A
1552398_a_at	A	A	A	A	A	A	A	A	A	A	A	A	A	A	A	A	A	A	A	A	A	A
1552399_a_at	A	A	P	P	A	P	A	A	A	A	A	A	A	A	A	M	A	A	P	A	M	A
1552400_a_at	M	A	P	P	P	P	P	P	P	P	P	P	P	P	P	P	P	P	P	P	P	P
1552401_a_at	A	A	A	A	A	A	A	A	A	M	A	A	A	A	A	A	A	A	A	A	M	A
1552402_at	A	A	A	A	A	A	A	A	A	A	A	A	A	A	A	A	A	A	A	A	A	A
1552405_at	A	A	A	A	A	A	A	A	A	A	A	A	A	A	A	A	A	P	A	A	A	A
1552408_at	A	A	A	A	A	A	A	A	A	A	A	A	A	A	A	A	A	A	A	A	A	A
1552409_a_at	A	A	A	A	A	A	A	A	A	A	A	A	A	A	A	A	A	A	A	A	A	A
1552410_at	P	P	M	P	P	A	P	P	P	M	P	P	A	A	P	P	P	A	A	P	P	A
1552411_at	A	A	A	A	A	A	A	A	A	A	A	A	A	A	A	A	A	A	A	A	A	A
1552412_a_at	A	A	A	A	A	A	A	A	A	A	A	A	A	A	A	A	A	A	A	A	A	A
1552414_at	P	P	A	A	M	M	P	P	P	A	A	P	M	M	P	M	A	A	M	P	M	A
1552415_a_at	A	A	A	A	A	A	A	A	A	A	A	A	A	A	A	A	A	A	A	A	A	A
1552417_a_at	A	A	A	A	P	A	A	A	A	P	P	P	P	P	P	P	P	A	P	P	P	P
1552418_at	A	A	A	A	A	A	A	A	A	A	A	A	A	A	A	A	A	A	A	A	A	A
1552419_s_at	M	A	A	A	M	A	A	A	A	A	A	A	A	A	A	A	A	A	A	A	A	A
1552421_a_at	A	A	A	A	A	A	A	A	A	A	A	A	A	A	A	A	A	A	A	A	A	A
1552422_at	A	A	A	A	A	A	A	A	A	A	A	A	A	A	A	A	A	A	A	A	A	A
1552423_at	A	A	P	A	A	M	A	A	A	P	A	A	A	M	M	P	P	P	P	P	P	A
1552424_at	A	A	A	A	A	A	A	A	A	A	A	A	A	A	A	A	A	A	A	A	A	A
1552425_a_at	A	A	A	A	A	A	A	A	A	A	A	A	A	A	A	A	A	A	A	A	M	A
1552426_a_at	P	P	P	P	P	P	P	P	P	P	P	P	P	P	P	P	P	P	P	P	P	P
1552427_at	A	A	P	A	P	P	P	P	P	P	P	P	P	P	P	P	P	P	P	P	P	P
1552430_at	A	A	A	A	A	A	A	A	A	M	A	P	A	A	A	A	A	P	P	P	M	A
1552432_at	A	A	A	A	A	A	A	A	A	A	A	A	A	A	A	A	A	A	A	A	A	A
1552436_a_at	A	A	A	A	A	A	A	A	A	A	A	A	A	A	A	A	A	A	A	A	A	A
1552438_a_at	A	A	A	A	A	A	A	A	A	A	A	A	A	A	A	A	A	A	A	A	A	A
1552439_s_at	A	A	A	A	A	A	A	A	A	A	A	A	A	A	A	A	A	A	A	A	A	A
1552440_at	A	A	A	A	A	A	A	A	A	A	A	A	A	A	M	A	A	A	A	A	A	A
1552445_a_at	A	A	A	A	A	A	A	A	A	A	A	A	A	A	A	A	A	A	A	A	A	A
1552448_a_at	A	A	A	A	A	A	A	A	A	A	A	A	A	A	A	A	A	A	A	A	A	A
1552449_a_at	A	A	A	A	A	A	A	A	A	A	A	A	A	A	A	A	A	A	A	A	A	A
1552450_a_at	A	A	A	A	A	A	A	A	A	A	A	A	A	A	A	A	A	A	A	A	A	A
1552452_at	A	A	A	A	A	A	A	A	A	A	A	A	A	A	A	A	A	A	A	A	A	A
1552453_a_at	A	A	A	A	A	A	A	A	A	A	A	A	A	A	A	A	A	A	A	A	A	A
1552455_at	A	A	A	A	A	A	A	A	A	A	A	A	A	A	A	A	A	A	A	A	A	M
1552456_a_at	A	A	A	A	A	A	A	A	A	A	A	A	A	A	A	A	A	A	A	A	A	A
1552457_a_at	A	A	A	A	A	A	A	A	A	A	A	A	A	A	A	A	A	A	A	A	A	A
1552458_at	A	A	A	A	A	M	A	A	A	A	A	A	A	A	A	A	A	A	A	A	A	A
1552459_a_at	A	P	A	A	A	A	A	M	A	A	A	A	A	A	A	A	A	A	A	A	A	A
1552461_at	A	A	A	A	A	A	A	A	A	A	A	A	P	A	P	M	A	A	A	A	M	A
1552463_at	P	P	P	P	M	P	P	P	P	P	P	P	P	P	P	P	P	P	P	P	P	P
1552466_x_at	A	A	A	A	A	A	A	A	A	A	A	A	A	A	A	A	A	A	A	A	A	A
1552467_at	A	A	A	A	A	A	A	A	A	A	A	A	A	A	A	A	A	A	A	A	A	A
1552468_a_at	A	A	A	A	A	A	A	A	A	A	A	A	A	A	A	A	A	A	A	A	A	A
1552470_a_at	A	A	A	A	A	A	A	A	A	A	A	A	A	A	A	A	A	A	A	A	A	A
1552472_a_at	P	P	P	P	P	P	P	P	P	P	P	P	P	P	P	P	P	P	P	P	P	P
1552473_at	A	A	A	A	A	A	A	A	A	A	A	A	A	A	A	A	A	A	A	A	A	A
1552474_a_at	A	A	M	A	A	A	A	A	A	A	M	P	P	P	P	P	P	P	P	M	P	P
1552476_s_at	A	A	A	A	A	A	P	M	P	A	P	M	A	A	P	P	P	A	M	P	P	M
1552477_a_at	A	A	A	M	P	A	A	A	A	A	A	P	P	P	P	P	P	P	P	P	P	P
1552478_a_at	A	A	A	A	A	A	A	A	A	A	A	P	P	P	P	P	P	P	P	P	P	P
1552480_s_at	A	A	A	A	A	A	A	A	A	A	A	A	A	A	A	A	A	A	A	A	A	A
1552481_s_at	A	A	P	A	A	A	A	A	A	A	A	A	P	P	P	M	M	P	A	M	A	A
1552482_at	P	A	P	P	P	P	A	A	A	A	P	A	A	A	A	A	P	P	P	P	P	A
1552484_at	A	A	A	A	A	A	A	A	A	A	A	A	A	A	A	A	A	A	A	A	A	A
1552485_at	P	A	P	P	P	P	P	P	P	P	P	P	P	P	A	P	P	P	P	P	P	M
1552486_s_at	P	P	P	P	P	P	P	P	P	P	P	P	P	P	P	P	P	P	P	P	P	P
1552487_a_at	A	A	P	A	P	A	A	A	A	A	A	P	P	P	P	P	P	P	P	P	P	P
1552489_s_at	A	A	A	A	A	A	A	A	A	A	A	A	A	A	A	A	A	A	A	A	A	A
1552490_at	P	P	P	P	P	P	P	A	P	P	P	A	P	P	P	P	P	A	M	P	P	P
1552491_at	A	A	A	A	A	A	A	A	A	A	A	A	A	A	A	A	A	A	A	A	A	A
1552493_s_at	A	A	A	A	A	A	A	A	A	A	A	A	A	A	A	A	A	A	A	A	A	A
1552494_at	A	A	A	A	A	A	A	A	A	A	A	A	A	A	A	A	A	A	A	A	A	A
1552496_a_at	A	A	A	A	P	A	P	P	P	P	P	A	A	A	A	P	P	A	M	P	A	P
1552497_a_at	A	P	P	P	P	P	P	P	P	P	M	P	P	P	P	P	P	P	P	M	P	M
1552498_at	A	A	A	A	A	A	A	A	A	A	A	A	A	A	A	A	A	A	A	A	M	A
1552499_a_at	A	A	A	A	A	A	A	A	A	M	A	A	P	A	M	A	A	A	A	M	A	A
1552501_a_at	A	A	A	A	A	A	A	A	A	A	A	A	A	A	A	A	A	A	A	A	A	A
1552502_s_at	A	M	M	A	M	A	P	P	P	M	P	P	P	P	P	P	A	A	A	A	A	A
1552503_at	A	A	A	A	A	A	A	A	A	A	A	A	A	A	A	A	A	A	A	A	A	A
1552504_a_at	A	A	A	A	A	A	A	A	A	A	A	A	A	A	A	A	A	A	A	A	A	A
1552506_at	A	A	A	A	A	A	A	A	A	A	A	A	A	A	A	A	A	A	A	A	A	A
1552507_at	A	A	A	A	A	A	A	A	A	A	A	A	A	A	A	A	A	A	A	A	A	A
1552508_at	A	A	A	A	A	A	A	A	A	A	A	A	A	A	A	A	A	A	A	A	A	A
1552509_a_at	P	P	A	A	P	A	P	A	P	P	A	P	P	A	P	A	P	A	P	M	A	P
1552510_at	A	A	A	A	A	A	A	A	M	A	A	A	M	M	M	A	A	M	P	A	A	A
1552511_a_at	A	A	A	A	A	A	A	A	A	A	A	A	A	A	A	A	A	A	A	A	A	A
1552514_at	A	A	A	A	A	A	A	A	A	A	A	A	A	A	A	A	A	A	A	A	A	A
1552515_at	A	A	A	A	A	A	A	A	A	A	A	A	A	A	A	A	A	A	A	A	A	A
1552516_a_at	A	A	A	A	P	A	A	A	P	A	P	A	A	A	A	A	P	M	P	P	P	P
1552518_s_at	A	A	A	A	A	A	A	A	A	A	A	A	A	M	A	P	A	A	A	A	A	P
1552519_at	A	P	A	A	A	A	A	A	A	A	A	P	P	A	P	A	M	P	P	A	A	P
1552520_at	P	P	P	P	P	P	P	P	P	P	P	P	P	P	P	P	P	P	P	P	P	P
1552521_a_at	A	A	A	A	A	A	A	A	A	A	A	A	A	A	A	A	A	P	P	A	A	A
1552522_at	M	M	A	P	A	A	A	A	A	A	A	A	A	A	A	P	A	M	A	M	A	P
1552523_a_at	A	A	A	A	A	A	A	A	A	A	M	A	M	P	A	P	A	A	M	A	P	A
1552524_at	A	A	A	A	A	A	A	A	A	A	A	A	A	A	A	A	A	A	A	A	A	A
1552526_at	A	A	A	A	A	A	A	A	A	A	A	A	A	A	A	A	A	A	A	A	A	A
1552528_at	A	A	A	A	A	A	A	A	A	A	A	A	A	A	A	A	A	A	A	A	A	A
1552531_a_at	A	A	A	A	M	A	A	A	A	A	A	A	A	A	A	A	A	A	A	A	A	A
1552532_a_at	A	A	A	A	A	A	A	A	A	A	A	A	A	A	A	A	A	P	M	A	A	A
1552535_at	A	A	A	A	A	A	A	A	A	A	A	A	A	A	A	A	A	A	A	A	A	A
1552536_at	A	A	A	A	A	A	A	A	A	A	M	A	A	A	A	A	A	P	P	A	P	A
1552538_a_at	A	A	A	A	A	A	A	A	A	A	A	A	A	A	A	A	A	A	A	A	A	A
1552540_s_at	A	A	A	A	A	A	A	A	A	A	A	A	A	A	A	A	A	P	P	A	M	A
1552541_at	A	A	A	A	A	A	A	A	A	A	A	A	A	A	A	A	A	A	A	A	A	A
1552542_s_at	A	A	A	A	A	A	A	A	A	A	A	A	A	A	A	A	A	A	A	A	A	A
1552543_a_at	A	A	P	A	A	P	A	A	A	P	P	M	A	P	M	P	M	A	M	A	P	M
1552544_at	A	A	A	A	P	M	A	A	A	M	P	P	M	M	M	P	M	A	A	A	M	A
1552546_a_at	A	A	A	A	P	M	P	P	P	P	A	P	P	P	P	P	P	A	M	A	A	P
1552548_at	A	A	A	A	A	A	A	A	A	A	A	A	A	A	A	A	A	A	A	A	A	A
1552549_a_at	A	A	A	A	A	A	A	A	A	A	A	A	A	A	A	A	A	A	A	A	A	A
1552552_s_at	A	A	A	A	A	A	A	A	A	A	A	A	A	A	A	A	M	P	A	A	A	A
1552553_a_at	A	A	A	A	A	A	A	A	A	A	A	A	A	A	A	A	A	A	A	A	A	A
1552554_a_at	A	A	A	A	A	A	A	A	A	A	A	A	A	A	A	A	A	A	A	A	A	A
1552555_at	A	A	A	A	A	A	A	A	A	A	A	A	A	A	A	A	A	A	A	A	A	A
1552557_a_at	P	A	M	P	A	M	M	A	P	A	A	A	P	A	A	P	P	A	A	P	A	P
1552558_a_at	P	P	P	P	P	P	M	M	P	A	P	A	M	A	P	M	P	P	M	P	P	P
1552559_a_at	A	A	A	A	A	A	A	A	A	A	A	A	A	A	A	A	A	A	A	A	A	A
1552562_at	A	A	A	A	A	A	A	A	A	A	A	A	A	M	A	A	A	A	A	A	A	A
1552563_a_at	A	A	A	A	A	A	A	A	A	A	A	A	A	A	A	A	A	A	A	A	A	A
1552564_at	A	A	A	A	A	M	A	A	A	P	A	A	A	A	A	A	A	A	A	A	A	A
1552566_at	A	A	A	A	A	A	A	A	A	P	A	A	A	A	A	A	A	A	A	A	A	A
1552568_at	A	A	A	A	A	A	A	A	A	A	A	A	A	A	A	A	A	A	A	A	A	A
1552569_a_at	A	A	A	A	A	A	A	A	A	A	A	A	A	A	A	A	A	A	A	A	A	A
1552570_at	A	A	A	A	A	A	A	A	A	A	A	A	A	A	A	A	A	A	A	A	A	A
1552572_a_at	A	A	M	M	A	A	A	A	A	A	M	P	P	P	P	P	A	A	A	A	A	A
1552573_s_at	A	A	A	A	A	A	A	A	A	A	A	P	P	P	P	P	A	A	A	A	A	A
1552575_a_at	A	A	A	A	A	A	A	A	A	A	A	A	A	A	A	A	A	A	A	A	A	A
1552576_at	A	A	A	A	A	A	A	A	A	A	A	A	A	A	A	A	A	A	A	A	A	A
1552578_a_at	A	A	A	A	A	A	A	A	A	A	A	A	A	A	A	A	A	A	A	A	A	A
1552579_a_at	A	M	M	A	P	P	P	P	M	A	A	P	P	P	P	P	P	A	P	A	P	P
1552580_at	A	A	A	A	A	A	A	A	A	M	P	A	A	A	A	A	P	M	A	P	A	P
1552582_at	A	A	M	A	A	P	A	A	A	P	P	P	P	P	P	P	A	P	A	A	A	M
1552583_s_at	A	A	A	A	A	A	A	A	A	A	A	A	A	A	A	A	A	A	A	A	A	A
1552584_at	A	A	A	A	A	A	A	A	P	A	A	A	A	A	A	A	P	A	A	A	A	A
1552585_s_at	A	A	A	A	A	A	A	A	A	A	A	A	A	A	A	A	A	A	A	A	A	A
1552586_at	P	P	P	M	P	M	P	P	P	P	M	A	P	P	A	P	P	P	M	A	A	A
1552587_at	A	A	P	M	A	P	A	A	A	A	P	P	A	M	A	A	M	M	A	P	A	M
1552588_a_at	M	P	A	A	A	A	A	A	A	A	A	A	A	A	A	A	A	A	A	A	A	A
1552590_a_at	A	A	A	A	A	A	A	A	A	A	A	A	A	A	A	A	A	A	A	A	A	A
1552592_at	A	A	A	A	A	A	A	A	A	A	A	A	A	A	A	A	A	A	A	A	A	A
1552594_at	A	A	A	A	A	A	A	A	A	A	A	A	A	A	A	A	A	A	A	A	A	A
1552596_at	A	A	A	A	A	A	A	A	A	A	A	A	A	A	A	A	A	A	A	A	A	A
1552598_at	A	A	A	A	A	A	A	A	A	A	A	A	A	A	A	A	A	A	A	A	A	A
1552599_at	A	A	A	A	A	A	A	A	A	A	A	A	A	A	A	A	A	A	A	A	M	A
1552602_at	A	A	A	A	A	A	A	A	A	A	A	A	P	A	A	A	A	A	A	A	A	A
1552604_at	M	A	M	M	A	A	P	A	A	A	A	A	A	M	A	A	A	A	A	M	A	M
1552605_s_at	A	A	A	A	A	A	A	A	A	A	A	A	A	A	A	A	A	A	A	A	A	A
1552607_at	A	A	A	A	A	A	A	A	A	A	A	A	A	A	A	A	A	A	A	A	A	A
1552608_at	A	A	A	A	A	A	A	A	A	A	A	A	A	A	A	A	A	A	A	A	A	A
1552609_s_at	A	A	A	A	A	A	A	A	A	A	A	A	A	A	A	A	A	A	P	A	A	A
1552610_a_at	P	P	P	P	P	P	P	P	P	P	P	P	P	P	P	P	P	P	P	P	P	P
1552611_a_at	A	M	P	M	P	P	P	M	A	P	P	P	P	P	P	P	P	M	P	P	P	P
1552612_at	A	A	P	M	P	P	P	P	A	P	P	P	P	P	P	P	P	P	P	P	P	P
1552613_s_at	A	A	P	P	P	P	P	P	P	P	P	P	P	P	P	P	P	P	P	P	P	P
1552615_at	A	A	A	A	A	A	A	A	A	P	A	A	A	A	A	A	M	A	A	M	P	A
1552616_a_at	A	A	A	A	A	A	A	A	A	A	A	A	A	A	A	A	A	A	A	A	A	A
1552617_a_at	P	A	P	P	P	P	P	P	P	P	P	P	P	P	P	P	P	P	P	P	P	P
1552618_at	A	A	P	P	P	P	A	A	A	A	M	M	P	P	P	P	P	P	P	P	P	P
1552619_a_at	P	P	P	P	P	P	P	P	P	P	P	P	P	P	P	P	P	P	P	P	P	P
1552620_at	A	A	A	A	A	A	A	A	A	A	A	A	P	A	A	A	A	A	A	A	A	A
1552621_at	P	P	P	P	P	P	P	P	P	P	P	P	P	P	P	P	P	P	P	P	P	P
1552622_s_at	P	P	P	P	P	P	P	A	M	P	P	A	P	A	M	P	P	P	P	P	P	P
1552623_at	A	A	A	A	A	A	A	A	A	A	A	A	A	A	A	A	A	A	A	A	A	A
1552625_a_at	A	A	A	P	P	P	P	P	P	P	P	P	P	P	P	P	P	P	P	P	P	P
1552626_a_at	A	A	A	A	A	A	A	A	A	A	M	A	A	A	A	A	A	A	A	A	A	A
1552627_a_at	A	A	P	P	P	P	A	A	A	P	P	P	P	P	P	P	P	M	P	P	P	P
1552628_a_at	P	P	P	P	P	P	P	P	P	P	P	P	P	P	P	P	P	P	P	P	P	P
1552629_a_at	A	A	A	A	A	A	A	A	A	A	A	A	A	A	A	A	A	A	A	A	A	A
1552630_a_at	A	A	A	A	A	A	A	A	A	A	A	A	A	A	A	A	A	A	A	M	P	A
1552631_a_at	A	A	P	A	M	M	A	A	A	A	A	A	A	A	A	A	M	A	A	A	A	A
1552632_a_at	P	P	P	P	P	P	P	P	P	P	P	P	P	P	P	P	A	A	A	A	A	A
1552633_at	A	A	P	P	P	P	A	M	P	P	A	P	P	P	P	A	P	P	P	P	P	P
1552634_a_at	A	A	P	P	P	P	A	A	A	P	A	A	A	P	P	A	A	M	M	A	P	A
1552637_at	M	A	A	M	A	A	A	A	A	A	A	A	A	A	A	A	A	A	A	A	A	A
1552639_at	A	A	A	A	A	A	A	A	A	A	P	M	M	A	P	A	P	A	A	P	A	A
1552641_s_at	A	A	M	A	A	A	A	A	A	A	A	A	A	A	A	A	A	A	A	A	M	A
1552643_at	A	A	A	A	A	A	A	A	A	A	A	A	A	A	A	A	A	A	A	A	A	A
1552644_a_at	A	A	P	P	P	P	A	A	A	P	P	P	P	P	P	P	P	P	P	P	P	P
1552646_at	A	A	A	A	A	A	A	A	A	A	A	A	A	A	A	A	A	A	A	A	A	A
1552648_a_at	A	A	A	A	A	A	A	A	A	P	P	A	M	A	P	A	P	A	A	M	M	A
1552649_a_at	A	A	A	A	A	A	A	A	A	A	A	A	A	A	A	A	A	A	A	A	A	A
1552651_a_at	A	A	A	A	A	A	A	A	A	A	A	A	A	A	A	A	A	A	A	A	A	A
1552652_at	P	P	P	P	P	P	A	A	A	A	P	P	P	M	P	M	P	A	P	M	P	M
1552656_s_at	A	A	A	A	M	A	P	A	M	P	A	A	M	P	A	A	M	A	M	P	M	P
1552657_a_at	A	A	A	A	A	A	P	A	A	A	A	A	A	A	A	A	A	A	A	A	A	A
1552658_a_at	A	A	A	A	A	A	A	A	A	A	A	A	A	A	A	A	A	A	A	A	A	A
1552660_a_at	A	A	P	P	P	P	P	P	P	P	P	A	P	P	P	P	P	P	P	P	P	P
1552661_at	A	A	A	P	P	A	A	A	A	A	A	A	A	A	A	A	A	A	A	A	A	A
1552662_a_at	A	A	A	A	A	A	A	A	A	A	A	A	A	A	A	A	A	A	A	A	A	A
1552663_a_at	A	A	A	A	A	A	A	A	A	A	M	A	M	P	P	M	A	A	A	M	P	A
1552664_at	P	P	P	P	P	P	P	P	P	P	P	P	P	P	P	P	P	P	P	P	P	P
1552665_at	A	P	P	P	P	P	A	A	A	A	A	P	P	P	P	P	M	P	P	P	M	A
1552666_a_at	A	A	A	A	A	A	A	A	A	A	A	A	A	A	A	A	A	A	A	A	A	A
1552667_a_at	A	A	A	A	A	A	A	A	A	A	A	A	A	A	A	A	A	A	A	A	A	A
1552669_at	A	P	A	A	A	A	P	P	P	A	M	A	A	A	A	A	A	A	A	A	A	A
1552670_a_at	A	A	M	A	P	A	A	M	A	A	A	A	A	A	A	A	P	A	A	M	A	P
1552671_a_at	A	A	A	A	A	A	A	A	A	A	A	A	A	A	A	A	A	A	A	A	A	A
1552672_a_at	A	A	A	A	A	A	A	A	A	A	A	A	A	A	A	A	A	A	A	A	A	A
1552673_at	A	A	A	A	A	A	A	A	A	A	A	A	A	A	A	A	A	P	P	A	P	P
1552674_at	A	A	A	A	A	A	A	A	A	A	A	A	A	A	A	A	A	A	A	A	A	A
1552675_at	A	A	A	A	A	A	A	A	A	A	A	A	A	A	A	A	A	A	A	A	A	A
1552676_at	A	A	A	A	A	A	A	A	A	A	A	A	A	A	A	A	A	A	A	A	A	A
1552677_a_at	A	A	A	A	A	A	A	A	A	A	A	A	A	A	A	A	A	A	A	A	A	A
1552678_a_at	A	A	A	A	M	A	A	A	A	A	A	A	M	P	A	P	M	A	A	P	A	A
1552680_a_at	A	A	A	A	A	A	A	A	A	A	A	A	A	A	A	A	A	A	A	A	A	A
1552682_a_at	P	P	P	P	P	P	P	P	P	P	P	P	P	P	P	P	P	A	M	P	P	P
1552684_a_at	A	A	P	A	P	P	A	A	A	M	M	M	A	A	P	M	A	A	A	A	M	A
1552685_a_at	A	A	A	A	A	A	A	A	A	A	A	A	A	A	A	A	P	A	M	P	A	A
1552686_at	A	A	A	A	A	A	A	A	A	A	A	A	A	A	A	A	A	A	A	A	A	A
1552687_a_at	A	A	A	A	A	A	A	A	A	A	A	A	A	A	M	A	A	A	A	A	A	A
1552689_at	A	A	A	A	A	A	A	A	A	A	A	A	A	A	A	A	A	A	A	A	A	A
1552690_a_at	A	A	P	M	P	M	A	A	A	P	A	A	P	P	P	A	M	P	A	A	M	P
1552691_at	A	A	A	A	A	A	A	A	A	P	A	P	P	A	P	A	A	A	A	A	A	M
1552693_at	A	A	A	A	A	A	A	A	A	A	A	A	A	A	A	A	A	A	A	A	A	A
1552694_at	A	A	A	A	A	A	A	A	A	A	A	A	A	A	A	A	A	A	A	A	A	A
1552695_a_at	A	A	A	A	M	P	A	A	A	A	A	A	A	A	A	A	A	A	A	A	A	A
1552696_at	P	P	P	P	P	P	P	P	P	P	P	P	P	P	P	P	P	P	P	P	P	P
1552698_at	A	A	M	A	A	A	A	A	A	A	A	A	A	A	A	A	A	A	A	A	A	A
1552701_a_at	P	P	P	P	P	P	P	P	P	P	P	M	P	P	M	A	P	A	A	A	A	M
1552703_s_at	P	P	P	P	P	P	P	P	P	P	P	P	P	P	P	P	P	P	P	P	P	P
1552705_at	P	P	P	P	P	P	P	P	P	P	M	P	P	P	P	P	P	P	M	P	A	A
1552708_a_at	A	A	M	P	A	A	A	A	A	A	A	A	A	A	A	A	A	M	A	A	A	A
1552711_a_at	A	A	P	P	P	P	A	M	M	P	P	P	P	P	P	P	P	P	P	P	P	P
1552712_a_at	A	A	A	A	A	A	A	A	P	A	A	P	P	P	P	P	A	P	A	A	A	A
1552713_a_at	A	M	A	M	A	M	P	A	A	A	A	A	A	A	A	A	M	A	A	A	A	A
1552714_at	A	A	A	A	A	A	A	A	M	P	P	A	A	A	A	A	P	P	A	M	P	P
1552715_a_at	A	A	A	A	A	A	A	A	A	A	A	A	A	A	A	A	A	A	A	A	A	A
1552716_at	A	A	A	A	A	A	A	A	A	P	A	A	A	A	A	A	A	A	A	A	A	A
1552717_s_at	A	A	A	A	A	A	A	A	A	A	M	A	A	A	A	A	A	A	M	A	A	A
1552718_at	A	A	A	A	A	A	A	A	A	A	A	A	A	A	A	A	A	A	A	A	A	A
1552719_at	A	A	A	A	A	A	A	A	A	A	A	A	A	A	A	A	A	A	A	A	A	A
1552721_a_at	A	A	A	A	A	A	A	A	A	A	A	A	A	A	A	A	A	A	A	A	A	A
1552722_at	A	A	A	A	A	A	A	A	A	P	M	M	A	A	A	A	A	A	A	A	P	A
1552724_at	A	A	A	P	P	A	A	A	A	P	P	P	P	A	P	A	P	P	P	P	P	P
1552725_s_at	P	P	P	P	P	P	P	M	P	A	P	P	A	A	A	A	M	A	A	P	M	P
1552726_at	A	A	A	A	A	A	A	A	A	A	A	A	A	A	A	A	A	A	A	A	A	A
1552727_s_at	A	A	A	A	A	A	A	A	A	A	A	P	P	P	P	P	A	M	M	A	A	A
1552729_at	A	A	A	A	A	A	A	A	A	A	A	A	A	A	A	A	A	A	A	A	A	A
1552730_at	A	A	A	A	A	A	A	A	A	A	A	A	A	A	A	A	A	A	A	A	A	A
1552731_at	A	A	A	A	A	A	A	A	A	A	A	A	A	A	A	A	A	A	A	A	A	A
1552732_at	P	A	M	A	M	M	M	M	A	P	P	P	M	P	A	A	P	M	A	P	P	P
1552733_at	A	A	M	P	P	A	A	A	A	P	A	P	P	P	P	P	M	A	P	A	A	M
1552734_at	P	P	P	P	P	P	P	P	P	P	P	M	P	P	P	P	P	P	P	P	P	P
1552735_at	A	A	P	A	P	A	A	A	A	A	A	P	A	A	P	A	P	P	P	P	P	A
1552736_a_at	A	A	A	A	A	A	A	A	A	A	A	A	A	A	A	A	A	A	A	A	P	A
1552737_s_at	A	A	P	P	P	P	A	A	A	A	A	A	A	P	A	P	A	A	A	M	A	M
1552738_a_at	A	M	P	P	P	M	P	P	M	P	P	P	P	P	P	P	P	P	P	P	P	P
1552739_s_at	A	A	P	A	P	P	M	M	A	P	P	P	P	P	P	P	P	A	P	P	P	P
1552740_at	A	A	A	A	A	A	A	A	M	A	A	A	A	A	A	A	P	A	A	A	A	P
1552742_at	A	M	A	A	A	A	M	A	A	A	A	A	A	A	A	A	A	M	A	A	A	A
1552743_at	A	A	A	A	A	A	A	A	A	A	A	A	A	A	A	A	A	A	A	A	A	A
1552745_at	A	A	A	A	M	A	A	A	A	P	A	A	A	A	M	A	A	A	A	A	M	A
1552747_a_at	P	P	P	P	P	A	P	P	P	M	P	P	A	M	P	P	P	P	P	P	P	P
1552749_a_at	A	A	A	A	A	A	A	A	A	A	A	A	A	A	A	A	A	A	A	A	A	A
1552750_at	A	A	A	A	A	A	A	A	A	A	A	A	A	A	A	A	A	A	A	A	A	A
1552751_a_at	A	A	A	A	A	A	M	A	A	A	A	A	A	A	A	A	A	M	A	A	A	A
1552752_a_at	P	P	P	P	P	P	P	P	P	P	P	P	P	P	P	P	P	P	P	P	P	P
1552754_a_at	A	A	A	A	A	A	A	A	A	A	A	A	A	P	A	A	A	A	A	A	A	A
1552755_at	A	A	A	A	A	A	A	A	A	A	A	A	A	A	A	A	A	A	A	A	A	A
1552757_s_at	A	A	A	A	A	A	A	A	A	A	A	A	A	A	A	A	A	A	A	A	A	A
1552758_at	A	A	A	A	A	A	A	A	A	A	A	A	A	A	A	A	A	A	A	A	A	A
1552760_at	A	A	A	A	A	A	A	A	A	A	A	A	A	A	A	A	A	A	A	A	A	A
1552761_at	A	A	A	A	A	A	A	A	A	A	A	A	A	A	A	A	A	A	A	A	A	A
1552763_at	A	A	A	A	A	A	A	A	A	A	A	A	A	A	A	A	A	A	A	A	A	A
1552765_x_at	A	A	P	P	P	A	A	A	A	A	A	A	M	A	A	A	A	A	A	A	M	M
1552766_at	A	A	A	A	P	A	P	P	P	P	P	P	P	P	P	P	P	A	M	P	P	P
1552767_a_at	P	P	P	P	P	P	P	P	P	P	P	P	P	P	P	P	P	P	P	P	P	P
1552768_at	A	A	A	A	A	A	A	A	A	A	A	A	A	A	A	A	A	A	A	A	A	A
1552769_at	A	A	A	A	A	A	A	A	A	A	A	A	A	A	A	A	A	A	A	A	A	A
1552770_s_at	M	A	P	P	M	M	A	M	A	P	P	P	P	P	P	M	P	P	P	P	A	P
1552771_a_at	A	A	A	A	A	A	A	A	A	A	A	A	A	A	A	A	A	A	A	A	A	A
1552772_at	A	A	A	A	A	A	A	A	A	A	A	A	A	A	A	A	A	A	A	A	A	A
1552773_at	A	M	P	A	P	P	P	P	P	P	P	P	P	P	P	P	P	M	P	P	P	P
1552774_a_at	A	A	A	A	A	A	A	A	A	A	A	A	A	A	A	A	A	A	P	A	A	A
1552775_at	A	A	A	A	A	A	A	A	A	A	A	A	A	A	A	A	A	A	A	A	A	A
1552777_a_at	A	A	A	A	A	A	A	A	A	M	A	A	A	A	A	A	P	A	A	A	A	A
1552779_a_at	A	A	A	P	A	A	A	A	A	P	A	M	A	A	M	A	P	P	M	A	M	A
1552782_at	A	A	A	A	A	P	A	A	A	P	A	A	A	A	A	A	P	A	A	P	M	A
1552783_at	A	A	P	P	A	P	A	A	A	A	A	A	A	A	A	A	A	A	A	A	A	A
1552785_at	P	P	M	P	A	A	P	P	P	P	M	A	A	A	A	A	P	P	P	M	A	A
1552787_at	A	A	P	P	A	P	A	A	A	P	M	P	P	P	P	A	P	A	A	P	M	M
1552788_a_at	A	A	A	A	P	A	A	A	A	A	A	A	M	P	M	A	A	A	A	P	A	A
1552789_at	A	A	P	A	P	A	A	A	A	P	A	A	P	P	P	P	P	A	M	P	P	P
1552790_a_at	P	P	P	P	P	P	P	P	P	P	P	P	P	P	P	P	P	P	P	P	P	P
1552791_a_at	A	A	A	A	A	A	A	A	A	A	A	A	A	A	A	A	A	A	A	A	A	A
1552792_at	A	A	A	A	A	A	P	P	A	P	P	P	P	P	P	P	P	A	P	A	A	A
1552793_at	A	A	A	A	A	A	A	A	A	A	A	A	A	A	A	A	A	A	A	A	A	A
1552794_a_at	A	A	A	A	A	A	A	A	A	A	A	A	A	A	A	A	A	A	A	A	A	A
1552796_a_at	A	A	A	A	A	A	A	A	A	A	A	A	A	A	A	A	A	A	A	A	A	A
1552797_s_at	P	M	P	A	M	P	P	P	P	P	A	P	P	P	P	P	P	P	P	P	P	P
1552798_a_at	A	A	A	A	A	A	A	A	A	A	A	A	A	A	A	A	A	A	A	A	A	A
1552799_at	A	A	A	A	A	A	A	A	A	A	A	A	A	A	A	A	A	A	A	A	A	A
1552800_at	A	A	A	A	A	A	A	A	A	A	A	A	A	A	A	A	A	A	A	A	A	A
1552801_at	A	A	A	A	A	A	A	A	A	A	A	A	A	A	A	A	A	A	A	A	A	A
1552803_a_at	A	A	A	A	A	A	A	A	A	A	A	A	A	A	A	A	A	A	A	A	A	A
1552804_a_at	M	A	A	A	A	A	A	A	A	A	A	M	A	A	A	A	A	A	A	M	A	A
1552806_a_at	A	A	A	A	A	A	A	A	A	A	A	A	A	A	A	A	A	A	A	A	A	A
1552807_a_at	A	A	A	A	A	A	A	A	A	A	A	A	A	A	A	A	A	A	A	A	A	A
1552808_at	A	A	A	A	A	A	A	A	A	A	A	A	A	A	A	A	A	A	A	A	A	A
1552809_at	A	A	A	A	A	A	A	A	M	A	A	A	A	A	A	A	A	A	A	A	A	A
1552811_at	A	A	A	A	A	A	A	A	A	A	A	A	A	A	A	A	A	A	A	A	A	A
1552812_a_at	P	P	P	P	P	P	P	P	P	P	P	P	P	P	P	P	P	P	P	P	P	P
1552813_at	A	A	A	A	A	A	A	A	A	A	A	A	A	A	A	A	A	A	A	A	A	A
1552814_a_at	A	A	A	A	A	A	A	A	A	A	A	A	A	A	A	A	A	A	A	A	A	A
1552816_at	A	A	A	A	A	A	A	A	A	A	A	A	A	A	A	A	A	A	A	A	A	A
1552818_a_at	A	A	A	A	A	A	A	A	A	A	A	A	A	A	A	A	A	A	A	A	A	A
1552819_at	A	A	A	A	A	A	A	A	A	A	A	A	A	A	A	A	A	A	A	A	A	A
1552822_at	P	P	P	P	P	P	P	A	P	M	M	A	M	A	P	A	P	P	P	P	P	P
1552825_at	P	P	P	P	M	P	A	P	P	A	A	P	A	A	A	P	P	P	M	A	P	P
1552826_at	A	A	A	A	A	A	A	A	A	A	A	A	A	A	A	A	A	A	A	A	A	A
1552827_s_at	A	A	A	A	A	A	A	A	A	M	A	A	A	A	A	A	A	A	A	A	A	A
1552828_at	A	A	A	A	A	A	A	A	A	A	A	A	A	A	A	A	A	A	A	A	A	A
1552829_at	A	P	A	P	M	P	P	P	P	P	M	A	P	M	P	M	P	P	P	P	P	A
1552830_at	A	A	A	A	A	A	A	A	A	A	A	A	A	A	A	A	A	A	A	A	A	A
1552833_at	A	A	A	A	A	A	A	A	A	A	A	A	A	A	A	A	A	A	A	A	A	A
1552834_at	A	A	A	A	A	A	A	A	A	A	A	A	A	A	A	A	A	A	A	A	A	A
1552835_at	A	A	A	A	A	A	A	A	A	A	A	A	A	A	A	A	A	A	A	A	A	A
1552836_at	A	A	A	A	A	A	A	A	A	A	A	A	A	A	A	A	A	A	A	A	A	A
1552837_at	A	A	P	A	A	A	A	A	A	A	A	A	A	A	A	A	A	A	A	A	A	A
1552839_at	A	A	A	A	A	A	A	A	A	A	A	M	A	P	A	M	A	M	A	A	A	A
1552841_s_at	A	A	A	A	A	A	A	A	A	P	A	A	A	A	A	A	A	A	A	A	A	A
1552842_at	A	A	A	A	A	A	A	A	A	A	A	A	A	A	A	A	A	A	A	A	A	A
1552843_at	A	A	A	A	A	A	A	A	A	A	A	A	A	A	A	A	A	A	A	A	A	A
1552845_at	A	A	A	A	A	A	A	A	A	A	A	A	A	A	A	A	A	A	A	A	A	A
1552846_s_at	A	A	A	A	M	A	A	A	A	A	A	A	A	A	A	A	P	A	A	M	M	P
1552848_a_at	A	A	A	A	A	A	A	A	A	A	A	A	A	A	A	A	A	A	A	A	A	A
1552849_at	A	A	A	A	A	A	A	A	A	A	A	P	P	P	P	P	A	A	A	A	A	A
1552851_at	A	A	A	A	A	A	A	A	A	A	A	A	A	A	A	A	A	A	A	A	A	A
1552852_a_at	A	A	A	A	A	A	A	A	A	A	A	A	A	A	A	A	A	A	A	A	A	A
1552853_at	A	A	A	A	A	A	A	A	A	A	A	A	A	A	A	A	A	A	A	A	A	A
1552854_a_at	A	A	A	A	A	A	A	A	A	A	A	A	A	A	A	A	A	A	A	A	A	A
1552856_at	A	A	P	P	A	A	A	A	A	P	A	M	A	A	M	A	A	A	A	A	A	P
1552857_a_at	A	A	A	A	A	A	A	A	A	A	A	A	A	A	A	A	A	A	A	A	A	A
1552858_at	P	P	P	P	P	A	P	P	P	P	A	P	A	A	M	A	P	P	P	P	M	P
1552860_at	A	A	A	A	A	A	A	A	A	A	A	A	A	A	A	A	A	A	A	A	A	A
1552862_at	A	A	A	A	A	A	A	A	A	A	A	A	A	A	A	A	A	A	A	A	A	A
1552863_a_at	P	P	P	P	P	P	P	P	P	P	P	P	P	P	P	P	P	P	P	P	P	P
1552865_a_at	A	A	A	A	A	A	A	A	A	A	A	A	A	A	A	A	A	A	A	A	A	A
1552867_at	A	A	A	A	A	M	P	A	M	A	A	A	A	A	A	A	P	P	P	M	P	A
1552868_at	A	A	A	A	A	A	A	A	A	A	A	A	A	A	A	A	A	A	A	A	A	A
1552870_s_at	A	A	A	A	A	A	P	P	P	P	P	A	A	A	A	A	A	A	A	A	A	A
1552872_at	A	A	A	A	A	A	A	A	A	A	A	A	A	A	A	A	A	A	A	A	A	A
1552873_s_at	A	A	A	A	A	A	A	A	A	A	A	A	A	A	A	A	A	A	A	A	A	A
1552875_a_at	A	A	A	A	A	A	A	A	A	A	A	A	A	A	A	A	A	A	A	A	A	A
1552876_at	M	A	M	A	A	A	P	A	P	P	M	A	P	A	P	A	P	P	P	A	M	P
1552877_s_at	A	A	A	A	A	A	A	A	A	A	A	A	A	A	A	A	A	A	A	A	A	A
1552878_at	A	A	P	P	P	P	A	A	A	A	A	A	P	P	A	A	P	P	P	A	P	P
1552879_a_at	A	A	M	A	M	A	A	A	A	A	A	A	A	A	A	A	A	A	A	A	A	A
1552880_at	A	A	A	A	A	A	A	A	A	P	A	A	A	A	A	A	A	A	A	A	A	A
1552882_a_at	A	A	A	A	A	A	A	A	A	A	A	A	A	A	A	A	A	A	A	A	A	A
1552884_at	A	A	A	P	P	P	P	A	P	A	A	A	A	P	A	A	P	A	A	M	A	M
1552885_a_at	A	A	A	A	A	A	A	A	A	A	A	A	A	A	A	A	A	A	A	A	A	A
1552887_at	M	A	P	M	P	P	M	A	A	P	P	A	P	A	M	P	A	A	P	A	A	P
1552889_a_at	M	M	P	P	P	P	M	M	A	M	P	P	A	P	P	P	P	P	P	P	P	P
1552890_a_at	A	A	A	A	A	A	A	A	A	A	A	A	A	A	A	A	A	A	A	A	A	A
1552892_at	A	A	A	A	A	A	A	A	A	A	A	A	A	A	A	A	A	A	A	A	A	A
1552893_at	A	A	M	A	M	A	P	M	A	A	P	A	A	P	P	P	A	A	A	A	M	P
1552895_a_at	M	A	A	A	A	P	A	P	A	A	M	A	A	A	A	A	P	A	A	A	A	A
1552897_a_at	P	A	P	P	P	M	A	A	A	P	A	P	P	P	P	P	P	P	A	P	A	A
1552898_a_at	A	A	A	A	A	A	A	A	A	A	A	A	A	A	A	A	A	A	A	A	A	A
1552899_at	M	P	P	P	P	P	P	P	P	P	P	A	P	P	M	M	P	P	P	P	P	P
1552900_a_at	P	P	P	P	P	P	P	P	P	P	P	P	P	A	P	P	P	P	P	P	P	P
1552902_a_at	A	A	A	A	A	A	A	A	A	A	A	A	A	A	A	A	A	A	A	A	A	A
1552903_at	A	A	A	A	A	A	A	A	A	A	A	A	A	A	A	A	A	A	A	A	A	A
1552904_at	P	A	A	P	A	A	A	A	A	P	A	A	P	A	P	A	A	P	A	P	A	A
1552906_at	A	A	A	P	P	A	A	A	A	P	A	P	P	A	P	A	A	A	A	A	A	A
1552908_at	A	A	A	A	A	A	A	A	A	A	A	A	A	A	A	A	A	A	A	A	A	A
1552910_at	A	A	A	A	A	A	A	A	A	A	A	A	A	A	A	A	A	A	A	A	A	A
1552911_at	A	A	A	A	A	A	A	A	A	A	A	A	A	A	A	A	A	A	A	A	A	A
1552912_a_at	A	A	A	A	A	A	A	A	A	A	A	A	A	A	A	A	A	A	A	A	A	A
1552913_at	A	P	A	A	A	A	A	A	A	A	A	A	A	A	A	A	A	A	P	A	A	A
1552914_a_at	A	A	A	A	A	A	A	A	A	A	A	A	A	A	A	A	A	A	A	A	A	A
1552915_at	A	A	A	A	A	A	A	A	A	A	A	A	A	A	A	A	A	A	A	A	A	A
1552917_at	A	A	A	A	A	A	A	A	A	A	A	A	A	A	A	A	A	A	A	A	A	A
1552919_at	A	A	A	P	P	M	P	P	P	P	P	P	P	P	P	P	P	A	A	P	P	P
1552921_a_at	A	A	P	P	P	P	P	P	P	P	P	P	P	P	P	P	P	P	P	P	P	P
1552922_at	A	A	A	A	A	A	A	A	A	A	A	A	A	A	A	A	A	A	A	A	A	A
1552923_a_at	A	A	A	A	A	A	A	A	A	A	A	A	A	A	A	A	A	A	A	A	A	A
1552924_a_at	A	A	A	A	A	A	A	A	A	A	A	A	A	A	A	A	A	A	A	A	A	A
1552925_at	A	A	A	A	A	A	A	A	A	A	A	A	A	A	A	A	A	A	A	A	A	A
1552927_at	A	A	P	A	P	P	P	P	A	P	P	P	P	P	P	P	P	P	P	P	P	P
1552928_s_at	A	A	A	A	M	A	A	A	A	M	M	P	P	P	P	P	P	P	P	P	P	P
1552929_at	A	A	A	A	A	A	A	A	A	A	A	A	A	A	A	A	A	A	A	A	A	A
1552930_at	P	P	P	P	P	P	P	P	P	P	P	P	P	P	P	P	P	P	P	P	P	P
1552931_a_at	A	M	A	M	P	A	M	P	A	M	P	A	A	A	A	A	P	A	P	P	P	P
1552932_at	A	A	A	A	A	A	A	A	A	A	A	A	A	A	A	A	A	A	A	A	A	A
1552933_at	A	A	A	A	A	A	A	A	A	A	A	A	A	A	A	A	A	A	A	A	A	A
1552935_at	A	A	A	A	A	A	A	A	A	A	A	A	A	A	A	A	A	A	A	A	A	A
1552937_s_at	A	A	P	P	P	P	A	A	A	A	P	A	A	A	A	A	A	P	P	M	P	M
1552938_at	A	A	A	A	A	A	A	A	A	A	A	A	A	A	A	A	P	A	A	A	A	A
1552939_at	A	M	P	A	A	A	A	M	P	A	A	A	A	A	A	P	A	P	M	A	P	A
1552940_at	A	A	A	A	A	A	A	A	A	A	A	A	A	A	A	A	A	A	A	A	A	A
1552942_at	P	P	P	P	P	P	P	P	P	P	P	P	P	P	P	P	P	P	P	P	P	P
1552943_at	A	A	A	A	A	A	P	M	A	A	A	A	A	A	M	A	A	A	A	A	A	A
1552944_a_at	A	A	A	A	A	A	A	A	A	A	A	A	A	A	A	A	A	A	A	A	A	A
1552946_at	P	P	P	P	P	P	A	A	A	M	A	P	P	P	P	P	P	P	P	P	P	P
1552947_x_at	P	P	P	P	P	P	A	A	A	P	A	P	P	P	P	P	P	P	P	P	P	P
1552948_at	A	A	A	A	A	A	A	A	A	A	A	A	A	A	A	A	A	A	A	A	A	A
1552950_at	A	A	A	A	A	A	A	A	A	A	A	A	A	A	A	A	A	A	A	A	A	A
1552952_at	A	A	A	A	A	A	P	A	A	P	A	A	M	A	A	A	A	A	A	A	A	M
1552953_a_at	A	A	A	A	P	A	A	A	A	A	A	A	A	A	A	A	A	A	A	A	A	A
1552954_at	A	A	A	A	A	A	A	A	A	A	A	A	A	A	A	A	A	A	A	A	A	A
1552955_at	A	A	A	A	A	A	A	A	A	A	A	A	A	A	A	A	A	A	A	A	A	A
1552957_at	A	A	A	A	A	A	A	A	A	A	P	A	A	A	A	A	A	A	A	P	A	P
1552960_at	A	A	A	A	A	A	A	A	A	A	A	A	A	A	A	A	A	A	A	A	A	A
1552961_at	A	A	A	A	A	A	A	A	A	A	A	A	A	A	A	A	A	A	A	A	A	A
1552964_at	A	A	A	A	A	A	A	A	A	A	A	A	A	A	A	A	A	A	A	A	A	A
1552965_a_at	A	A	A	A	A	A	A	A	A	A	A	A	A	A	A	A	A	A	A	A	A	A
1552967_at	A	A	P	P	M	A	P	A	A	P	A	P	P	M	P	A	A	A	M	P	A	A
1552969_a_at	A	A	A	A	A	A	A	A	A	A	A	A	A	A	A	A	A	A	A	A	A	A
1552970_s_at	A	A	A	A	A	A	A	A	A	P	P	A	A	A	A	A	M	P	A	A	A	A
1552971_at	A	A	A	A	A	A	A	A	A	A	A	A	A	A	A	A	A	A	A	A	A	A
1552972_at	A	A	A	A	A	A	A	A	A	P	A	A	M	A	A	A	P	A	A	A	A	P
1552973_at	A	A	A	A	A	A	A	A	A	A	A	A	A	A	A	A	A	A	A	A	A	A
1552974_at	A	A	A	A	A	A	A	A	A	A	A	A	A	A	A	A	A	A	A	A	A	A
1552975_x_at	A	A	A	A	A	A	A	A	A	A	A	A	A	M	A	A	A	A	A	A	A	A
1552976_at	P	A	M	P	P	P	P	M	P	P	P	P	P	P	P	P	P	P	M	P	P	P
1552977_a_at	P	P	P	P	P	P	P	P	P	P	P	P	P	P	P	P	P	P	P	P	P	P
1552978_a_at	P	P	P	P	P	P	P	P	P	P	P	P	P	P	P	P	P	P	P	P	P	P
1552979_at	A	A	A	A	A	A	A	A	A	A	A	A	A	A	A	A	A	A	A	A	A	A
1552980_at	A	A	P	P	P	P	A	A	A	A	P	P	A	A	A	A	P	M	P	P	A	M
1552982_a_at	A	A	A	A	A	A	A	A	A	A	A	A	A	A	A	A	A	A	A	A	A	A
1552985_at	A	A	A	A	A	A	A	A	A	A	A	A	A	A	A	A	A	A	A	A	A	A
1552986_at	A	A	A	A	A	A	A	A	A	A	A	A	A	A	A	A	A	A	A	A	A	A
1552987_a_at	A	A	A	A	A	A	A	A	A	A	A	A	A	A	A	A	A	A	A	A	A	A
1552988_at	A	A	A	M	A	A	A	A	A	A	A	A	P	A	P	A	A	A	A	A	A	A
1552990_at	A	A	A	A	A	A	A	A	A	A	A	A	A	A	A	A	A	A	A	A	A	A
1552991_at	A	A	A	A	A	A	A	A	A	A	A	A	A	A	A	A	A	A	A	A	A	A
1552993_at	A	A	A	A	A	A	A	A	A	A	A	A	A	A	A	A	A	A	A	A	A	A
1552995_at	A	A	A	A	A	A	A	A	A	A	A	A	A	A	A	A	A	A	A	A	A	A
1552997_a_at	A	A	A	A	P	A	A	M	A	A	A	A	A	A	A	A	A	A	A	A	A	A
1552998_at	A	A	A	A	A	A	A	A	A	A	A	A	A	A	A	A	A	A	A	A	A	A
1552999_a_at	A	A	A	A	A	A	A	A	A	A	A	A	A	A	A	A	A	A	A	A	A	A
1553002_at	P	P	M	P	P	P	P	P	P	A	P	P	M	M	A	P	M	P	P	M	P	P
1553003_at	A	A	A	A	A	A	A	A	A	A	A	A	A	A	A	A	A	A	A	A	A	A
1553004_at	A	A	A	A	A	A	A	A	A	A	A	A	A	A	A	A	A	A	A	A	A	A
1553006_at	A	A	A	A	A	A	A	A	A	A	A	A	A	A	A	A	A	A	A	A	A	A
1553007_a_at	A	A	A	A	A	A	A	A	A	A	A	A	A	A	A	A	A	A	A	A	A	A
1553009_s_at	A	A	A	A	A	A	A	A	A	A	A	A	A	A	A	A	A	A	A	A	A	A
1553011_at	A	A	A	A	A	A	A	A	A	M	A	A	A	A	A	A	A	A	A	A	A	A
1553013_at	A	A	A	A	A	M	A	A	A	A	A	A	A	A	A	A	A	A	A	A	A	A
1553015_a_at	P	P	P	P	P	P	P	P	P	M	P	P	M	P	P	P	P	P	P	P	P	P
1553016_at	A	A	A	A	A	A	A	A	A	A	A	A	A	A	A	A	A	A	A	A	A	A
1553019_at	A	A	A	A	A	M	A	A	A	A	A	A	A	A	A	A	A	A	A	A	A	A
1553020_at	M	A	A	A	A	A	A	A	A	A	A	M	A	A	M	A	M	A	M	A	A	A
1553021_s_at	A	A	A	A	A	A	A	A	A	A	A	A	A	A	A	A	A	A	A	A	A	M
1553022_at	A	A	A	A	A	A	A	A	A	A	A	A	A	A	A	A	A	A	A	A	A	A
1553023_a_at	A	A	P	M	A	P	A	M	M	P	P	A	A	A	A	A	P	A	A	A	M	P
1553024_at	A	A	A	A	A	A	A	A	A	A	A	A	P	A	A	A	A	A	A	A	A	A
1553025_at	A	A	A	A	A	A	A	A	A	A	A	A	A	A	A	A	A	A	A	A	A	A
1553027_a_at	A	A	A	A	A	A	A	A	A	A	A	A	A	A	A	A	A	A	A	A	A	A
1553028_at	A	A	A	A	A	A	A	A	A	A	A	A	A	A	A	A	A	A	A	A	A	A
1553030_a_at	P	P	P	P	P	P	P	M	M	P	A	P	P	P	P	P	P	P	P	P	P	M
1553031_at	A	A	A	A	A	A	A	A	A	A	A	M	P	P	P	P	P	A	A	M	A	P
1553032_at	A	A	A	A	A	A	A	A	A	A	A	A	A	A	A	A	A	A	A	A	A	A
1553033_at	A	A	A	A	A	A	A	A	A	A	A	A	A	A	A	A	A	A	A	A	A	A
1553034_at	A	A	P	P	P	P	A	A	A	P	P	P	P	P	P	P	P	P	P	M	P	P
1553036_at	A	A	A	A	A	A	A	A	A	A	A	A	A	A	A	A	A	A	A	A	A	A
1553037_a_at	A	A	A	A	A	A	A	A	A	A	A	A	A	A	A	A	A	A	A	A	A	A
1553039_a_at	A	A	A	A	A	A	A	A	A	A	A	A	A	A	A	A	A	A	A	A	A	A
1553041_at	A	A	A	A	A	A	A	A	A	A	A	A	A	A	A	A	A	A	A	A	A	A
1553042_a_at	A	A	A	A	A	A	A	A	A	A	A	A	A	A	A	A	A	A	A	A	A	A
1553043_a_at	A	A	A	A	A	A	A	A	A	A	A	A	A	A	A	A	A	A	A	A	A	A
1553044_at	A	A	A	A	A	A	A	A	A	A	A	A	A	A	A	A	A	A	A	A	A	A
1553045_at	A	A	A	A	A	A	A	A	A	A	A	A	A	A	A	A	A	A	A	A	A	A
1553046_s_at	A	A	A	A	A	A	A	A	A	A	A	A	A	A	A	A	A	A	A	A	A	A
1553047_at	A	A	A	A	A	A	A	A	A	A	A	A	A	A	M	A	A	A	A	A	A	A
1553048_a_at	P	P	P	P	P	P	P	P	P	P	P	P	P	P	P	P	P	P	P	P	P	P
1553051_s_at	A	A	A	A	A	A	A	A	A	A	A	A	A	A	A	A	A	A	A	A	A	A
1553052_at	A	A	A	A	A	A	A	A	A	A	A	A	A	A	A	A	A	A	A	A	A	A
1553053_at	A	A	A	A	A	A	A	A	A	A	A	A	A	A	A	A	A	A	A	A	A	A
1553055_a_at	A	A	A	A	A	A	A	A	A	A	P	P	A	A	A	A	A	A	A	A	A	A
1553057_at	A	A	A	A	A	A	A	A	A	A	A	A	A	A	A	A	A	A	A	A	A	A
1553058_at	A	A	A	A	A	A	A	A	A	A	A	A	A	A	A	A	A	A	A	A	A	A
1553059_at	A	A	A	A	A	A	A	A	A	A	A	A	A	A	A	A	A	A	A	A	A	A
1553060_at	A	A	A	A	M	P	A	A	M	A	P	A	A	A	A	A	P	P	P	P	M	A
1553061_at	A	A	A	A	A	A	A	A	A	A	A	A	A	A	A	A	A	A	A	A	A	A
1553062_at	A	A	A	A	A	A	A	A	A	A	A	A	A	A	A	A	A	A	A	A	A	A
1553063_at	A	P	A	A	A	A	A	A	M	A	A	P	A	A	A	A	A	A	A	A	A	A
1553064_at	A	A	A	A	A	A	A	A	A	A	A	A	A	A	A	A	A	A	A	A	A	A
1553066_at	A	A	A	A	A	A	A	A	A	A	A	A	A	A	A	A	A	A	A	A	A	A
1553067_a_at	A	A	A	A	A	A	A	A	A	A	A	A	A	A	A	A	A	A	A	A	A	A
1553069_at	A	A	A	A	A	A	A	A	A	A	A	A	A	A	A	A	A	A	A	A	A	A
1553070_a_at	A	A	A	A	A	A	A	A	A	A	A	A	A	A	A	A	A	A	A	A	A	A
1553071_a_at	A	A	A	A	A	A	A	A	A	A	A	A	A	A	A	A	A	A	A	A	A	A
1553072_at	A	A	A	A	A	A	A	A	A	A	A	A	A	A	A	A	A	A	A	A	A	A
1553074_at	A	A	A	A	A	A	A	A	A	A	A	A	A	A	A	A	A	A	A	A	A	A
1553075_a_at	A	A	A	A	A	A	A	A	A	A	A	A	A	A	A	A	A	A	A	A	A	A
1553076_at	A	A	A	A	A	A	A	A	A	A	A	A	A	M	A	A	A	A	A	A	A	A
1553077_at	A	A	A	A	A	A	A	A	A	A	A	A	A	A	A	A	A	A	A	A	A	A
1553078_at	A	A	A	A	A	A	A	A	A	A	A	A	A	A	A	A	A	A	A	A	A	A
1553079_at	A	A	A	A	A	A	A	A	A	A	A	A	A	A	A	A	A	A	A	A	A	A
1553080_at	A	A	M	A	A	A	A	A	A	A	A	A	A	A	A	A	A	A	A	A	A	A
1553081_at	A	A	A	A	A	A	A	A	A	A	A	A	A	A	A	A	A	A	A	A	A	A
1553082_at	A	A	A	A	A	A	A	A	A	A	A	A	A	A	A	A	A	A	A	A	A	A
1553083_at	A	A	A	A	A	A	A	A	A	A	A	A	A	A	A	A	A	A	A	A	A	A
1553084_at	A	A	A	A	A	A	A	A	A	A	A	A	A	A	A	A	A	A	A	A	A	A
1553086_at	A	A	A	A	A	A	A	A	A	A	A	A	A	A	A	A	A	A	A	A	A	A
1553087_at	A	A	A	A	A	A	A	A	A	A	A	M	A	A	A	A	A	A	A	A	A	A
1553088_a_at	P	P	P	P	P	P	P	P	P	P	P	P	M	P	P	P	P	P	P	P	P	P
1553089_a_at	A	A	A	A	A	A	A	A	A	A	A	A	A	A	A	A	A	A	A	A	A	A
1553093_a_at	A	A	A	A	A	A	A	A	A	A	A	A	A	A	A	A	A	A	A	A	A	A
1553094_at	A	A	A	A	A	A	A	A	A	A	A	A	A	A	A	A	A	A	A	A	A	A
1553096_s_at	A	A	P	P	P	P	P	P	P	M	P	P	P	P	P	P	P	P	P	P	P	P
1553099_at	P	P	P	P	P	P	P	P	P	P	P	P	P	P	P	P	P	P	P	P	P	P
1553101_a_at	P	P	P	P	P	P	P	P	P	P	P	P	P	P	P	P	P	P	P	P	P	P
1553102_a_at	A	A	A	A	M	A	A	A	A	A	A	P	A	P	A	M	A	A	A	A	A	A
1553103_at	P	P	P	P	P	P	P	P	P	P	P	P	P	P	P	P	P	P	P	P	P	P
1553105_s_at	P	P	P	P	P	P	P	P	P	P	P	P	P	P	P	P	P	P	P	P	P	P
1553106_at	P	P	P	P	P	P	P	P	P	P	P	P	P	P	P	P	P	P	P	P	P	P
1553107_s_at	A	P	P	P	P	P	P	P	M	P	P	P	P	P	P	P	P	P	P	P	P	P
1553108_at	A	M	P	P	P	P	P	P	P	P	P	M	P	P	P	P	P	P	P	P	P	P
1553111_a_at	P	A	P	P	P	P	P	P	P	P	A	P	P	P	P	P	P	P	P	P	P	P
1553112_s_at	A	A	P	P	P	P	P	P	P	P	P	P	P	P	P	P	P	P	P	P	P	P
1553113_s_at	P	P	P	P	P	P	P	P	P	P	P	P	P	P	P	P	P	P	P	P	P	P
1553114_a_at	A	A	M	A	A	A	P	P	P	P	P	P	P	P	P	P	A	A	A	M	A	P
1553115_at	A	A	A	A	A	A	A	A	A	A	A	A	A	A	A	A	A	A	A	A	A	A
1553117_a_at	P	M	P	P	P	P	P	P	P	P	P	P	P	P	P	P	P	P	P	P	P	P
1553118_at	A	A	A	A	A	A	M	A	A	P	P	A	A	A	A	A	P	P	P	A	A	P
1553120_at	A	A	P	P	P	P	A	A	M	P	P	P	P	P	P	P	P	P	P	P	P	P
1553122_s_at	A	P	P	P	P	P	P	P	P	P	P	P	P	P	P	P	P	P	P	P	P	A
1553123_at	A	A	A	A	A	A	A	A	A	A	A	A	A	P	A	A	M	A	A	A	A	A
1553125_x_at	A	A	P	A	A	A	A	A	A	A	P	A	A	P	A	A	M	A	M	A	M	A
1553126_a_at	A	A	A	A	A	A	A	A	A	A	A	A	A	A	A	A	A	A	A	A	A	A
1553127_a_at	A	A	A	A	A	M	A	A	A	A	M	A	A	A	A	M	P	P	P	A	P	A
1553129_at	A	A	P	A	P	A	A	A	A	A	P	A	A	A	A	A	A	A	P	A	A	M
1553130_at	A	A	A	A	A	A	A	A	A	A	A	A	A	A	A	A	A	A	A	A	A	A
1553131_a_at	A	A	A	A	A	A	A	A	A	A	A	A	A	A	A	A	A	A	A	A	A	A
1553132_a_at	A	A	A	A	A	A	P	P	A	P	P	P	P	P	P	P	P	P	P	P	P	A
1553133_at	A	A	P	M	P	P	P	P	M	P	P	P	A	A	A	A	A	A	A	A	A	P
1553134_s_at	A	A	A	A	A	A	A	A	A	A	A	A	A	A	A	A	A	A	A	A	A	A
1553136_at	A	A	A	A	A	A	A	A	A	A	A	A	A	A	A	A	A	A	A	A	A	A
1553137_s_at	A	A	A	A	A	A	P	P	P	P	P	A	M	A	A	M	P	M	M	P	P	A
1553138_a_at	A	A	A	A	A	A	A	A	A	A	A	A	A	A	A	A	A	A	A	A	A	A
1553139_s_at	A	A	A	A	A	A	A	A	A	A	A	A	A	A	A	A	A	P	P	A	A	P
1553140_at	A	A	A	A	A	A	A	A	A	A	A	A	A	A	P	A	P	A	P	P	P	P
1553141_at	P	P	P	P	P	M	P	P	P	P	P	P	P	P	P	P	M	P	P	P	P	P
1553142_at	A	A	A	A	P	A	P	A	P	P	P	P	P	P	P	P	P	P	P	P	P	P
1553145_at	A	A	A	A	M	M	A	A	A	M	A	A	A	A	A	A	P	A	P	M	M	A
1553146_at	A	A	A	A	A	A	A	A	A	A	A	A	A	A	A	A	A	A	A	A	A	A
1553147_at	A	A	A	A	A	A	A	A	A	A	A	A	A	A	A	A	A	A	A	A	A	A
1553148_a_at	P	P	P	P	P	P	P	P	P	P	P	P	P	P	P	P	P	P	P	P	P	P
1553150_at	A	P	M	P	P	P	P	M	A	P	P	P	P	P	P	P	P	P	P	P	P	P
1553151_at	A	A	A	A	A	A	A	A	A	A	A	A	A	A	A	A	A	A	A	A	A	A
1553153_at	P	P	P	P	P	P	P	P	P	P	P	P	P	P	P	P	P	P	P	P	P	P
1553155_x_at	P	P	P	P	A	P	P	P	P	P	P	M	A	P	P	P	P	P	P	P	P	P
1553156_at	A	A	A	A	A	A	A	A	A	A	A	A	A	A	A	A	A	A	A	A	A	A
1553157_at	A	A	M	P	P	M	A	A	A	A	P	A	A	P	A	A	P	P	P	A	P	A
1553158_at	A	A	A	A	P	A	A	A	A	A	A	A	A	A	A	A	P	P	P	P	P	A
1553159_at	A	A	A	A	A	A	A	A	A	A	A	A	A	A	A	A	A	A	A	A	A	A
1553162_x_at	M	P	P	P	P	P	P	P	P	P	P	M	P	M	P	P	P	P	P	P	P	P
1553163_at	A	A	P	A	A	P	A	A	A	P	P	A	A	A	A	A	A	A	A	A	P	P
1553165_at	A	A	A	A	A	A	A	A	A	A	A	A	A	A	A	A	A	A	A	A	A	A
1553166_at	P	P	P	P	P	P	A	A	A	M	M	A	A	P	A	A	A	A	A	A	M	A
1553167_a_at	A	A	P	P	P	P	P	P	P	P	P	P	P	P	P	P	P	P	P	P	P	P
1553168_at	A	A	A	A	A	A	A	A	A	A	A	A	A	A	A	A	A	A	A	A	A	A
1553169_at	A	A	A	A	A	A	A	A	A	A	A	A	A	A	A	A	A	A	A	A	A	A
1553171_x_at	A	A	A	A	A	A	A	A	A	A	A	A	A	A	A	A	A	A	A	A	A	A
1553172_at	P	P	P	P	P	P	P	P	P	P	P	P	P	P	P	P	P	P	P	P	P	P
1553174_at	A	A	A	A	A	A	A	A	A	A	A	A	A	A	A	A	A	A	A	A	A	A
1553175_s_at	A	A	A	A	A	A	A	A	A	A	A	A	A	M	A	A	A	A	A	A	A	A
1553176_at	A	A	A	A	A	A	A	A	A	A	A	A	A	A	A	A	A	A	A	A	A	A
1553177_at	P	P	A	M	M	M	P	M	M	P	P	A	A	P	P	M	P	P	M	P	P	A
1553178_a_at	A	A	A	A	A	A	A	A	P	A	A	A	A	A	A	A	A	A	P	A	A	A
1553179_at	A	A	A	A	A	A	A	A	A	A	A	A	A	A	A	A	A	A	A	A	A	A
1553180_at	A	A	A	A	A	A	A	A	A	A	A	A	A	A	A	A	A	A	A	A	A	A
1553181_at	P	P	P	P	P	P	P	P	P	P	P	P	P	P	P	P	P	P	P	P	P	P
1553183_at	A	A	A	A	A	A	A	A	A	A	A	A	A	A	A	A	A	A	A	A	A	A
1553185_at	A	P	P	P	P	P	P	P	P	P	M	P	P	P	P	P	P	P	P	P	P	P
1553186_x_at	A	P	P	P	P	P	P	P	P	P	P	P	P	P	P	P	P	P	P	P	P	P
1553188_s_at	A	A	A	A	A	A	A	A	A	A	A	A	A	A	A	A	A	A	A	A	A	A
1553190_s_at	A	A	A	A	A	A	A	A	A	A	A	A	A	A	A	A	A	A	A	A	A	A
1553191_at	A	A	A	A	A	A	A	A	A	A	A	A	A	A	A	A	A	A	A	A	A	A
1553192_at	A	A	A	A	A	A	A	A	A	A	A	A	A	P	M	A	A	A	A	A	A	A
1553193_at	A	A	P	P	A	P	A	A	A	P	A	A	M	A	M	A	M	A	A	P	A	A
1553194_at	A	A	A	A	A	A	A	A	A	A	A	A	A	A	A	A	P	A	A	P	P	A
1553196_a_at	A	A	A	A	A	A	A	A	A	A	A	A	A	A	A	A	A	A	A	A	A	A
1553197_at	A	A	A	A	A	A	A	A	A	A	A	A	A	A	A	A	A	A	A	A	A	A
1553199_at	A	A	A	A	A	A	A	A	A	P	A	A	A	A	A	A	A	A	A	A	A	A
1553202_at	A	A	A	A	A	A	A	A	A	A	A	A	A	A	A	A	A	A	A	A	A	A
1553204_at	A	A	P	A	M	A	A	A	A	A	A	A	A	A	A	P	A	A	A	P	A	A
1553205_at	P	P	P	P	P	P	P	M	M	P	P	P	P	P	P	P	M	P	P	P	P	P
1553207_at	A	A	A	A	A	A	A	A	A	A	A	A	A	A	A	A	A	A	A	A	A	A
1553208_s_at	A	A	A	A	A	A	A	A	A	A	A	A	A	A	A	A	A	A	P	A	A	A
1553209_at	A	A	A	A	A	A	A	A	A	A	A	A	A	A	A	A	A	P	P	A	A	A
1553211_at	A	A	A	A	A	A	A	A	A	A	A	A	A	A	A	A	A	A	A	A	A	A
1553212_at	P	P	P	P	P	P	P	A	P	M	M	P	P	A	P	P	P	P	A	P	P	P
1553213_a_at	A	A	A	A	A	A	A	A	A	A	A	A	A	A	A	A	A	A	A	A	A	A
1553214_a_at	A	M	A	P	P	M	A	A	A	A	A	A	A	P	A	P	P	M	A	A	P	A
1553215_s_at	A	A	A	A	A	A	A	A	A	A	A	A	A	A	A	A	A	A	A	A	A	A
1553216_at	A	A	P	A	P	P	A	A	A	P	P	P	P	P	P	P	P	M	P	P	P	P
1553217_s_at	A	A	P	P	P	M	P	P	P	M	P	M	M	P	M	P	P	P	P	P	P	M
1553218_a_at	A	A	A	A	A	A	A	A	A	A	A	A	A	A	A	A	A	A	A	A	A	A
1553219_a_at	A	A	A	A	A	A	A	A	A	A	A	A	A	A	A	A	A	A	A	A	A	A
1553220_at	P	P	P	P	P	P	M	A	A	P	M	P	P	P	P	P	P	P	P	P	P	P
1553221_at	A	A	A	A	A	A	A	A	A	A	A	A	A	A	A	A	M	M	P	P	M	A
1553222_at	A	A	A	A	A	A	A	A	A	A	A	A	A	A	A	A	A	A	A	A	A	A
1553224_at	A	A	A	A	A	A	A	A	A	A	A	A	A	A	A	A	A	A	A	A	A	A
1553225_s_at	A	A	A	A	A	A	A	A	A	A	A	A	A	A	A	A	A	A	A	A	A	A
1553226_at	A	A	A	A	A	A	A	A	A	A	A	A	A	A	A	A	A	P	P	A	A	A
1553227_s_at	P	P	P	P	P	P	P	P	P	P	P	P	P	P	P	P	P	P	P	P	P	P
1553228_at	A	A	M	A	A	A	A	A	A	A	A	A	A	A	A	A	A	A	M	A	M	A
1553229_at	A	A	A	A	A	A	A	A	A	A	A	A	A	A	A	A	A	A	A	A	A	A
1553232_at	A	A	A	A	A	A	A	A	A	A	A	A	A	A	A	A	A	A	A	A	A	A
1553234_at	A	A	A	A	A	A	A	A	A	A	A	A	A	A	A	A	A	A	A	A	A	A
1553235_at	A	P	A	A	A	A	A	A	M	A	A	A	A	A	A	A	A	A	A	A	A	A
1553237_x_at	A	M	A	A	A	A	P	P	P	A	A	A	A	A	A	P	A	A	A	P	P	A
1553238_a_at	A	A	A	A	A	P	A	A	P	A	A	M	A	A	A	A	A	A	A	A	A	P
1553239_at	M	M	A	A	A	A	P	M	P	A	A	A	A	M	A	A	A	A	A	A	A	A
1553241_at	A	A	A	A	A	A	A	A	A	A	A	A	A	A	A	A	A	A	A	A	A	A
1553243_at	A	A	A	A	A	A	A	A	A	A	A	A	A	A	P	A	A	A	A	A	A	A
1553244_at	A	A	P	A	A	A	A	A	A	P	P	P	P	P	P	P	A	A	P	A	A	A
1553246_a_at	A	A	A	A	A	A	A	A	A	A	A	A	A	A	A	A	A	A	A	A	A	A
1553247_a_at	A	A	A	A	A	A	A	A	A	A	A	P	P	P	P	P	P	A	M	M	A	M
1553248_at	P	M	P	A	A	M	A	A	A	A	A	M	P	A	A	P	A	A	P	A	P	A
1553249_at	A	A	A	A	A	A	A	A	A	A	A	A	A	A	A	A	A	A	A	A	A	A
1553252_a_at	A	P	M	P	A	P	M	A	P	A	A	P	M	M	A	A	A	A	P	A	A	A
1553253_at	A	A	A	A	A	A	A	A	A	A	A	A	A	A	A	A	A	A	A	A	A	A
1553254_at	M	M	A	P	A	A	A	A	A	A	A	A	A	A	A	A	P	A	A	A	P	P
1553255_at	A	A	A	A	A	A	A	A	A	A	A	A	A	A	A	A	A	A	A	A	A	A
1553257_at	A	A	A	A	A	A	A	A	A	A	A	A	A	A	A	A	A	A	A	A	A	A
1553258_at	A	A	A	A	A	A	A	A	A	A	A	A	A	A	A	A	A	A	A	A	A	A
1553260_s_at	A	A	A	A	A	A	A	A	A	A	A	A	A	A	A	A	A	A	A	A	A	A
1553261_x_at	A	A	A	A	P	A	M	A	A	A	P	A	P	P	P	A	P	A	A	A	A	P
1553262_a_at	A	A	A	A	A	A	A	A	A	A	A	A	A	A	A	A	A	A	A	A	A	A
1553263_at	A	A	A	A	A	A	A	A	A	A	A	M	A	A	M	P	A	A	A	A	A	A
1553264_a_at	M	P	A	A	A	M	M	M	A	A	A	A	A	M	A	A	A	P	P	A	M	A
1553265_at	A	A	A	A	A	A	A	A	A	A	A	A	A	A	A	A	A	A	A	A	A	A
1553266_at	A	A	A	A	A	A	A	A	A	A	A	A	A	A	A	A	A	A	A	A	A	A
1553267_a_at	A	A	A	A	A	A	A	A	A	A	A	A	A	A	A	A	A	A	A	A	A	A
1553268_at	A	A	P	A	A	A	A	A	A	A	A	A	A	A	A	A	A	A	A	A	A	A
1553269_at	A	A	P	A	P	M	A	A	A	A	A	P	P	P	P	P	P	A	A	A	M	P
1553271_at	A	A	A	A	A	A	A	A	A	A	A	A	A	A	A	A	P	A	A	A	M	A
1553272_at	A	A	A	A	A	A	A	A	A	A	A	A	A	A	A	A	A	A	A	A	A	A
1553274_a_at	A	P	P	P	P	P	P	P	P	P	P	P	P	P	P	P	P	P	P	P	P	P
1553275_s_at	A	M	P	P	M	P	A	A	A	A	P	A	A	P	P	P	P	A	P	P	P	A
1553276_at	A	A	A	A	A	A	A	A	A	A	A	A	A	A	A	A	A	A	A	A	A	A
1553277_at	A	A	A	A	A	A	A	A	A	A	A	A	A	A	A	A	A	A	A	A	A	A
1553279_at	A	A	A	A	M	P	A	A	A	P	A	A	A	M	A	P	A	A	A	A	M	A
1553280_at	P	P	P	M	P	M	P	M	P	A	P	P	P	A	P	P	P	M	M	P	P	P
1553281_at	A	A	A	A	A	A	A	A	A	A	A	A	A	A	A	A	A	A	A	A	A	A
1553282_at	A	A	A	A	A	A	A	A	A	A	A	A	A	A	A	A	A	A	A	A	A	A
1553284_s_at	P	M	M	P	P	A	P	M	P	M	P	M	A	A	A	A	P	P	P	P	P	P
1553285_s_at	A	A	P	P	P	P	A	A	M	P	P	P	P	P	P	P	A	A	A	A	A	A
1553286_at	A	A	A	A	M	P	A	A	A	A	A	P	P	P	P	P	A	M	P	A	A	A
1553288_a_at	A	A	M	A	M	A	A	A	A	A	A	A	A	P	A	M	A	M	A	A	A	A
1553292_s_at	A	A	P	A	P	P	A	A	A	P	A	A	P	P	P	A	P	P	P	P	P	A
1553293_at	A	A	A	A	A	A	A	A	A	A	A	A	A	A	A	A	A	A	A	A	A	A
1553295_at	A	A	A	A	A	A	A	A	A	A	A	A	A	A	A	A	A	A	A	A	A	A
1553296_at	A	A	A	A	A	A	A	A	A	A	A	A	A	A	A	A	A	A	A	A	A	A
1553297_a_at	A	A	A	A	A	A	A	A	A	A	A	A	A	A	A	A	M	A	A	M	A	A
1553298_at	A	A	A	A	A	A	A	A	A	A	A	A	A	A	A	A	A	A	A	A	A	A
1553299_at	P	M	P	P	P	P	A	M	P	P	P	M	P	P	A	P	A	A	M	A	M	M
1553300_a_at	A	A	M	A	P	M	P	A	A	M	A	P	P	P	P	P	A	A	M	A	A	M
1553301_a_at	A	A	A	A	P	A	P	P	M	P	M	M	P	P	M	P	A	A	A	A	A	A
1553303_at	A	A	A	A	A	A	A	A	A	A	A	A	A	A	A	A	A	A	A	A	A	A
1553304_at	A	A	A	A	A	A	A	A	A	A	A	A	A	A	M	A	A	A	A	A	A	A
1553306_at	A	A	A	A	A	A	A	A	A	A	A	A	A	A	A	A	A	A	A	A	A	A
1553310_at	A	A	A	A	A	A	A	A	A	A	A	A	A	A	A	A	A	A	A	A	A	A
1553311_at	A	A	A	A	A	A	A	A	A	A	A	P	P	P	P	P	A	A	A	A	A	A
1553313_s_at	A	A	P	P	P	P	A	A	A	P	P	P	P	P	P	P	P	M	P	P	P	A
1553314_a_at	A	A	A	A	A	A	A	A	A	A	A	A	A	A	A	A	A	A	A	A	A	A
1553315_at	A	A	A	A	M	A	A	A	A	P	A	A	A	A	A	A	P	A	M	A	P	A
1553316_at	A	A	M	A	A	A	A	A	A	A	A	A	A	A	A	A	A	P	A	A	A	A
1553317_s_at	A	A	A	A	A	A	A	A	A	A	A	A	A	A	A	A	A	A	A	A	A	A
1553318_at	A	A	A	A	A	A	A	A	A	A	A	A	A	A	A	A	A	A	A	A	A	A
1553319_at	A	A	A	A	A	A	A	A	A	A	A	A	A	A	A	A	A	A	A	A	A	A
1553320_s_at	A	A	A	A	A	A	A	A	A	A	A	A	A	A	A	A	A	A	A	A	A	A
1553321_a_at	A	A	A	A	A	A	A	A	A	A	A	A	P	A	A	A	A	A	A	A	M	A
1553322_s_at	P	P	P	P	P	P	P	P	P	P	P	P	P	P	P	P	P	P	P	P	P	P
1553323_a_at	A	A	A	A	A	A	A	A	A	A	A	A	A	A	A	A	A	A	A	A	A	A
1553325_at	A	A	A	A	A	A	A	A	A	A	A	A	A	A	A	A	A	A	A	A	A	A
1553326_at	A	A	A	A	A	A	A	A	A	A	A	A	A	A	A	A	A	A	A	A	A	A
1553327_a_at	A	A	A	A	A	A	A	A	A	A	A	A	A	A	A	A	A	A	A	A	A	A
1553328_a_at	A	A	A	A	A	A	A	A	A	A	A	A	A	A	A	A	A	A	A	A	A	A
1553329_at	P	P	P	A	P	A	A	P	A	A	A	A	A	M	A	A	P	P	P	A	A	A
1553330_at	A	A	A	A	A	A	A	A	A	A	A	A	A	A	A	A	A	A	A	A	A	A
1553333_at	A	A	A	A	A	A	A	A	A	A	A	A	A	A	A	A	P	A	A	P	M	A
1553335_x_at	P	P	P	P	P	P	P	M	P	M	P	M	P	P	P	A	P	P	P	P	P	M
1553336_a_at	A	A	A	A	A	A	A	A	A	A	A	A	A	A	A	A	A	A	A	A	A	A
1553338_at	A	A	M	A	M	A	A	A	A	A	A	A	A	A	A	A	M	M	M	M	A	A
1553340_s_at	A	A	A	A	A	A	A	A	A	A	A	A	A	A	A	A	A	A	A	A	A	A
1553341_at	A	A	A	A	A	A	A	A	A	A	A	A	A	A	A	A	A	A	A	A	A	A
1553344_at	A	A	A	A	A	A	A	A	A	A	A	A	A	A	A	A	A	A	A	A	A	A
1553346_a_at	A	A	A	A	A	A	A	A	A	A	A	A	A	A	A	A	P	A	M	A	A	A
1553347_s_at	A	A	A	A	A	A	A	A	A	A	A	A	A	A	A	A	A	A	A	A	A	A
1553348_a_at	A	A	A	A	A	A	A	A	A	A	A	A	A	A	A	A	M	A	A	A	A	A
1553349_at	A	A	P	P	P	P	A	A	A	A	A	A	A	A	A	A	P	A	A	P	P	A
1553350_at	A	A	A	A	A	A	A	A	A	A	A	A	A	A	A	A	A	A	A	A	A	A
1553351_at	A	A	A	A	A	A	A	A	A	A	A	A	A	A	A	A	A	A	A	A	A	A
1553352_x_at	A	A	A	A	A	A	A	A	A	A	A	A	A	A	A	A	A	A	A	A	A	A
1553354_a_at	A	A	A	A	A	A	A	A	A	M	A	A	A	A	A	A	P	A	A	A	A	A
1553355_at	A	A	A	A	A	A	A	A	A	A	A	A	A	A	A	A	A	A	A	A	A	A
1553356_at	A	A	A	A	A	A	A	A	A	A	A	A	A	A	A	A	A	A	A	A	A	A
1553357_at	A	A	A	A	A	A	A	A	A	A	A	A	A	A	A	A	A	A	A	A	A	A
1553359_at	A	A	A	A	A	A	A	A	A	A	A	A	A	A	A	A	A	A	A	A	A	A
1553361_x_at	A	A	A	A	A	A	A	A	A	A	A	A	A	A	A	A	A	A	A	A	A	A
1553362_at	A	A	A	M	A	A	A	A	A	A	A	A	A	A	A	A	A	A	A	A	A	A
1553363_at	A	A	A	A	P	A	A	A	A	A	A	A	A	P	A	A	A	A	A	A	A	A
1553364_at	A	A	A	A	A	A	A	A	A	A	A	A	A	A	A	A	A	A	A	A	A	A
1553365_at	A	A	A	A	A	A	A	A	A	A	A	A	A	A	A	A	A	A	A	A	A	A
1553366_s_at	A	A	A	A	A	A	A	A	A	A	A	A	A	A	A	A	A	A	A	A	A	A
1553367_a_at	A	A	A	A	A	A	A	A	A	A	A	A	A	A	A	A	A	A	M	A	A	A
1553369_at	A	A	A	A	A	A	A	A	A	A	A	A	A	A	A	A	A	A	A	A	A	A
1553371_at	A	A	A	M	P	P	A	A	M	P	P	P	P	A	P	P	P	P	P	M	P	M
1553372_at	A	A	A	A	A	A	A	A	A	A	A	A	A	A	A	A	A	A	A	A	A	A
1553373_at	A	A	P	A	A	A	A	A	A	A	P	A	P	A	A	P	A	P	A	A	P	P
1553374_at	A	A	A	A	A	A	A	A	A	A	A	A	A	A	A	A	A	A	A	A	A	A
1553375_at	A	A	A	A	A	A	A	A	A	A	A	A	A	A	A	A	A	A	A	A	A	A
1553376_a_at	A	A	A	A	A	A	A	A	A	A	A	A	A	A	A	A	A	A	A	A	A	A
1553378_a_at	A	A	A	A	A	A	A	A	A	A	A	A	A	A	P	A	A	A	A	A	A	A
1553380_at	A	A	A	A	A	A	A	A	A	A	A	A	A	A	A	A	A	A	A	A	A	A
1553383_at	A	A	A	A	A	A	A	A	A	A	A	A	A	A	A	A	A	A	A	A	A	A
1553385_at	A	A	A	A	A	A	A	A	A	A	A	A	A	A	A	A	A	A	A	A	A	A
1553386_at	A	A	P	A	A	A	A	A	A	A	A	P	A	A	P	A	A	A	A	A	A	A
1553387_at	A	P	A	A	A	A	A	A	A	A	A	A	A	A	A	P	P	A	A	A	A	A
1553388_at	A	A	A	A	A	A	A	A	A	A	A	A	A	A	A	A	A	A	A	A	A	A
1553389_at	A	P	P	M	M	A	A	A	A	A	A	A	A	A	A	P	A	A	P	A	A	A
1553390_at	A	A	A	A	A	A	A	A	A	A	A	A	A	M	A	A	A	A	A	A	A	A
1553391_at	A	A	A	A	A	A	A	A	A	A	A	A	A	A	A	A	A	A	A	A	A	A
1553392_at	A	A	A	A	A	A	A	A	A	A	A	A	A	A	A	A	A	A	A	A	A	A
1553394_a_at	A	A	A	A	A	A	A	A	A	A	A	A	A	M	A	M	A	A	A	A	A	A
1553395_a_at	P	M	P	P	P	P	P	P	P	P	P	P	P	P	P	P	P	P	P	P	P	P
1553396_a_at	A	A	A	A	A	A	M	A	A	A	A	A	A	A	A	A	A	A	A	A	A	A
1553397_at	M	P	M	M	A	A	A	A	M	A	M	M	A	A	M	A	A	P	M	A	M	M
1553398_at	A	A	A	A	A	A	A	A	A	A	A	A	A	A	A	A	A	A	M	A	A	A
1553399_a_at	A	A	A	A	A	A	A	A	A	A	A	A	M	P	A	P	A	P	P	A	A	A
1553400_a_at	A	A	P	P	P	M	A	M	A	A	P	P	P	P	P	P	P	P	P	P	P	P
1553401_at	A	A	A	A	A	M	M	A	A	M	P	P	A	P	P	A	A	A	A	M	A	A
1553402_a_at	A	A	A	A	A	P	A	A	A	A	M	A	A	A	A	A	A	A	A	A	A	A
1553403_at	A	A	A	A	A	A	A	A	A	A	A	A	A	A	A	A	A	A	A	A	A	A
1553405_a_at	A	A	A	A	A	A	A	A	A	A	A	A	A	A	A	A	A	A	A	A	A	A
1553407_at	A	A	A	A	A	A	A	A	A	A	A	A	A	A	A	A	A	A	A	A	A	A
1553409_at	A	A	A	A	A	A	A	A	A	A	A	A	A	A	A	A	A	A	A	A	A	A
1553410_a_at	A	A	A	A	A	A	A	A	A	A	A	A	A	A	A	A	A	A	A	A	A	A
1553411_s_at	P	A	A	M	A	A	P	P	A	A	P	M	A	A	A	A	A	P	A	A	A	A
1553412_at	A	A	A	A	A	A	A	A	A	A	A	A	A	A	A	A	A	A	A	A	A	A
1553413_at	A	A	A	A	A	A	A	A	A	A	A	A	A	A	A	A	A	A	A	A	A	A
1553415_at	A	A	A	A	A	A	A	A	A	A	A	A	A	A	A	A	A	A	A	A	A	A
1553417_at	P	P	P	P	P	P	P	P	P	P	P	P	P	P	P	P	M	P	P	P	P	P
1553418_a_at	A	A	A	A	A	A	A	A	A	A	A	A	A	A	A	A	A	A	A	A	A	A
1553420_at	A	A	A	A	A	A	A	A	A	A	A	A	A	A	A	A	A	A	A	A	A	A
1553422_s_at	A	A	A	A	A	A	A	A	A	A	A	A	A	A	A	A	A	A	A	A	A	A
1553423_a_at	A	M	A	A	A	A	A	A	A	M	A	P	P	P	P	P	P	P	P	P	P	P
1553424_at	A	A	A	A	A	A	A	A	A	A	A	A	A	A	A	A	A	A	A	A	A	A
1553425_at	A	A	A	A	A	A	A	A	A	A	A	A	A	A	A	A	A	A	A	A	P	A
1553426_at	P	A	P	P	A	A	A	A	A	A	A	A	A	A	A	A	A	M	A	A	A	M
1553427_at	A	A	A	A	A	A	A	A	A	A	A	A	A	A	A	A	A	A	A	A	A	A
1553428_at	A	A	A	M	P	P	A	A	A	P	A	A	A	P	A	A	A	A	A	A	A	P
1553429_at	A	A	A	A	A	A	A	A	A	A	A	A	A	A	A	A	A	A	A	A	A	A
1553430_a_at	A	A	A	A	A	A	A	A	A	A	A	A	A	A	A	A	A	A	A	A	A	A
1553432_s_at	A	A	A	A	A	A	A	A	A	A	A	A	A	A	A	A	A	A	A	A	A	A
1553433_at	A	A	A	A	A	A	A	A	A	A	A	A	A	A	A	A	A	A	A	A	A	A
1553434_at	A	A	A	A	A	A	A	A	A	A	A	A	A	A	A	A	A	A	A	A	A	A
1553435_at	A	A	A	A	A	A	A	A	A	A	A	A	A	A	A	A	A	A	A	A	A	A
1553436_at	A	A	A	A	A	A	A	A	A	A	A	A	A	A	A	A	A	A	A	A	A	A
1553437_at	A	A	A	A	A	A	A	A	A	A	A	A	A	A	A	A	A	A	A	A	A	A
1553438_at	A	A	M	A	A	A	A	A	A	M	A	A	A	A	A	A	M	A	A	A	A	A
1553439_at	A	A	A	A	A	A	A	A	A	A	A	A	A	A	A	A	A	A	A	A	A	A
1553440_at	A	A	A	A	A	A	A	A	A	A	A	A	A	A	A	A	A	A	A	A	A	A
1553441_at	A	A	A	A	A	A	A	A	A	A	A	A	A	A	A	A	A	A	A	A	A	A
1553442_a_at	A	A	A	A	A	A	A	A	A	A	A	A	A	A	A	A	A	A	A	A	A	A
1553443_at	A	A	A	A	A	A	A	A	A	A	A	A	A	A	A	A	A	A	A	A	A	A
1553444_a_at	A	A	A	A	A	A	A	A	A	A	A	A	A	A	A	A	A	A	A	A	A	A
1553446_at	A	A	A	A	A	A	A	A	A	A	A	A	A	A	A	A	A	A	A	A	A	A
1553447_at	A	A	A	A	A	A	A	A	A	A	A	A	A	A	A	A	A	A	A	A	A	A
1553448_at	A	A	A	A	A	A	A	A	A	A	A	A	A	A	A	A	A	A	A	A	A	A
1553449_at	P	P	A	M	P	A	P	P	P	A	A	M	A	A	A	A	P	P	P	P	P	A
1553450_s_at	A	A	A	A	A	A	A	A	A	A	A	A	A	A	A	A	A	A	A	A	A	A
1553451_at	A	A	A	A	A	A	A	A	A	A	A	A	A	A	A	A	A	A	A	A	A	A
1553452_at	P	M	A	A	A	A	A	A	A	M	A	A	A	M	A	M	A	A	A	A	A	A
1553453_at	A	A	P	P	P	M	A	A	M	A	A	A	P	P	P	P	A	M	A	P	P	P
1553454_at	A	A	A	A	A	M	A	A	A	A	A	A	A	A	P	A	P	A	M	P	A	A
1553456_at	A	A	A	A	A	A	A	A	A	A	A	A	A	A	A	A	A	A	A	A	A	A
1553457_at	A	A	A	A	A	A	A	A	A	A	A	A	A	A	A	A	A	A	A	A	A	A
1553458_at	A	A	A	A	A	A	A	A	A	A	A	A	A	A	A	A	A	A	A	A	A	A
1553459_at	A	A	A	A	A	A	A	A	A	A	A	A	A	A	A	A	A	A	A	A	A	A
1553460_at	A	A	A	A	A	A	A	A	A	A	A	A	A	A	A	A	A	A	A	A	A	A
1553461_at	A	A	A	A	A	A	A	A	A	A	A	A	A	A	A	A	A	A	A	A	A	A
1553462_at	A	A	A	A	A	A	A	A	A	A	A	A	A	A	A	A	A	A	A	A	A	A
1553464_at	A	A	A	A	A	A	A	A	A	A	A	A	A	A	A	A	A	A	A	A	A	A
1553465_a_at	A	A	A	A	A	A	A	A	A	A	A	A	A	A	A	A	A	A	A	A	A	A
1553466_at	A	A	A	A	A	A	A	A	A	A	A	A	A	A	A	A	A	A	A	A	A	A
1553467_at	A	A	A	A	A	A	A	A	A	A	A	A	A	A	A	A	A	A	A	A	A	A
1553468_at	A	A	A	A	A	A	A	A	A	A	A	A	A	A	A	A	A	A	A	A	A	A
1553470_at	A	A	A	A	A	A	A	A	A	A	A	A	A	A	A	A	A	A	A	A	A	A
1553471_at	A	A	A	A	M	A	A	A	A	A	A	A	M	A	A	A	A	A	A	A	A	A
1553472_at	M	A	A	A	A	A	P	M	A	A	A	A	A	A	A	M	A	A	A	M	A	A
1553474_at	A	A	A	A	A	A	A	A	A	A	A	A	A	A	A	A	A	A	A	A	A	A
1553475_at	A	A	A	A	A	A	A	A	A	A	A	A	A	A	A	A	A	A	A	A	A	A
1553478_at	A	A	A	A	A	A	A	A	A	A	A	A	A	A	A	A	A	A	A	A	A	A
1553479_at	A	A	P	P	P	P	A	A	A	A	M	A	M	P	P	A	P	P	P	P	P	P
1553482_at	A	A	A	A	A	A	A	A	A	A	A	A	A	A	A	A	A	A	A	A	A	A
1553483_at	A	A	A	A	A	A	A	A	A	A	A	A	A	A	A	A	A	A	A	A	A	A
1553484_at	A	A	A	A	A	A	A	A	A	A	A	A	A	A	A	A	A	A	A	A	A	A
1553485_at	A	A	A	A	A	A	A	A	A	P	A	A	A	A	A	A	A	A	A	A	A	A
1553486_a_at	A	A	A	A	A	A	A	A	A	A	A	A	A	A	A	A	A	A	A	A	A	A
1553488_at	A	A	A	A	A	A	A	A	A	A	A	A	A	A	A	A	A	A	A	A	A	A
1553489_a_at	A	A	A	A	A	A	A	A	A	A	A	A	A	A	A	A	A	A	A	A	A	A
1553491_at	A	A	A	A	A	A	A	A	A	M	A	A	A	A	A	A	M	A	A	A	A	A
1553492_a_at	A	A	A	A	A	A	A	A	A	A	A	A	A	A	A	A	A	A	A	A	A	A
1553493_a_at	A	A	A	A	A	A	A	A	A	A	P	A	A	A	A	A	A	A	A	A	A	A
1553494_at	A	A	A	A	A	A	A	A	A	A	A	A	A	A	A	A	A	A	A	A	A	A
1553497_at	A	A	A	A	A	A	A	A	A	A	A	A	A	A	A	A	A	A	A	A	A	A
1553498_at	A	A	A	A	A	A	A	A	A	A	A	A	A	A	A	A	A	A	A	A	A	A
1553499_s_at	A	A	A	A	A	A	A	A	A	A	A	A	A	A	A	A	A	A	A	A	A	A
1553500_at	A	A	A	A	A	A	A	A	A	A	A	A	A	A	A	A	A	A	A	A	A	A
1553502_a_at	A	A	A	A	A	A	A	A	A	A	A	A	A	A	A	A	M	A	P	M	M	A
1553504_at	A	A	A	A	M	P	A	M	A	A	P	A	A	A	A	A	P	A	A	A	A	A
1553505_at	A	A	A	A	A	A	A	A	A	A	A	A	A	P	A	M	A	A	A	A	A	A
1553506_at	A	A	A	A	A	A	A	A	A	A	A	A	A	A	A	A	A	A	A	A	A	A
1553507_a_at	A	A	A	A	A	A	A	A	A	P	P	A	A	A	M	A	A	A	M	A	A	M
1553508_at	P	P	P	P	A	A	P	P	P	A	A	A	M	A	A	A	P	M	A	P	P	P
1553510_s_at	A	A	M	M	P	A	A	A	A	A	P	A	A	P	M	P	A	A	A	A	A	P
1553511_at	A	A	A	A	A	A	A	A	A	A	A	A	A	A	A	A	A	A	M	M	A	A
1553512_at	A	A	P	A	P	P	A	A	A	P	A	A	A	A	A	P	A	A	A	A	A	A
1553513_at	A	A	A	A	A	A	A	A	A	A	A	A	A	A	A	A	A	A	A	A	A	A
1553514_a_at	P	P	P	P	A	A	P	M	M	P	P	P	P	P	P	A	M	P	A	A	P	P
1553515_at	A	A	A	A	A	A	A	A	A	A	A	A	A	A	A	A	A	A	A	A	A	A
1553517_at	A	A	A	A	A	A	A	A	A	A	A	A	A	A	A	A	A	A	A	A	A	A
1553518_at	A	A	A	A	A	A	A	A	A	A	A	A	A	A	A	A	A	A	A	A	A	A
1553519_at	A	A	A	A	A	A	A	A	A	A	A	A	A	A	A	A	A	A	A	A	A	A
1553521_at	A	A	A	A	A	A	A	A	A	A	A	A	A	A	A	A	A	A	A	A	A	A
1553523_at	A	A	A	A	A	A	A	A	A	A	A	A	A	A	A	A	A	A	A	A	A	A
1553524_at	A	A	A	A	A	A	P	A	P	A	A	A	A	A	A	A	A	A	A	A	A	A
1553525_at	A	A	A	A	A	A	A	A	A	A	A	A	A	A	A	A	A	A	A	A	A	A
1553526_at	A	A	A	A	A	A	A	A	A	A	A	A	A	A	A	A	A	A	A	A	A	A
1553527_at	A	A	A	A	A	A	A	A	A	A	A	A	A	A	A	A	A	A	A	A	A	A
1553528_a_at	A	A	P	P	P	P	P	P	P	P	P	P	P	P	P	P	P	P	P	P	P	P
1553529_at	A	A	A	A	A	A	A	A	A	A	A	A	A	A	A	A	A	A	A	A	A	A
1553530_a_at	P	P	P	P	P	P	P	P	P	P	P	P	P	P	P	P	P	P	P	P	P	P
1553531_at	A	A	A	A	A	A	A	A	A	A	A	A	A	A	A	A	A	A	A	A	A	A
1553532_a_at	A	A	A	A	A	A	A	A	A	A	A	A	A	A	A	A	A	A	A	A	A	A
1553533_at	M	M	P	P	P	A	P	P	P	P	P	P	P	P	P	P	P	P	P	P	P	P
1553534_at	A	A	A	A	M	A	A	M	A	A	A	A	M	A	A	A	A	A	M	A	A	A
1553535_a_at	P	P	P	P	P	P	P	P	P	P	P	P	P	P	P	P	P	P	P	P	P	P
1553536_at	P	P	A	A	A	A	A	A	P	A	A	P	P	A	M	M	P	A	A	A	A	A
1553537_at	A	A	A	A	A	A	A	A	A	A	A	A	A	A	A	A	A	A	A	A	A	A
1553538_s_at	P	P	P	P	P	P	P	P	P	P	P	P	P	P	P	P	P	P	P	P	P	P
1553539_at	A	A	A	A	A	A	A	A	A	A	A	A	A	A	A	A	A	A	A	A	A	A
1553540_a_at	A	A	A	A	A	A	A	A	A	A	A	A	A	A	A	A	A	A	A	A	A	A
1553541_at	A	A	A	A	A	A	A	A	A	A	A	A	A	A	A	A	A	A	A	A	A	A
1553542_at	P	P	P	P	P	A	P	P	P	P	P	P	P	P	P	P	M	P	P	P	P	P
1553544_at	A	A	A	A	A	A	A	A	A	A	A	A	A	A	A	A	A	A	A	A	A	A
1553545_at	A	A	A	A	A	A	A	A	A	A	A	A	A	A	A	A	A	A	A	A	A	A
1553546_at	A	A	A	A	A	A	A	A	A	A	A	A	A	A	A	A	A	A	A	A	A	A
1553547_at	P	P	A	M	A	P	P	M	A	P	A	P	P	P	P	P	P	P	P	P	P	A
1553549_at	A	A	A	A	A	A	A	A	A	A	A	A	A	A	A	A	A	A	A	A	A	A
1553550_at	A	A	A	A	A	A	A	A	A	A	A	A	A	A	A	A	A	A	A	A	A	A
1553551_s_at	P	P	P	P	P	P	P	P	P	P	P	P	P	P	P	P	P	P	P	P	P	P
1553552_at	A	A	A	A	A	A	A	A	A	A	A	A	A	A	A	A	A	A	A	A	A	A
1553553_at	A	A	P	A	A	M	A	A	A	A	A	A	A	M	A	A	A	A	A	A	A	A
1553555_at	A	A	A	A	A	A	A	A	A	A	A	A	A	A	A	A	A	A	A	A	A	A
1553556_at	A	A	A	M	A	A	A	A	A	A	A	A	A	A	A	A	A	A	A	A	A	A
1553558_at	A	A	A	A	A	A	A	A	A	A	A	A	A	A	A	A	A	A	A	A	A	A
1553559_at	A	A	A	A	A	A	A	A	A	A	A	A	A	A	A	A	A	A	A	A	A	A
1553560_at	A	A	A	A	A	A	A	A	A	A	A	A	A	A	A	A	A	A	A	A	A	A
1553561_at	P	P	P	P	P	P	P	P	P	A	A	A	P	P	P	P	P	P	P	P	P	M
1553562_at	P	P	M	P	M	A	P	P	P	A	M	P	A	M	A	A	A	P	M	P	M	M
1553564_at	A	A	A	A	A	A	A	A	A	A	A	A	A	A	A	A	A	A	A	A	A	A
1553565_s_at	A	A	A	A	A	A	A	A	A	A	A	A	A	A	A	A	A	A	A	A	A	A
1553566_at	A	A	A	A	A	A	A	A	A	A	A	A	A	A	A	A	A	A	A	A	A	A
1553567_s_at	P	P	P	P	P	P	P	P	P	P	P	P	P	P	P	P	P	P	P	P	P	P
1553568_a_at	A	A	A	A	A	A	A	A	A	A	A	A	A	A	A	A	A	P	A	M	M	A
1553569_at	P	P	P	P	P	P	P	P	P	P	P	P	P	P	P	P	P	P	P	P	P	P
1553570_x_at	P	P	P	P	P	P	P	P	P	P	P	P	P	P	P	P	P	P	P	P	P	P
1553572_a_at	A	A	A	A	A	A	A	A	A	A	A	A	A	A	A	A	A	A	A	A	A	A
1553573_s_at	A	A	A	A	A	A	A	A	A	A	A	A	A	A	A	A	A	A	A	A	A	A
1553574_at	A	P	A	A	P	A	A	A	A	P	A	P	P	P	P	P	P	P	P	P	P	P
1553575_at	P	P	P	P	P	P	P	P	P	P	P	P	P	P	P	P	P	P	P	P	P	P
1553579_a_at	A	A	A	A	A	A	A	A	A	A	A	A	A	A	A	A	A	P	A	A	A	A
1553581_s_at	P	P	P	P	P	P	P	P	P	P	P	P	P	P	P	P	P	P	P	P	P	P
1553582_a_at	P	P	P	P	P	P	P	P	P	P	P	P	P	P	P	P	P	P	M	P	P	P
1553583_a_at	M	M	A	A	A	A	A	A	M	A	A	A	M	A	A	A	A	M	A	A	M	A
1553584_at	A	A	A	A	A	A	A	A	A	A	A	A	A	A	A	A	A	A	A	A	A	A
1553585_a_at	A	A	A	A	A	A	A	A	A	A	A	A	A	A	A	M	A	A	A	A	A	A
1553586_at	A	A	A	A	A	A	A	A	A	A	A	A	A	A	A	A	A	A	A	A	A	A
1553587_a_at	P	P	P	P	P	P	P	P	P	P	P	P	P	P	P	P	P	P	P	P	P	P
1553588_at	P	P	P	P	P	P	P	P	P	P	P	P	P	P	P	P	P	P	P	P	P	P
1553589_a_at	A	A	P	P	M	P	A	A	A	A	A	A	P	A	A	A	M	M	A	P	A	A
1553590_at	A	A	A	A	A	A	A	A	A	A	A	A	A	A	A	A	A	A	A	A	A	A
1553591_at	A	A	A	A	A	A	A	A	A	A	A	A	A	A	A	A	A	A	A	A	A	A
1553592_x_at	A	A	A	A	A	A	A	A	A	A	A	A	A	A	A	A	A	A	A	A	A	A
1553593_a_at	A	A	A	A	A	A	A	A	A	A	A	A	A	A	A	A	A	A	A	A	A	A
1553594_a_at	P	P	M	P	P	P	P	P	P	P	P	P	P	P	P	P	P	P	P	P	P	P
1553599_a_at	A	M	A	P	P	A	P	P	P	P	A	P	P	A	P	A	P	P	A	P	A	P
1553600_at	A	A	A	A	A	A	A	A	A	A	A	A	A	A	M	A	A	A	A	A	A	A
1553601_a_at	A	A	A	M	A	A	A	A	A	A	A	P	P	P	P	P	A	A	A	A	A	A
1553602_at	A	A	A	A	A	A	A	A	A	A	A	A	A	A	A	A	A	A	A	A	A	A
1553603_s_at	A	A	P	P	P	P	P	P	M	P	P	P	P	P	P	P	P	P	P	P	P	P
1553604_at	A	A	A	A	A	A	A	A	A	A	A	A	P	P	M	A	A	A	A	A	A	A
1553605_a_at	A	A	A	A	A	A	A	A	A	A	A	A	A	A	A	A	A	A	A	A	A	A
1553607_at	A	A	A	A	A	A	A	A	A	M	A	A	A	A	A	A	A	A	A	M	A	A
1553608_a_at	A	A	A	A	A	A	A	A	A	A	A	A	A	A	A	A	A	A	A	A	A	A
1553611_s_at	P	P	P	P	P	P	A	P	P	P	P	P	P	P	P	P	A	A	A	A	A	A
1553612_at	P	P	P	P	P	P	P	P	P	P	P	P	P	P	P	P	P	P	P	P	P	P
1553613_s_at	M	M	P	P	P	P	P	P	P	P	P	A	A	P	A	A	A	A	A	A	A	P
1553614_a_at	A	A	A	A	A	A	A	A	A	A	A	A	A	A	A	A	A	A	A	A	A	A
1553618_at	A	A	A	A	A	A	A	A	A	A	A	A	A	A	A	A	A	M	A	A	A	A
1553619_a_at	A	A	A	A	A	A	A	A	A	A	A	A	A	A	A	A	A	A	A	A	A	A
1553620_at	A	A	A	A	A	A	A	A	A	A	A	A	A	A	A	A	A	A	A	A	A	A
1553622_a_at	A	A	A	A	A	A	A	A	A	A	A	A	A	A	A	A	A	A	A	A	A	A
1553623_at	A	A	A	A	A	A	A	A	A	A	A	A	A	A	A	A	A	A	A	A	A	A
1553625_at	P	A	A	P	M	P	A	A	P	A	A	A	A	A	A	P	P	P	A	A	P	A
1553626_a_at	P	A	A	A	A	P	A	A	A	A	A	P	P	M	P	P	A	A	P	A	A	A
1553627_s_at	A	A	A	A	M	A	A	A	A	A	A	A	A	A	A	A	A	M	A	A	A	A
1553629_a_at	A	A	A	A	A	A	A	A	A	A	A	A	A	A	A	A	A	A	A	A	A	A
1553630_at	A	A	A	A	A	A	A	A	A	A	A	A	A	A	A	A	A	A	A	A	A	A
1553633_s_at	A	A	A	A	A	A	A	A	A	A	A	A	A	A	A	A	A	A	A	A	A	A
1553634_a_at	A	A	A	A	A	A	A	A	A	A	A	A	A	A	A	A	A	A	A	A	A	A
1553635_s_at	A	A	A	A	A	A	A	A	A	A	A	A	A	A	A	A	A	A	A	A	A	A
1553636_at	A	A	A	A	A	A	A	A	A	A	A	A	A	A	A	A	A	A	A	A	A	A
1553637_s_at	A	M	P	M	A	M	A	A	A	A	A	P	A	M	M	A	M	M	A	P	M	A
1553639_a_at	A	A	A	A	A	A	A	A	A	A	A	A	A	A	A	A	A	A	A	A	A	A
1553640_at	A	A	A	A	A	A	A	A	A	A	A	A	A	A	A	A	A	A	A	A	A	A
1553641_a_at	A	A	A	A	A	A	A	A	A	A	A	A	A	A	A	A	A	A	A	A	A	A
1553642_at	A	M	A	A	A	A	P	M	M	A	M	A	A	A	A	A	A	A	A	A	A	A
1553644_at	M	A	P	M	P	P	A	A	A	A	A	M	P	A	M	P	P	P	A	P	P	A
1553645_at	A	A	A	A	A	A	A	A	A	A	A	A	A	A	A	A	A	A	A	A	A	A
1553646_at	A	A	A	A	A	A	A	A	A	A	A	A	A	A	A	A	A	A	A	A	A	P
1553647_at	P	P	P	P	P	P	P	P	P	P	P	P	P	P	P	P	P	P	P	P	P	P
1553651_at	A	A	A	P	A	A	A	M	A	P	A	A	P	P	A	A	M	A	A	P	P	A
1553652_a_at	A	A	A	A	A	P	M	A	M	A	A	A	A	A	A	A	P	M	P	M	P	P
1553654_at	A	A	A	A	A	A	A	A	A	A	A	M	P	P	P	P	A	A	A	A	A	A
1553655_at	A	A	A	A	A	A	A	A	A	A	A	A	A	A	A	A	A	A	A	A	A	A
1553656_at	A	A	A	A	A	A	A	A	A	A	A	A	A	A	A	A	A	A	A	A	A	A
1553657_at	A	A	A	A	A	A	A	A	A	A	A	A	A	A	A	A	A	A	A	A	A	A
1553658_at	A	A	A	P	A	P	A	A	A	P	M	P	A	P	A	M	A	A	P	P	A	A
1553660_at	A	A	A	A	A	A	A	A	A	A	A	A	A	A	A	A	A	A	A	A	A	A
1553661_a_at	A	A	A	A	M	A	A	A	A	A	A	A	A	A	A	A	A	A	A	A	A	A
1553663_a_at	A	A	A	A	A	A	A	A	A	A	A	A	A	A	A	A	A	A	A	A	A	A
1553666_at	A	A	A	A	M	A	P	M	A	P	A	A	M	A	M	M	P	A	A	M	A	A
1553668_at	A	A	P	P	P	P	A	A	A	P	A	P	A	A	A	P	P	P	P	P	P	M
1553670_at	A	A	A	A	A	A	A	A	A	A	A	A	A	P	A	A	A	A	A	A	A	A
1553672_at	P	P	P	P	P	P	A	A	A	P	M	P	P	P	A	P	P	P	P	A	P	P
1553673_at	A	A	A	A	A	A	A	A	A	A	A	A	A	A	A	A	A	A	A	A	A	A
1553674_at	A	P	A	A	M	P	P	P	P	P	P	P	P	P	P	P	P	P	P	P	P	P
1553675_at	A	A	A	A	A	A	A	A	A	A	A	A	A	A	A	A	A	A	A	A	A	A
1553677_a_at	P	P	P	P	P	P	P	P	P	P	P	P	P	P	P	P	P	P	P	P	P	P
1553678_a_at	P	P	P	P	P	P	P	P	P	P	P	P	P	P	P	P	P	P	P	P	P	P
1553679_s_at	A	A	A	P	P	P	A	A	A	P	A	P	M	P	P	P	A	A	P	P	A	P
1553681_a_at	M	P	M	P	A	A	M	M	P	P	P	M	P	P	P	P	M	M	P	A	P	M
1553682_at	A	A	A	A	A	A	A	A	A	A	A	A	A	A	A	A	A	A	A	A	A	A
1553683_s_at	A	A	A	A	A	A	A	A	A	A	A	A	A	A	A	A	A	A	A	A	A	A
1553684_at	P	P	P	P	P	P	P	P	P	P	P	P	A	P	P	P	P	A	P	A	P	P
1553685_s_at	A	A	P	P	P	P	P	P	P	P	P	A	P	P	P	P	P	A	A	P	P	P
1553686_at	A	A	A	A	A	A	A	A	A	A	A	P	P	A	P	A	M	A	A	A	A	A
1553688_at	A	A	A	A	A	A	A	A	A	A	A	A	A	A	A	A	A	A	A	A	A	A
1553689_s_at	A	A	P	P	P	P	P	P	P	P	P	P	P	P	P	P	P	P	P	P	P	P
1553690_at	P	P	P	M	P	P	P	P	P	P	P	P	P	P	P	P	P	P	P	P	P	P
1553691_at	A	A	A	A	P	A	P	P	A	A	P	A	A	P	A	M	P	M	P	P	P	P
1553693_s_at	A	A	P	P	P	P	A	A	A	A	A	A	M	A	A	A	P	P	P	P	P	A
1553694_a_at	M	M	P	P	P	P	P	P	P	P	P	P	P	P	P	P	P	P	P	P	P	P
1553695_a_at	A	A	A	A	A	A	A	A	A	A	A	A	A	A	A	A	A	A	A	A	A	A
1553696_s_at	A	A	A	A	A	A	A	A	A	A	A	M	P	P	P	M	P	A	A	A	A	P
1553697_at	A	A	P	P	P	P	P	A	A	P	A	P	P	P	P	P	P	P	P	P	P	P
1553698_a_at	A	A	P	P	P	M	A	A	A	A	A	P	P	P	P	P	P	P	P	P	P	P
1553701_a_at	A	A	A	A	A	A	A	A	A	A	A	A	A	A	A	A	A	A	A	A	A	A
1553702_at	A	A	A	A	A	A	A	A	A	A	A	A	A	A	A	A	P	P	A	M	A	A
1553703_at	P	P	P	P	P	P	P	P	P	P	P	P	P	P	P	P	P	P	P	P	P	P
1553704_x_at	P	P	P	P	P	P	P	P	P	P	P	P	P	P	P	P	P	P	P	P	P	P
1553705_a_at	A	A	A	A	A	A	A	A	A	A	A	A	A	A	A	A	A	A	A	A	A	A
1553706_at	A	A	A	A	A	A	A	A	A	A	A	A	A	A	A	A	A	A	A	A	A	A
1553708_at	A	A	A	A	A	A	A	A	A	P	A	A	A	A	A	A	A	A	A	A	A	A
1553709_a_at	P	P	P	P	P	P	P	P	P	P	P	P	P	P	P	P	P	P	P	P	P	P
1553710_at	A	A	A	A	A	A	A	A	A	A	A	A	A	A	A	A	A	A	A	A	A	A
1553711_a_at	P	A	P	P	P	P	P	P	M	A	P	P	P	M	P	P	P	P	P	P	P	P
1553713_a_at	A	A	A	A	A	A	A	A	A	P	P	P	P	P	P	A	A	A	P	A	A	M
1553715_s_at	P	A	P	P	P	P	P	P	P	P	P	P	P	P	P	P	P	P	P	P	P	P
1553717_at	A	A	A	A	A	A	A	A	A	A	A	A	A	A	A	A	A	A	A	A	A	A
1553718_at	P	P	P	P	P	P	P	P	P	P	P	P	P	P	P	P	P	P	P	P	P	P
1553719_s_at	P	P	P	P	P	P	P	P	P	P	P	P	P	P	P	P	P	P	P	P	P	P
1553720_a_at	A	A	A	A	A	A	A	A	A	A	A	A	A	A	A	A	A	A	A	A	A	A
1553721_at	A	M	A	A	A	A	P	A	A	A	A	A	A	A	A	A	A	P	A	P	A	A
1553722_s_at	A	A	A	A	A	A	A	P	A	M	A	A	A	A	A	P	P	A	A	P	P	A
1553723_at	A	A	A	A	A	A	A	A	A	A	A	A	A	A	A	A	A	A	A	A	A	A
1553725_s_at	A	M	P	P	P	P	P	P	P	P	P	P	P	P	P	P	P	P	P	P	P	P
1553726_s_at	A	A	A	A	P	A	A	A	A	A	A	A	A	A	A	A	A	A	A	A	A	A
1553727_at	A	A	A	A	A	A	A	A	A	A	A	A	A	A	A	A	A	A	A	A	A	A
1553728_at	A	A	A	A	A	A	A	A	A	A	A	A	A	A	A	A	A	A	A	A	A	A
1553729_s_at	A	A	A	A	A	A	A	A	A	A	A	A	A	A	A	A	A	A	A	A	A	A
1553730_x_at	A	A	A	A	A	A	A	A	A	A	A	A	A	A	A	A	A	A	A	A	A	A
1553732_s_at	A	A	P	M	P	A	A	A	A	A	A	A	A	A	A	A	A	A	A	A	A	A
1553734_at	A	A	A	A	A	A	A	A	A	A	A	A	A	A	A	A	A	A	A	A	A	A
1553736_at	A	A	P	A	P	A	A	A	A	P	A	A	A	A	A	A	P	A	P	P	P	A
1553739_at	A	A	A	A	A	A	A	A	A	A	A	A	A	A	A	A	A	A	A	A	A	A
1553740_a_at	A	A	A	A	A	A	A	A	A	A	A	A	A	A	A	A	A	A	A	A	A	A
1553741_at	A	A	A	A	A	A	A	A	A	P	M	A	A	A	A	A	A	A	A	A	A	A
1553743_at	A	A	P	A	P	P	A	A	A	P	P	A	M	A	A	A	A	A	A	A	A	P
1553746_a_at	A	A	A	A	A	A	A	A	A	A	A	A	A	A	A	A	A	A	A	A	A	A
1553747_at	A	A	A	A	A	A	A	A	A	A	A	A	A	A	A	A	A	A	A	A	A	A
1553749_at	P	P	P	P	P	P	P	P	P	P	P	P	P	P	P	P	P	P	P	P	P	P
1553750_a_at	P	P	P	A	P	A	P	P	P	P	P	P	P	P	P	P	P	P	P	P	P	P
1553752_at	A	A	A	A	A	A	A	A	A	A	A	A	A	A	A	A	A	A	A	A	A	A
1553755_at	A	A	A	A	A	A	A	A	A	A	A	A	A	A	A	A	A	A	A	A	A	A
1553756_at	A	A	A	A	A	A	A	A	A	A	A	A	A	A	A	A	A	A	A	A	A	A
1553757_at	A	A	A	A	A	A	A	A	A	A	A	A	A	A	A	A	A	A	A	A	A	A
1553759_at	M	A	P	A	M	A	P	P	P	A	P	P	A	A	A	M	P	P	P	P	P	P
1553761_at	A	A	A	A	A	A	A	A	A	A	A	A	A	A	A	A	A	A	A	A	A	A
1553764_a_at	P	P	P	P	P	P	P	P	P	P	P	P	P	P	P	P	P	P	P	P	P	P
1553765_a_at	A	A	A	A	A	A	A	A	A	A	A	A	A	A	A	A	A	A	A	A	A	A
1553768_a_at	A	A	P	P	P	P	A	A	A	A	A	M	P	P	P	M	P	M	M	P	P	P
1553769_at	A	A	A	A	A	A	A	A	A	A	A	A	A	A	A	A	A	A	A	A	A	A
1553770_a_at	A	A	A	A	A	A	A	A	A	A	A	A	A	A	A	A	A	A	A	A	A	A
1553772_at	A	A	A	A	A	A	A	A	A	A	A	A	P	A	A	A	A	A	A	A	A	A
1553775_at	A	A	A	A	A	M	A	A	A	P	M	A	P	P	A	A	A	A	A	A	A	A
1553776_at	A	A	A	A	A	A	A	A	A	A	A	A	A	A	A	A	A	A	A	A	A	A
1553778_at	A	A	A	A	A	A	A	A	A	A	A	A	A	A	A	A	P	P	M	A	A	A
1553780_at	A	A	A	A	A	A	A	A	A	P	M	A	A	M	A	M	A	A	A	A	A	A
1553781_at	A	A	P	A	P	A	A	A	A	P	M	P	P	P	P	P	P	A	A	P	A	A
1553785_at	A	A	A	A	A	A	A	A	A	A	A	A	A	A	A	A	A	A	A	A	A	A
1553787_at	P	P	A	P	P	A	P	M	M	A	A	P	P	P	P	P	A	P	M	A	A	A
1553789_a_at	A	A	A	A	A	A	A	A	A	A	A	A	A	A	A	A	A	A	A	A	A	A
1553792_at	A	A	A	A	A	A	A	A	A	A	A	A	P	P	P	A	A	A	A	A	A	A
1553793_a_at	M	P	A	A	A	A	M	P	A	A	A	A	P	P	P	M	A	A	A	A	A	A
1553794_at	A	P	A	A	A	A	M	A	M	A	P	A	A	A	A	A	A	A	A	P	A	A
1553796_at	A	A	A	A	A	P	A	A	A	A	A	A	A	A	A	A	A	A	A	A	A	A
1553797_a_at	A	A	A	A	A	A	A	A	A	A	A	A	A	A	A	A	M	A	A	A	A	A
1553798_a_at	A	M	A	M	P	A	P	M	A	P	M	P	P	A	A	A	M	A	P	A	A	A
1553799_at	A	A	A	P	P	A	A	A	A	P	A	A	A	A	P	A	A	A	A	A	A	A
1553801_a_at	P	P	P	P	P	P	P	P	P	P	P	P	P	P	P	P	P	P	P	P	P	P
1553802_a_at	A	A	A	A	A	A	A	A	A	A	A	A	A	A	A	A	A	A	A	A	A	A
1553803_at	A	A	A	A	A	A	A	A	A	A	A	A	A	A	A	A	A	A	A	A	A	A
1553804_a_at	A	A	A	A	A	A	A	A	A	A	A	A	A	A	A	A	A	A	A	A	A	A
1553805_at	A	M	A	A	P	A	A	M	M	A	M	P	P	M	A	P	P	A	A	M	P	P
1553808_a_at	A	A	A	A	A	A	A	A	A	A	A	A	A	A	A	A	A	A	A	A	A	A
1553809_a_at	A	A	A	P	A	A	A	P	A	A	A	A	A	A	A	P	P	P	A	P	P	A
1553810_a_at	P	P	P	P	P	P	P	P	P	P	P	P	P	P	P	P	P	P	P	P	P	P
1553811_at	A	A	A	A	A	A	A	A	A	A	A	A	A	A	A	A	A	A	A	A	A	A
1553812_at	A	A	A	A	A	A	A	A	A	A	A	A	A	A	A	A	A	A	A	A	A	A
1553813_s_at	A	A	A	A	A	A	A	A	A	A	A	A	A	A	A	A	A	A	A	A	A	A
1553815_a_at	A	A	M	A	P	M	A	A	A	P	A	M	P	P	M	A	P	M	P	M	A	P
1553817_at	A	A	A	A	A	A	A	A	A	A	A	A	A	A	A	A	A	A	A	A	A	A
1553818_x_at	A	A	A	A	A	A	A	A	A	A	A	A	A	A	A	A	A	A	A	A	A	A
1553821_at	A	A	A	A	A	A	A	A	A	A	A	A	A	A	A	A	A	A	A	A	A	A
1553822_at	A	A	A	A	A	A	A	A	A	A	A	A	A	A	A	A	A	A	A	A	A	A
1553823_a_at	M	A	P	P	P	P	A	P	A	P	P	M	P	A	P	M	P	A	P	A	P	P
1553826_a_at	A	A	A	A	A	A	A	A	A	A	A	A	A	A	A	A	A	A	A	A	A	A
1553828_at	A	A	P	A	P	A	A	A	A	M	A	A	P	A	A	A	A	A	P	A	A	M
1553829_at	A	A	A	A	A	A	A	A	A	A	A	A	A	A	A	A	A	A	A	A	A	A
1553830_s_at	A	A	A	A	A	A	A	A	A	A	A	A	A	A	A	A	P	P	P	P	P	A
1553831_at	P	P	P	M	P	P	P	A	P	P	P	P	P	P	P	P	P	P	P	P	P	P
1553832_at	A	A	M	M	P	A	A	A	P	A	A	A	A	A	A	M	A	A	A	A	A	A
1553834_at	A	A	A	A	A	A	A	A	A	A	A	A	A	A	A	A	A	A	A	A	A	A
1553835_a_at	A	A	A	A	A	A	A	A	A	A	A	A	A	A	A	A	A	A	A	A	A	A
1553837_at	A	A	A	A	A	A	A	A	A	A	A	A	A	A	A	A	A	A	A	A	A	A
1553838_at	A	A	A	A	A	A	A	A	A	A	A	A	A	A	A	A	A	A	A	A	A	A
1553839_at	A	A	A	A	A	A	A	A	A	A	A	A	A	A	A	A	A	A	A	A	A	A
1553840_a_at	A	A	A	A	A	A	A	A	A	A	A	A	A	A	A	A	A	A	A	A	A	A
1553842_at	A	A	A	A	M	A	A	A	A	A	A	A	A	A	M	A	M	A	A	A	M	A
1553843_at	A	A	A	A	A	A	A	A	A	A	A	A	A	A	A	A	A	A	A	A	A	A
1553844_a_at	A	A	P	A	A	A	A	A	A	A	A	A	A	A	A	A	A	A	A	A	A	A
1553845_x_at	A	A	A	A	A	A	A	A	A	A	A	A	A	A	A	A	A	A	A	A	A	A
1553846_at	A	A	A	A	A	A	A	A	A	A	A	A	A	A	A	A	A	A	A	A	A	A
1553847_a_at	A	A	A	A	A	P	A	A	A	P	P	A	M	A	A	A	M	M	M	A	A	A
1553849_at	A	A	M	A	P	A	A	A	A	A	A	A	A	A	A	A	A	A	A	A	A	A
1553850_at	A	A	A	A	A	A	A	A	A	A	A	A	A	A	A	A	A	A	A	A	A	A
1553851_at	A	A	A	A	A	A	A	A	A	A	A	A	A	A	A	A	A	A	A	A	A	A
1553852_at	A	A	A	A	A	A	A	A	A	A	A	A	A	A	A	A	P	P	P	P	A	A
1553856_s_at	A	A	A	A	A	A	A	A	A	A	A	A	A	P	A	A	M	P	A	A	M	M
1553857_at	A	A	A	A	A	A	A	A	A	A	A	A	A	A	A	A	A	A	A	A	A	A
1553858_at	A	A	A	A	A	A	A	A	A	A	A	A	A	A	A	A	A	A	A	A	A	A
1553859_at	A	A	M	A	A	A	A	A	A	M	A	A	A	A	A	P	P	A	A	M	M	P
1553860_at	A	A	A	A	A	A	A	A	A	A	A	A	A	A	A	A	A	A	A	A	A	A
1553861_at	A	A	A	A	A	A	A	A	A	A	A	A	A	A	A	A	A	A	A	A	A	A
1553863_at	A	A	A	A	A	A	A	A	A	A	A	A	A	A	A	A	A	A	A	A	A	A
1553864_at	A	A	A	A	A	A	A	A	A	A	A	A	A	A	A	A	A	A	A	A	A	A
1553865_a_at	P	A	A	A	M	M	P	A	A	A	A	A	A	A	A	A	M	M	M	A	A	A
1553868_a_at	P	P	P	P	P	P	A	P	A	P	A	A	P	P	P	P	P	P	M	P	A	P
1553869_at	A	A	A	A	A	A	A	A	A	A	A	A	A	A	A	A	A	A	A	A	A	A
1553871_at	A	A	A	A	A	A	A	A	A	A	A	A	A	A	A	A	A	A	A	A	A	A
1553872_at	A	M	A	P	A	A	A	A	A	A	A	M	A	A	A	A	A	A	A	A	A	A
1553873_at	A	A	A	A	A	A	A	A	A	A	A	A	A	A	A	A	A	A	A	A	A	A
1553874_a_at	A	A	A	A	A	A	A	A	A	A	A	A	A	A	A	A	A	A	A	A	A	A
1553875_s_at	A	P	A	A	A	A	M	A	A	A	A	A	A	A	A	A	A	A	A	A	A	A
1553876_at	A	A	A	A	A	A	A	A	A	A	A	A	A	A	A	A	A	A	A	A	A	A
1553878_at	A	A	A	A	A	A	A	A	A	A	A	A	A	A	A	A	A	A	A	A	A	A
1553879_a_at	A	A	A	A	A	A	A	A	A	A	A	A	A	A	A	A	A	A	A	A	A	A
1553880_at	A	A	A	A	A	A	A	A	A	A	A	A	A	A	A	A	A	A	A	A	A	A
1553881_at	A	P	P	P	P	P	P	P	P	P	M	P	P	P	P	P	P	P	M	M	P	P
1553882_at	A	A	A	A	A	A	A	A	A	A	A	A	A	A	A	A	A	A	A	A	A	A
1553883_at	A	A	A	A	A	A	A	A	A	A	A	A	A	A	A	A	A	A	A	A	A	A
1553885_x_at	A	A	A	P	A	A	A	A	A	P	M	A	A	P	A	A	P	A	A	A	A	A
1553886_at	A	A	A	A	A	A	A	A	A	A	A	A	A	A	A	A	A	A	A	A	A	A
1553887_at	M	M	A	A	M	P	M	A	A	M	A	A	A	A	A	A	M	A	A	M	P	A
1553888_at	A	A	A	A	A	A	A	A	A	A	A	A	A	A	A	A	A	A	A	A	A	A
1553889_at	A	A	A	A	A	A	A	A	A	A	A	A	A	A	A	A	A	A	A	A	A	A
1553890_s_at	A	A	A	A	A	A	A	A	A	A	A	A	A	A	A	A	A	A	A	A	A	A
1553891_at	A	A	A	A	A	A	A	A	A	A	A	A	A	A	A	A	A	A	A	A	A	A
1553893_at	A	A	A	A	A	A	A	A	A	A	A	A	A	A	A	A	A	A	A	A	A	A
1553894_at	A	A	P	P	M	M	A	A	M	A	M	A	A	A	A	P	P	P	P	P	P	A
1553895_at	A	A	A	A	A	A	A	A	A	A	A	A	A	A	A	A	A	A	A	A	A	A
1553898_a_at	A	A	A	A	A	A	A	A	A	A	A	A	A	A	A	A	A	A	A	A	A	A
1553900_s_at	A	A	A	A	A	A	A	A	A	A	A	A	A	A	A	A	A	A	A	A	A	A
1553901_x_at	A	A	P	P	P	P	A	M	A	P	M	M	P	M	P	P	P	P	M	P	P	A
1553905_at	M	M	A	A	A	A	P	A	A	A	P	M	A	A	P	P	A	P	P	A	A	A
1553906_s_at	A	A	A	A	A	A	A	A	A	A	A	A	A	A	A	A	A	A	A	A	A	A
1553907_a_at	A	A	A	A	A	A	A	A	A	A	A	A	A	A	A	A	A	P	M	A	A	A
1553909_x_at	A	A	A	A	A	A	A	A	A	A	A	A	A	A	A	A	A	A	A	A	A	A
1553910_at	A	A	A	A	A	A	A	A	A	M	A	A	A	A	A	A	A	A	A	A	A	A
1553911_at	A	A	A	A	A	A	A	A	A	A	A	A	A	A	A	A	A	A	A	A	A	A
1553912_at	A	A	A	A	A	A	A	A	A	A	A	A	A	A	A	A	A	A	A	A	A	A
1553914_at	A	A	A	A	A	A	A	A	A	A	A	A	A	A	A	A	A	A	A	A	A	A
1553915_at	A	A	A	A	A	A	A	A	A	A	A	A	A	A	A	A	A	A	A	A	A	A
1553917_at	A	A	A	A	A	A	A	A	A	A	A	A	A	A	A	A	A	A	A	A	A	A
1553918_at	A	A	A	A	A	A	A	A	A	A	A	A	P	A	P	A	A	A	A	A	A	A
1553919_at	A	A	A	A	A	A	A	A	A	A	A	A	A	A	A	A	A	A	A	A	A	A
1553920_at	A	A	P	A	M	A	A	A	A	P	M	P	P	P	P	P	A	A	A	A	M	P
1553923_at	A	M	A	M	M	A	A	A	A	M	A	A	P	A	A	P	A	A	A	A	P	A
1553924_at	A	A	A	A	A	A	A	A	A	A	A	A	A	A	A	A	A	A	A	A	A	A
1553927_at	A	A	A	A	A	A	A	A	A	A	A	A	A	A	A	A	A	A	A	A	A	A
1553928_at	P	P	P	P	P	P	P	P	P	P	P	P	P	P	P	P	P	P	P	P	P	P
1553929_at	A	A	A	A	A	A	A	A	A	A	A	A	A	A	A	A	A	A	A	A	A	A
1553930_at	A	A	A	A	A	A	A	A	A	A	A	A	M	A	A	A	A	A	A	A	A	A
1553931_at	A	A	A	P	M	A	A	A	A	M	A	P	P	M	M	A	A	A	A	A	A	A
1553934_at	A	A	A	A	A	A	A	A	A	A	A	A	A	A	A	A	A	A	A	A	A	A
1553935_at	A	A	A	A	A	A	A	A	A	A	A	A	A	A	A	A	A	A	A	A	A	A
1553936_a_at	A	A	A	A	A	A	A	A	A	A	A	A	A	A	A	A	A	A	A	A	A	A
1553938_a_at	M	A	A	A	A	A	P	A	A	A	P	A	A	A	P	A	A	A	A	A	A	A
1553940_a_at	P	P	P	P	P	P	A	A	A	P	M	P	P	P	P	P	P	P	P	P	P	P
1553943_at	A	A	A	A	A	A	A	A	A	A	A	A	A	A	A	A	A	A	A	A	A	A
1553944_at	A	A	A	A	A	A	A	A	A	A	A	A	A	A	A	A	A	A	A	A	A	A
1553945_at	A	A	A	A	A	A	A	A	A	A	A	A	A	A	A	A	A	A	A	A	A	A
1553946_at	A	A	A	A	A	A	A	A	A	A	A	A	A	A	A	A	A	A	A	A	A	A
1553947_at	A	A	P	P	P	P	A	A	A	A	A	A	A	P	A	P	P	A	A	P	P	M
1553949_at	A	A	A	A	A	A	A	A	A	A	A	A	A	A	A	A	A	A	A	A	A	A
1553952_at	A	A	A	A	A	A	A	A	A	A	A	A	A	A	A	A	A	A	A	A	A	A
1553954_at	A	A	P	P	P	P	A	A	A	P	P	P	P	P	P	P	P	P	P	P	P	P
1553955_at	P	P	P	P	P	P	P	P	P	P	P	P	P	P	P	P	P	P	P	P	P	P
1553956_at	P	P	P	P	P	P	P	P	P	P	P	P	P	P	P	P	P	P	P	P	P	P
1553957_at	A	A	A	A	A	A	A	A	A	A	A	M	M	A	A	A	M	A	A	M	A	A
1553959_a_at	A	A	A	A	M	A	A	A	A	A	P	A	A	A	A	M	A	A	A	A	A	A
1553960_at	P	P	P	P	P	P	P	P	P	P	A	P	P	P	P	P	P	P	P	P	P	P
1553961_s_at	A	A	P	P	P	P	A	A	A	A	A	A	A	A	A	A	A	A	A	A	A	A
1553962_s_at	P	P	P	P	P	P	P	P	P	P	P	A	A	A	P	P	P	P	P	P	P	P
1553963_at	A	A	A	A	A	A	A	A	A	A	A	A	A	A	A	A	A	A	A	A	A	A
1553965_x_at	A	A	A	A	A	A	A	A	A	A	A	A	A	A	A	A	A	A	A	A	A	A
1553967_at	P	A	P	P	P	P	M	M	P	P	P	P	P	A	P	P	P	A	P	P	P	P
1553968_a_at	P	P	P	P	P	P	P	P	P	P	P	A	P	P	P	P	P	A	A	P	P	P
1553970_s_at	A	A	A	A	A	A	A	A	A	A	A	A	A	A	A	A	A	A	A	A	A	A
1553971_a_at	A	A	A	A	A	A	A	A	A	A	A	A	A	A	A	A	A	A	A	A	A	A
1553972_a_at	P	P	P	P	P	P	P	P	P	P	P	P	P	P	P	P	P	P	P	P	P	P
1553973_a_at	P	P	P	P	P	P	A	A	A	A	A	A	P	P	P	A	P	P	P	P	P	P
1553974_at	P	P	P	P	P	P	P	P	P	P	P	P	P	P	P	P	P	P	P	P	P	P
1553976_a_at	P	P	P	P	P	P	P	P	P	P	P	P	P	P	P	P	P	P	P	P	P	P
1553977_a_at	A	A	A	A	A	A	A	A	A	A	A	A	A	A	A	A	A	A	A	A	A	A
1553978_at	A	A	P	P	P	P	A	A	A	P	P	P	P	P	P	M	P	P	P	P	P	P
1553979_at	P	P	P	P	P	P	P	P	P	P	P	P	P	P	P	P	P	P	P	P	P	P
1553982_a_at	A	A	A	A	A	A	A	A	A	A	A	A	A	A	A	A	A	A	A	A	A	A
1553983_at	P	P	P	P	P	P	P	P	P	M	M	M	M	A	M	A	P	M	P	P	P	P
1553984_s_at	P	P	P	P	P	P	P	P	P	P	P	P	P	P	P	P	P	P	P	P	P	P
1553986_at	A	A	A	A	A	A	A	A	A	P	M	A	P	M	P	A	M	A	A	M	P	P
1553987_at	P	P	P	P	P	P	P	P	P	P	P	P	P	P	P	P	P	P	P	P	P	P
1553989_a_at	A	A	A	A	A	A	A	A	A	M	A	A	A	A	A	A	A	P	A	A	A	A
1553990_at	A	A	P	M	M	P	A	A	A	A	M	A	A	A	A	A	A	P	P	M	P	A
1553991_s_at	A	A	P	P	P	P	P	P	P	P	P	P	P	P	P	P	M	A	A	P	P	P
1553992_s_at	A	A	P	P	P	P	A	A	A	P	P	P	P	P	P	P	P	P	M	P	P	M
1553993_s_at	A	M	P	P	P	P	A	A	A	P	P	P	P	P	P	P	P	P	P	P	P	P
1553994_at	M	M	P	P	P	P	P	M	P	P	P	P	M	A	M	A	A	A	M	A	A	P
1553995_a_at	A	A	P	A	A	A	A	A	A	A	A	A	A	A	A	A	A	A	A	A	A	A
1553997_a_at	A	A	M	A	P	A	P	P	P	P	P	P	M	A	P	M	M	P	P	P	P	A
1553998_at	A	A	A	A	A	A	A	A	A	A	A	A	A	A	A	A	M	A	A	A	A	A
1554001_at	A	A	P	P	P	P	A	A	A	A	A	P	P	P	P	P	A	A	A	P	A	P
1554003_at	P	P	P	P	P	P	P	P	P	P	P	P	P	P	P	P	P	P	P	P	P	P
1554004_a_at	A	A	P	P	P	M	M	P	M	P	P	P	P	P	P	P	A	A	M	M	A	P
1554006_a_at	A	A	A	A	A	A	A	A	A	A	A	P	A	A	M	M	A	A	A	M	M	A
1554007_at	A	A	A	A	A	A	A	A	A	A	A	A	A	A	A	A	P	P	P	P	P	P
1554008_at	P	P	P	P	P	P	P	P	M	P	P	P	P	P	M	M	P	A	P	P	P	A
1554010_at	A	A	P	P	P	P	A	A	A	P	P	P	P	M	P	P	P	A	P	P	P	P
1554012_at	A	A	A	A	A	A	A	A	A	A	A	A	A	A	A	A	A	A	A	A	A	A
1554014_at	M	A	P	P	P	P	P	P	P	P	P	P	P	P	P	P	P	A	P	M	P	P
1554015_a_at	A	A	A	M	P	M	A	A	A	A	A	A	A	A	A	M	A	A	A	A	A	A
1554016_a_at	P	P	P	P	P	P	A	A	A	M	P	P	P	P	P	P	P	P	P	P	P	P
1554017_at	A	A	A	A	A	A	A	A	A	A	A	M	A	A	A	A	A	M	A	A	A	A
1554018_at	P	P	P	P	P	P	P	P	P	P	P	A	A	A	P	A	P	M	P	P	P	P
1554019_s_at	P	P	P	P	P	P	P	P	P	P	P	A	P	P	P	P	P	P	P	P	P	P
1554020_at	A	A	A	A	M	A	A	A	A	A	A	A	M	A	A	A	A	A	A	A	A	A
1554021_a_at	P	P	P	P	P	P	P	P	P	P	P	P	P	P	P	P	P	P	P	P	P	P
1554022_at	A	A	A	A	A	A	A	A	A	A	A	A	A	A	A	A	A	A	A	A	A	A
1554023_s_at	A	A	A	A	A	A	A	A	A	A	A	A	A	A	A	A	A	A	A	A	A	A
1554026_a_at	A	A	P	P	P	P	A	A	A	A	A	A	A	A	A	A	P	M	A	P	A	A
1554027_a_at	P	P	A	P	M	A	P	P	P	M	A	P	P	P	P	P	P	P	P	P	P	P
1554029_a_at	A	A	P	M	P	P	P	P	P	P	P	P	P	P	P	P	P	P	P	P	P	P
1554030_at	A	A	P	A	P	P	A	A	P	M	M	M	A	A	P	M	M	A	A	A	A	P
1554032_at	A	A	A	A	A	A	A	A	A	A	A	A	A	A	A	A	A	A	A	A	A	A
1554033_at	A	A	A	A	A	A	A	A	A	A	A	A	A	A	A	A	A	A	A	A	A	A
1554034_a_at	A	A	A	A	A	A	A	A	A	A	A	A	A	A	A	A	A	A	A	A	A	A
1554036_at	P	P	P	P	P	P	A	P	P	P	P	A	M	P	P	P	P	P	A	M	P	P
1554037_a_at	M	A	P	P	P	P	M	M	M	P	P	M	M	P	P	P	P	A	M	P	M	P
1554038_at	A	A	P	M	P	A	A	A	A	P	A	A	A	P	A	A	P	A	P	M	M	A
1554039_at	A	A	A	M	A	A	A	A	A	A	A	A	A	P	A	A	A	A	A	A	A	A
1554041_at	A	A	A	A	A	A	A	A	A	A	A	A	A	A	A	A	A	A	A	A	A	A
1554042_s_at	A	A	A	A	A	A	A	A	A	A	A	A	A	A	A	A	A	A	A	A	A	A
1554043_a_at	M	A	A	A	A	A	P	P	P	M	P	A	A	A	A	A	A	P	A	A	A	M
1554044_a_at	A	A	A	M	A	A	A	A	A	A	A	A	A	A	A	A	A	A	A	A	A	A
1554045_at	A	A	M	A	A	A	A	A	A	A	A	A	A	A	A	A	A	A	A	A	A	A
1554047_at	A	A	P	A	P	M	M	A	M	P	P	M	P	P	A	M	P	A	M	A	P	A
1554049_s_at	A	A	A	A	A	A	A	A	A	A	A	A	A	A	A	A	A	A	A	A	A	A
1554050_at	A	A	A	A	A	A	A	A	A	A	A	A	A	A	A	A	A	A	A	A	A	A
1554052_at	A	A	A	A	M	A	A	A	A	A	A	A	A	M	A	A	M	A	A	A	A	A
1554053_at	A	A	P	P	P	P	A	A	A	P	P	P	P	P	P	P	A	A	A	A	A	P
1554057_at	P	P	P	P	P	P	P	P	P	P	P	P	P	P	P	P	P	P	P	P	P	P
1554059_at	A	A	A	A	A	A	A	A	A	A	A	A	A	A	A	A	A	A	A	A	A	A
1554060_s_at	A	A	A	A	A	A	A	A	A	A	A	A	A	A	A	A	A	A	A	A	A	A
1554062_at	A	P	A	P	P	A	P	P	P	P	A	P	P	P	P	P	M	M	A	A	P	P
1554063_at	A	A	P	P	P	P	A	A	A	P	A	P	P	P	P	M	P	M	M	P	P	P
1554065_at	A	A	A	A	A	A	A	A	A	A	A	A	A	A	A	A	A	A	A	A	A	A
1554067_at	P	P	P	P	P	P	P	P	P	P	P	P	P	P	P	P	P	P	P	P	P	P
1554068_s_at	A	A	A	A	A	A	A	A	A	A	A	A	P	M	A	A	A	A	A	A	A	A
1554069_at	A	A	A	A	A	A	A	A	A	A	A	A	A	A	A	A	A	A	A	A	A	A
1554071_at	A	A	A	A	A	A	A	A	A	A	A	A	A	A	A	A	A	A	A	A	A	A
1554072_s_at	A	A	A	A	A	A	A	A	A	P	A	A	A	A	A	A	A	A	A	A	A	A
1554074_s_at	A	A	A	A	A	A	A	A	A	A	A	A	A	A	A	A	A	A	A	A	A	A
1554076_s_at	A	A	M	A	M	M	A	A	A	A	P	A	A	A	A	A	A	A	A	A	A	A
1554077_a_at	A	A	P	P	P	P	A	A	A	A	A	A	A	A	P	P	A	P	A	A	A	M
1554078_s_at	P	P	P	P	P	P	P	P	P	P	P	P	P	P	P	P	P	P	P	P	P	P
1554079_at	A	P	A	A	M	A	P	P	P	A	P	P	P	P	P	P	M	A	P	P	M	P
1554080_at	P	P	P	P	P	P	P	P	P	P	P	P	P	P	P	P	P	P	P	P	P	P
1554082_a_at	A	A	P	P	P	P	P	P	P	P	P	P	P	P	P	P	P	P	P	P	P	P
1554084_a_at	A	A	M	M	M	A	M	A	A	M	M	A	A	M	A	A	A	A	A	A	A	A
1554085_at	A	A	P	P	P	P	A	A	A	P	P	P	P	P	P	P	A	A	M	P	P	M
1554086_at	M	A	P	P	P	P	P	A	M	P	P	P	P	P	P	P	P	P	P	P	P	P
1554089_s_at	P	P	P	P	P	P	P	P	P	P	P	P	P	P	P	P	P	P	P	P	P	P
1554091_a_at	A	A	M	A	M	A	A	A	A	P	A	A	P	P	A	A	P	A	A	A	M	P
1554093_a_at	P	P	P	P	P	P	P	P	P	P	P	P	P	P	P	P	P	P	P	P	P	P
1554094_at	A	A	A	A	A	A	A	A	A	A	A	A	A	A	A	A	A	A	A	A	A	A
1554095_at	P	P	P	P	P	P	P	P	P	P	P	M	P	P	P	P	P	P	P	P	P	P
1554096_a_at	M	M	P	P	P	P	P	P	P	P	P	M	P	P	P	P	A	A	A	A	A	P
1554097_a_at	P	P	P	P	P	P	P	P	P	P	P	P	P	P	P	P	P	P	P	P	P	P
1554098_at	M	A	M	A	A	M	M	A	A	M	A	A	A	A	A	A	A	A	A	A	A	A
1554099_a_at	A	A	A	A	A	A	A	A	A	A	A	A	A	A	A	A	A	A	A	A	A	A
1554101_a_at	A	A	P	P	P	P	A	A	A	A	A	A	A	A	A	A	A	A	A	M	A	A
1554102_a_at	A	P	P	P	P	P	P	P	M	P	P	M	A	M	A	A	P	P	P	P	P	P
1554103_at	A	A	P	A	A	A	A	A	A	A	A	A	A	A	A	A	A	A	A	A	A	A
1554105_at	A	A	P	P	P	P	P	P	P	P	P	P	P	P	P	P	P	M	A	P	P	P
1554106_at	P	P	P	P	P	P	P	P	P	P	P	P	P	P	P	P	P	P	P	P	P	P
1554108_at	A	A	A	A	A	A	A	A	A	A	A	A	A	A	A	A	A	A	A	A	A	A
1554110_at	A	A	A	A	A	A	A	A	A	A	A	A	A	A	A	A	A	A	A	A	A	A
1554112_a_at	A	A	P	A	M	A	A	A	A	A	A	A	A	A	A	A	P	A	A	P	P	A
1554113_a_at	A	A	A	A	A	A	A	A	A	A	A	A	A	A	A	A	A	A	M	A	A	A
1554114_s_at	A	A	P	A	P	P	A	A	A	P	A	P	P	P	P	P	A	M	P	A	P	P
1554115_at	A	A	A	A	A	A	A	A	A	A	A	A	A	A	A	A	A	A	A	A	A	A
1554116_s_at	A	A	A	A	A	A	A	A	A	A	A	A	A	A	P	A	A	A	A	A	A	A
1554117_at	A	A	A	A	A	A	A	A	A	A	A	A	A	A	A	A	A	A	A	A	A	A
1554119_at	A	P	P	P	P	P	P	A	A	P	P	P	P	P	P	P	P	P	P	P	P	P
1554121_at	A	A	A	A	A	A	A	A	A	A	A	A	A	A	A	A	A	A	A	A	A	A
1554122_a_at	A	A	A	A	A	A	A	A	A	A	A	P	A	P	P	M	A	A	A	A	A	A
1554125_a_at	A	A	A	A	A	A	A	A	A	A	A	A	A	A	A	A	A	A	A	A	A	A
1554126_at	A	A	A	A	A	M	A	A	A	M	A	A	P	P	P	P	A	A	A	A	A	A
1554127_s_at	A	A	M	P	P	M	A	A	A	A	A	A	A	A	A	A	A	A	A	A	A	A
1554128_at	A	A	A	A	A	A	A	A	A	A	A	A	A	A	A	A	A	A	A	A	A	A
1554129_a_at	A	A	A	A	A	A	A	A	A	A	A	A	A	A	A	A	A	A	A	A	A	A
1554131_at	A	A	A	P	P	A	A	A	M	P	P	A	P	A	A	A	A	A	A	A	A	A
1554132_a_at	A	P	P	P	P	P	P	P	P	P	P	P	P	P	P	P	P	P	P	P	P	P
1554133_at	A	A	A	A	A	A	A	A	A	A	A	A	A	A	A	A	A	A	A	A	A	A
1554140_at	A	A	P	A	A	A	A	A	A	A	A	A	A	A	A	A	A	A	A	A	A	A
1554141_s_at	A	A	A	A	A	A	A	A	A	A	A	A	A	A	A	A	A	A	A	A	A	A
1554142_at	A	A	A	A	A	A	A	A	A	A	A	A	M	A	A	A	A	A	A	A	A	A
1554143_a_at	A	A	A	P	P	A	A	A	A	M	A	P	P	P	P	P	M	A	A	A	M	A
1554145_a_at	A	A	P	P	P	P	A	A	M	P	P	P	P	P	P	P	P	P	P	P	P	P
1554147_s_at	A	A	A	A	A	A	A	A	A	A	A	A	A	M	A	A	A	A	A	A	A	A
1554148_a_at	P	P	P	P	P	P	P	P	P	P	P	P	P	P	P	P	P	P	P	P	P	P
1554149_at	P	P	P	P	P	P	P	P	P	P	P	P	P	P	P	P	P	P	P	P	P	P
1554151_at	A	A	A	A	A	A	A	A	A	A	A	A	A	A	A	A	A	A	A	A	A	A
1554152_a_at	A	P	P	P	P	P	P	P	P	P	P	P	P	P	P	P	P	P	P	P	P	P
1554153_a_at	A	A	A	A	M	A	A	A	A	A	P	A	P	P	M	P	P	P	P	A	P	A
1554154_at	A	A	A	M	P	M	A	A	A	A	A	A	A	A	A	A	M	A	P	A	M	A
1554155_at	P	P	P	P	P	P	P	P	P	P	P	P	P	P	P	P	P	P	P	P	P	P
1554156_a_at	A	A	A	A	A	A	A	A	A	A	A	A	A	A	A	A	A	A	A	A	A	A
1554157_a_at	A	A	A	A	A	A	A	A	A	A	A	A	A	A	A	A	A	A	A	A	A	A
1554158_at	A	A	M	A	A	A	A	A	A	A	A	A	A	A	A	A	A	A	A	A	A	A
1554159_a_at	A	A	A	A	A	A	A	A	A	A	A	A	A	A	A	A	A	A	A	A	A	A
1554160_a_at	A	A	A	A	A	A	A	A	A	A	A	A	A	A	A	A	A	A	A	A	A	A
1554161_at	A	A	P	P	P	P	A	A	A	M	M	P	P	P	P	P	A	P	P	A	A	A
1554163_at	P	A	P	P	P	M	A	P	A	P	A	P	M	M	P	M	P	A	A	P	P	P
1554165_at	A	A	A	A	A	A	A	A	A	P	A	A	A	A	A	A	A	A	A	A	A	A
1554167_a_at	P	P	P	P	P	P	P	P	P	P	P	P	P	P	P	P	P	P	P	P	P	P
1554168_a_at	P	P	P	P	P	P	P	P	P	P	P	P	P	P	P	P	P	P	P	M	P	A
1554170_a_at	A	A	A	A	A	A	A	A	A	A	A	A	A	A	A	A	A	A	A	A	A	A
1554171_at	P	P	P	P	P	P	A	A	A	P	P	P	P	P	M	P	A	A	A	A	M	M
1554172_a_at	P	P	P	P	P	P	A	A	A	M	A	P	M	A	P	P	A	A	A	A	P	M
1554173_at	A	A	A	A	A	A	A	A	A	A	A	A	A	A	A	A	A	A	A	A	A	A
1554175_at	A	A	A	A	A	A	A	A	A	A	A	A	A	A	A	A	A	A	A	A	A	A
1554176_a_at	P	P	P	P	P	P	P	P	P	P	P	P	P	P	P	P	P	P	M	M	P	P
1554177_a_at	P	P	P	P	P	P	P	P	P	P	P	P	P	P	P	P	P	P	P	P	P	P
1554178_a_at	A	P	P	P	P	P	P	P	P	P	P	P	P	P	P	P	P	P	P	P	P	P
1554179_s_at	A	A	A	A	A	A	A	A	A	A	A	P	P	P	P	P	A	A	A	A	A	A
1554181_at	A	A	A	A	A	A	A	A	A	A	A	A	A	A	A	A	A	A	A	A	A	A
1554182_at	A	A	M	A	M	A	A	A	A	A	A	M	P	P	P	M	A	A	A	A	A	A
1554183_s_at	A	A	A	A	A	A	A	A	A	A	A	A	A	A	A	A	A	A	A	A	A	A
1554185_at	P	A	P	M	P	P	M	P	P	P	P	P	A	A	M	A	P	P	P	P	M	P
1554187_at	A	A	A	A	A	A	A	A	A	A	A	A	A	A	A	A	A	A	A	A	A	A
1554188_at	A	A	A	A	A	A	A	A	A	A	A	A	A	A	A	A	A	A	A	A	A	A
1554190_s_at	A	A	A	A	A	A	A	A	A	A	A	A	A	A	A	A	A	A	A	A	A	A
1554192_s_at	A	A	A	A	A	A	A	A	A	A	A	A	A	A	A	A	A	A	A	A	A	A
1554193_s_at	A	A	P	P	P	P	M	A	A	P	M	A	P	P	P	P	P	A	A	P	P	P
1554194_at	A	A	A	A	A	A	A	A	A	A	A	A	A	A	A	A	A	A	A	A	A	A
1554195_a_at	A	A	A	A	A	A	A	A	A	A	A	A	A	A	A	A	A	A	A	A	A	A
1554196_at	A	A	A	A	A	A	A	A	A	A	A	A	A	A	A	A	A	A	A	A	A	A
1554198_at	A	A	A	A	A	A	A	A	A	A	A	A	A	A	A	A	A	A	A	A	A	A
1554199_at	A	A	A	A	A	A	A	A	A	A	A	A	A	A	A	A	A	A	A	A	A	A
1554201_at	A	A	A	A	A	A	A	A	A	A	A	A	A	A	A	A	A	A	A	A	A	A
1554202_x_at	A	A	P	A	P	M	A	A	A	P	A	M	M	A	M	M	P	P	P	P	P	P
1554203_at	A	A	A	A	P	M	A	A	A	A	A	A	A	A	A	A	A	A	A	A	A	A
1554205_s_at	P	P	P	P	P	P	P	P	P	P	P	P	P	P	P	P	P	P	P	P	P	P
1554206_at	A	A	A	A	A	A	A	A	A	A	A	A	A	A	A	A	A	A	A	A	A	A
1554208_at	A	A	A	A	A	A	A	A	A	A	A	A	P	M	A	P	A	A	A	A	A	A
1554210_at	A	A	A	A	A	A	A	A	A	A	A	A	A	A	A	A	A	A	A	A	A	A
1554212_s_at	A	A	A	A	A	A	A	A	A	A	A	A	A	A	A	A	A	A	A	A	A	A
1554213_at	A	A	A	A	A	P	A	A	A	P	A	P	A	M	P	A	M	P	P	A	P	A
1554214_at	A	A	A	A	A	A	A	A	A	A	A	A	A	A	A	A	A	A	A	A	A	A
1554216_at	A	A	A	A	A	A	A	A	A	P	M	A	A	A	A	A	A	A	A	A	A	A
1554217_a_at	A	A	M	A	P	A	A	A	A	P	P	A	A	P	A	P	P	A	A	A	M	A
1554219_at	M	P	M	P	P	A	M	A	A	A	A	A	A	A	A	A	P	M	A	A	A	A
1554220_a_at	P	P	P	P	P	P	P	P	P	P	P	P	P	P	M	P	P	P	P	P	P	P
1554222_at	A	A	A	A	A	A	A	A	A	A	A	A	A	A	A	A	A	A	A	A	A	A
1554224_at	A	A	A	A	A	A	A	A	A	A	A	A	A	A	A	A	A	A	A	A	A	A
1554225_a_at	A	A	A	A	A	A	A	A	A	A	A	A	A	A	A	A	A	A	A	P	A	A
1554228_a_at	A	A	A	A	A	A	A	A	A	A	A	A	A	A	A	A	A	A	A	A	A	A
1554229_at	P	P	P	P	P	P	P	P	P	P	P	P	P	P	P	P	P	P	P	P	P	P
1554231_a_at	A	A	A	A	A	A	A	A	A	A	A	A	A	A	A	A	A	A	A	A	A	A
1554232_a_at	A	A	A	A	A	A	A	A	A	A	A	A	A	A	A	A	A	A	A	A	A	A
1554233_at	P	P	P	A	P	P	M	M	P	A	A	P	P	A	P	P	A	P	P	P	P	A
1554234_at	A	A	A	A	A	A	A	A	A	A	A	A	A	A	A	A	A	A	A	A	A	A
1554235_at	A	A	M	A	A	A	A	A	A	A	A	A	A	A	A	A	A	A	A	M	P	A
1554237_at	A	A	A	A	A	A	A	A	A	A	A	A	A	A	A	A	A	M	P	M	M	A
1554239_s_at	A	A	P	M	M	P	A	A	A	A	A	A	A	A	A	A	P	A	A	P	P	A
1554240_a_at	A	A	A	A	A	A	A	A	A	A	A	A	A	A	A	A	A	A	A	A	A	A
1554241_at	P	P	P	P	P	P	P	P	P	P	P	P	P	P	P	P	P	P	P	P	P	P
1554242_a_at	A	A	M	M	P	A	A	A	A	A	A	P	P	P	P	P	P	A	P	P	A	A
1554245_x_at	A	A	A	A	A	A	A	A	A	A	A	A	A	A	A	A	A	A	A	A	A	A
1554246_at	A	A	A	A	A	A	A	A	A	A	A	A	A	A	A	A	A	A	A	A	A	A
1554248_at	A	A	P	M	P	A	A	A	M	P	P	P	P	P	P	P	P	P	P	P	P	P
1554249_a_at	A	A	P	P	P	P	P	P	P	P	P	P	P	P	P	P	P	P	P	P	P	P
1554250_s_at	A	A	P	P	P	P	A	A	A	P	A	P	P	P	P	P	P	P	P	A	P	A
1554251_at	A	P	P	P	P	P	P	P	P	P	P	P	P	P	P	P	P	P	P	P	P	P
1554252_a_at	A	A	A	A	A	A	A	A	A	A	A	A	A	A	A	A	A	A	A	A	A	A
1554253_a_at	A	A	A	A	A	M	A	A	A	M	A	A	A	P	P	A	A	A	A	A	A	A
1554256_a_at	A	A	A	A	A	A	A	A	A	A	A	A	A	A	A	A	A	A	A	A	A	A
1554258_a_at	A	M	A	A	A	A	M	A	A	A	A	A	A	A	A	A	A	A	A	A	A	A
1554259_at	A	A	A	A	A	A	A	A	A	A	A	A	A	A	A	A	A	A	A	A	A	A
1554260_a_at	A	A	A	A	M	M	A	A	A	A	A	P	P	P	P	P	P	P	P	P	A	A
1554261_at	A	A	A	A	A	A	A	A	A	A	A	A	A	A	A	A	A	A	A	A	A	A
1554262_s_at	A	A	A	A	A	A	A	A	A	A	A	A	A	A	A	A	A	A	A	A	A	A
1554264_at	P	P	P	P	P	P	P	P	P	P	P	P	P	P	P	P	P	P	P	P	P	P
1554266_at	A	A	M	M	P	A	A	A	A	A	A	A	A	M	A	A	A	A	A	A	A	A
1554268_at	A	A	P	A	A	A	A	M	A	P	A	A	A	M	A	A	A	A	P	A	A	P
1554271_a_at	P	P	P	P	P	P	P	P	P	P	P	P	P	P	P	P	P	P	P	P	P	P
1554272_at	A	A	A	A	A	A	A	A	A	A	A	A	A	A	A	A	A	A	A	A	A	A
1554273_a_at	A	A	A	A	A	A	A	A	A	A	A	M	P	M	A	P	A	A	A	A	A	P
1554274_a_at	P	P	P	P	P	P	P	P	P	P	A	P	P	P	P	P	P	P	P	P	P	P
1554276_at	A	A	A	A	A	A	A	A	A	A	A	A	A	A	A	A	A	A	A	A	A	A
1554277_s_at	A	A	P	A	P	P	A	A	A	A	A	A	A	A	A	A	A	A	A	A	A	A
1554279_a_at	A	A	A	M	P	A	A	A	A	A	A	A	A	A	A	A	A	A	A	A	A	A
1554280_a_at	A	A	A	A	A	A	A	A	A	A	A	A	A	P	A	A	A	P	P	A	M	A
1554281_at	A	A	A	A	A	A	A	A	A	A	A	A	A	A	A	A	M	A	A	M	P	A
1554283_at	A	A	P	A	A	M	A	M	A	M	P	P	P	M	P	M	A	P	P	A	A	A
1554285_at	A	P	A	A	A	M	P	P	M	M	A	A	A	A	A	A	A	P	P	A	A	A
1554286_at	A	A	A	A	A	A	A	A	A	A	A	A	A	A	A	A	A	A	A	A	A	A
1554287_at	A	A	P	P	P	P	M	A	M	P	P	A	M	P	P	A	P	P	P	A	P	M
1554288_at	A	A	A	A	A	A	A	A	A	A	A	A	A	A	A	A	A	A	A	A	A	A
1554290_at	A	P	M	A	A	A	P	A	P	A	P	P	M	P	M	P	A	A	A	A	A	P
1554291_at	A	P	P	P	P	P	P	A	M	P	P	A	A	A	P	A	P	P	P	M	M	P
1554292_a_at	A	A	A	A	M	A	A	A	A	M	A	A	A	A	A	A	A	A	A	A	A	A
1554293_at	A	A	A	A	A	A	A	A	A	A	A	A	A	P	A	A	A	A	A	A	A	A
1554294_s_at	M	P	P	P	A	A	M	P	P	A	A	P	P	P	P	P	A	A	A	M	A	A
1554295_x_at	A	A	A	A	A	A	A	A	A	A	A	M	M	P	A	A	A	A	A	A	A	A
1554296_at	A	A	P	M	M	M	A	A	A	A	M	A	A	A	A	A	A	A	A	A	A	A
1554298_a_at	A	A	A	A	A	A	A	A	A	A	A	A	A	A	A	A	A	A	A	A	A	A
1554299_at	A	A	A	A	A	A	A	A	A	A	A	A	A	A	A	A	A	A	A	A	A	A
1554300_a_at	A	A	A	A	A	A	A	A	A	A	A	A	A	A	A	A	A	A	A	A	A	A
1554301_at	A	A	A	A	A	A	A	A	A	A	M	A	M	P	A	A	A	A	A	A	A	M
1554302_s_at	A	A	A	A	A	A	A	A	A	A	A	A	A	A	A	A	M	A	A	A	A	A
1554303_at	A	A	A	A	A	A	A	A	A	A	A	A	A	A	A	A	A	A	A	A	A	A
1554305_at	A	A	A	A	A	A	A	A	A	A	A	A	A	A	A	A	A	A	A	A	A	A
1554306_at	A	A	A	A	A	A	A	A	A	A	A	A	A	A	A	A	A	A	A	M	P	P
1554307_at	A	A	A	A	A	A	A	A	A	P	A	A	A	A	A	A	A	A	A	A	A	A
1554308_s_at	A	A	A	A	A	A	A	A	A	A	A	A	A	A	A	A	A	A	A	A	A	A
1554309_at	A	A	P	P	P	P	A	A	A	A	A	A	P	P	A	P	A	A	A	A	A	A
1554310_a_at	P	A	A	P	M	P	A	A	M	P	M	A	P	P	P	P	P	A	A	A	A	P
1554311_a_at	A	P	P	P	P	P	P	P	P	P	P	P	P	P	P	P	P	P	P	P	P	P
1554312_at	P	P	P	P	P	P	P	P	M	P	P	P	P	P	P	P	P	P	P	P	P	P
1554314_at	P	A	P	P	P	A	A	P	A	M	A	P	P	P	P	P	P	P	P	P	P	P
1554316_at	A	A	P	M	A	A	A	A	A	A	A	A	A	A	A	A	M	M	A	A	A	A
1554317_s_at	A	A	A	A	A	A	A	A	A	A	A	A	A	A	A	M	M	A	A	A	M	A
1554318_at	A	A	A	A	A	A	A	A	A	A	A	P	P	P	P	P	A	A	A	A	A	A
1554319_at	A	A	A	A	A	A	A	A	A	A	A	A	A	A	A	A	A	A	A	A	A	A
1554321_a_at	P	P	P	P	P	P	P	P	P	P	P	P	P	P	P	P	P	P	P	P	P	P
1554322_a_at	A	A	A	A	A	A	A	A	A	A	A	A	A	A	A	A	A	A	A	A	A	A
1554324_s_at	A	A	P	A	A	A	A	A	A	M	P	M	P	M	A	A	A	A	P	A	A	A
1554325_at	A	A	A	A	A	A	A	A	A	A	A	A	A	A	A	A	A	A	A	A	A	A
1554327_a_at	A	A	A	A	A	A	A	A	A	A	A	A	A	A	A	A	P	A	A	P	A	P
1554328_at	A	M	P	P	P	P	A	A	A	P	A	A	A	A	M	A	P	P	P	P	P	P
1554329_x_at	P	P	P	P	P	P	P	M	P	P	M	A	A	A	P	P	P	P	P	P	P	P
1554331_a_at	M	P	A	A	A	A	A	A	A	A	A	M	A	A	A	M	A	A	A	A	A	A
1554332_a_at	A	M	A	A	A	A	A	A	A	A	A	A	A	A	A	A	A	A	A	A	A	A
1554333_at	P	P	P	P	P	P	P	P	P	P	P	P	P	P	P	P	P	P	P	P	P	P
1554334_a_at	P	P	P	P	P	P	P	P	P	P	P	P	P	P	P	P	P	P	P	P	P	P
1554335_at	A	A	A	A	A	A	A	A	A	A	A	A	A	A	A	A	A	A	A	A	A	A
1554337_at	A	A	A	A	A	A	A	A	A	A	A	A	A	A	A	A	A	A	A	A	A	A
1554339_a_at	A	A	A	P	P	P	P	P	A	P	P	P	P	P	P	P	P	P	P	P	P	P
1554340_a_at	A	A	A	A	A	A	A	A	A	A	A	A	A	A	A	A	A	A	A	A	A	A
1554341_a_at	A	A	P	M	P	P	A	A	A	P	A	P	P	P	P	P	P	P	P	P	P	P
1554342_s_at	P	P	P	P	P	P	M	P	P	P	P	P	P	P	P	P	P	P	P	P	P	P
1554343_a_at	A	A	A	A	A	A	A	A	A	A	A	A	A	A	A	A	A	A	A	A	A	A
1554344_s_at	M	P	P	P	A	P	P	P	P	P	P	P	P	P	P	P	P	P	P	P	A	A
1554345_a_at	P	P	P	P	P	P	P	P	P	P	P	P	P	P	P	P	P	P	P	P	P	P
1554346_at	A	A	A	A	A	A	A	A	A	A	A	A	A	A	A	A	A	A	A	A	A	A
1554348_s_at	A	A	A	A	A	A	A	A	A	A	A	A	A	A	A	A	A	A	A	A	A	A
1554349_at	A	A	A	A	A	A	A	A	A	A	A	A	A	A	A	A	A	A	A	A	A	A
1554351_a_at	P	P	P	P	P	P	P	P	P	P	P	P	P	P	P	P	P	P	P	P	P	P
1554352_s_at	A	A	P	A	P	P	A	A	A	P	P	P	P	P	P	P	P	P	P	P	P	M
1554354_at	A	A	A	A	A	A	A	A	A	A	A	A	A	A	A	A	A	A	A	A	A	A
1554355_a_at	A	A	A	A	A	A	A	A	A	A	A	A	A	A	A	A	A	A	A	A	A	A
1554356_at	A	A	A	A	A	A	A	A	A	A	A	A	A	A	A	A	A	A	P	A	A	A
1554360_at	A	A	A	A	A	A	A	A	A	A	A	A	A	A	A	A	A	A	A	A	A	A
1554362_at	A	P	A	A	A	A	A	M	P	A	A	A	A	A	A	A	A	A	M	A	A	A
1554364_at	A	A	A	A	A	A	A	A	A	A	A	A	A	M	A	A	A	A	A	A	A	A
1554365_a_at	P	P	P	P	P	P	P	P	P	P	P	P	P	P	P	P	P	P	P	P	P	P
1554367_at	A	A	M	P	A	M	P	A	P	P	A	A	A	A	P	M	P	M	A	M	P	P
1554368_at	A	A	A	A	A	A	A	A	A	A	A	A	A	A	A	A	A	A	A	A	A	A
1554371_at	A	A	A	A	A	A	A	A	A	A	A	A	A	A	A	A	A	A	A	A	A	A
1554372_at	P	P	P	P	P	A	P	P	P	P	P	P	P	P	P	P	P	P	P	P	P	P
1554374_at	A	A	A	A	A	A	A	A	A	M	A	A	A	A	A	A	A	A	A	A	A	A
1554375_a_at	A	A	A	A	A	A	A	A	A	A	A	A	A	A	A	A	A	A	A	A	A	A
1554376_s_at	M	A	P	M	M	P	A	A	A	A	A	A	A	A	A	A	A	A	A	P	A	P
1554377_a_at	A	A	A	A	A	A	A	A	A	A	A	A	A	A	A	A	A	A	A	A	A	A
1554378_a_at	A	A	A	A	A	A	A	A	A	A	A	A	A	A	A	A	A	A	A	A	A	A
1554379_a_at	A	A	A	A	A	A	A	A	A	A	A	A	A	A	A	A	A	A	A	A	A	A
1554380_at	A	A	A	A	A	A	A	A	A	A	A	A	A	A	A	A	A	A	A	A	A	A
1554382_at	A	A	A	A	A	A	A	A	A	A	A	A	A	A	A	A	A	A	A	A	A	A
1554383_a_at	A	A	A	A	A	A	A	A	A	A	A	A	A	A	A	A	A	A	A	A	A	A
1554384_at	A	A	A	A	A	A	A	A	A	A	A	P	P	P	P	P	A	A	P	P	A	P
1554385_a_at	A	A	A	A	A	A	A	A	A	A	A	A	A	A	A	A	A	A	A	A	A	A
1554386_at	A	A	A	A	A	A	A	A	A	A	A	A	A	A	A	A	A	A	A	A	A	A
1554388_at	A	A	A	A	A	A	A	M	A	A	A	A	A	A	A	A	P	P	P	M	P	A
1554390_s_at	A	M	P	P	P	P	P	P	P	P	P	P	P	P	P	P	P	P	P	P	P	P
1554391_at	A	A	A	A	A	A	A	A	A	A	A	A	A	A	A	A	A	A	A	A	A	A
1554393_a_at	A	A	A	A	A	A	A	A	A	A	A	A	A	A	A	A	A	A	A	A	A	A
1554394_at	A	A	A	A	A	A	A	A	A	A	A	A	A	A	A	A	A	A	A	A	A	A
1554396_at	P	A	P	A	A	P	P	M	M	P	A	A	A	M	M	A	P	M	A	M	A	A
1554397_s_at	A	A	P	P	P	M	A	M	A	P	P	P	P	P	P	P	P	M	P	P	M	P
1554398_at	A	A	A	A	A	A	A	A	A	A	A	A	A	A	A	A	A	A	A	A	A	A
1554400_at	A	A	A	A	A	A	A	A	A	A	A	A	A	A	A	A	A	A	A	A	A	A
1554401_a_at	A	A	A	A	A	A	A	A	A	A	A	A	A	A	A	A	A	A	A	A	A	A
1554403_a_at	A	A	A	A	A	A	A	A	A	A	A	A	A	A	A	A	A	A	A	A	A	A
1554404_a_at	A	A	A	A	A	A	A	A	A	A	A	A	A	A	A	A	A	A	A	A	A	A
1554405_a_at	A	A	A	A	A	A	A	A	A	A	A	A	A	A	A	A	A	A	A	A	A	A
1554406_a_at	A	A	A	A	A	A	A	A	A	A	A	A	A	A	A	A	A	A	A	A	A	A
1554408_a_at	P	P	P	P	P	P	P	P	P	P	P	P	P	P	P	P	P	P	P	P	P	P
1554409_at	A	A	A	A	A	A	A	A	A	A	A	A	A	A	A	A	A	A	A	A	A	A
1554410_a_at	A	A	P	P	P	P	P	M	A	M	P	P	P	P	P	P	P	A	A	P	P	P
1554411_at	P	A	P	P	P	P	M	P	A	M	A	P	M	P	P	P	P	P	P	P	P	P
1554413_s_at	A	P	A	A	A	A	M	A	A	A	A	A	A	A	A	A	A	A	A	A	A	A
1554414_a_at	P	P	P	P	P	P	P	P	P	P	P	P	P	P	P	P	P	P	P	P	P	P
1554415_at	P	P	P	P	P	P	P	P	P	P	P	P	P	P	P	P	P	P	A	P	P	P
1554417_s_at	A	A	A	A	P	M	M	A	A	A	P	A	A	A	A	P	P	A	A	P	P	P
1554418_s_at	A	A	A	A	A	A	A	A	A	M	A	A	A	A	P	A	P	A	A	P	A	A
1554419_x_at	A	A	A	A	A	A	A	A	A	A	A	A	A	A	A	A	A	A	A	A	A	A
1554420_at	A	A	M	A	A	A	A	A	A	A	A	A	A	A	A	A	P	P	P	P	P	M
1554423_a_at	P	P	P	P	P	P	P	P	P	P	P	P	P	P	P	P	P	P	P	P	P	P
1554424_at	A	A	P	P	P	P	P	P	P	P	P	P	P	P	P	P	P	P	P	P	P	P
1554428_s_at	P	P	P	P	P	P	P	P	A	P	P	P	P	P	P	M	M	P	P	M	P	M
1554429_a_at	P	P	P	P	P	P	P	P	P	P	P	P	P	P	P	P	P	P	P	P	P	P
1554430_at	A	A	A	A	A	A	A	A	A	A	A	A	A	A	A	A	A	A	A	A	A	A
1554432_x_at	A	A	M	M	P	M	A	A	A	M	M	A	M	A	A	M	M	A	A	A	A	M
1554433_a_at	M	A	P	P	P	P	P	P	P	P	P	P	P	P	P	P	P	P	P	P	P	P
1554436_a_at	A	A	A	A	A	A	A	A	A	A	A	A	A	A	A	A	A	A	A	A	A	A
1554438_at	A	A	A	A	A	A	A	A	A	A	A	A	A	A	A	A	P	A	A	M	A	M
1554440_at	A	A	A	A	A	A	A	A	A	A	A	A	A	A	A	A	A	A	A	A	A	A
1554441_a_at	P	P	P	P	P	P	P	P	P	P	P	P	P	P	P	P	P	P	P	P	P	P
1554442_at	A	A	A	A	A	A	A	A	A	A	A	A	A	A	A	A	A	A	A	A	A	A
1554443_s_at	A	A	A	A	A	A	A	A	A	A	M	A	A	A	A	A	A	A	A	A	A	A
1554444_s_at	A	A	A	A	A	A	A	A	A	A	A	A	A	A	A	A	A	A	M	A	M	A
1554445_at	A	A	A	A	A	A	A	A	A	A	A	A	A	A	A	A	A	A	A	A	A	A
1554447_at	P	P	P	P	P	P	P	P	P	P	P	P	P	P	P	P	P	P	P	P	P	P
1554448_at	P	P	P	P	P	P	P	P	P	M	P	M	P	P	M	P	P	P	P	P	P	P
1554449_at	A	A	A	A	P	A	P	M	P	P	P	P	P	P	P	P	P	P	P	P	P	P
1554450_s_at	A	A	P	P	P	P	P	P	M	P	P	P	P	P	P	P	P	P	P	P	P	P
1554451_s_at	A	A	P	P	P	P	P	P	P	P	P	P	P	P	P	P	P	P	P	P	P	P
1554452_a_at	A	A	A	P	M	A	A	A	A	A	P	A	A	A	A	A	A	A	A	A	A	P
1554453_at	A	A	A	A	A	A	A	A	A	M	A	A	A	A	A	A	A	A	A	A	M	M
1554455_at	P	P	P	P	P	P	P	P	P	P	P	P	P	P	P	P	P	P	P	P	P	P
1554456_a_at	P	P	P	P	P	P	M	A	P	A	M	P	P	P	P	P	P	P	P	M	P	P
1554459_s_at	A	A	A	A	A	A	A	A	A	A	A	A	A	A	A	A	A	A	A	A	A	A
1554460_at	A	A	A	A	A	A	A	A	A	A	A	A	A	A	A	A	A	A	A	A	A	A
1554462_a_at	P	P	P	P	P	P	P	P	P	P	P	P	P	P	P	P	P	P	P	P	P	P
1554464_a_at	P	P	P	P	P	P	P	P	P	P	P	P	P	P	P	P	P	A	P	P	P	P
1554465_s_at	P	P	P	P	P	P	P	P	P	P	P	P	P	P	P	P	P	P	P	P	P	P
1554466_a_at	A	A	P	A	P	P	A	A	A	A	A	A	A	A	A	P	A	A	A	A	M	A
1554468_s_at	A	A	P	P	A	M	A	A	A	A	A	A	A	A	A	A	A	A	A	M	A	A
1554469_at	P	P	P	P	P	P	P	P	P	P	P	P	P	P	P	P	P	P	P	P	P	P
1554470_s_at	P	P	P	P	P	P	P	P	P	P	P	P	P	P	P	P	P	P	P	P	P	P
1554471_a_at	P	P	P	P	P	P	P	P	P	P	P	P	P	P	P	P	P	P	P	P	P	P
1554472_a_at	A	A	P	P	P	P	P	P	P	P	P	M	P	P	P	P	P	P	P	P	P	P
1554473_at	A	A	P	A	P	P	A	A	A	A	A	A	M	A	A	A	P	P	P	P	P	A
1554474_a_at	P	M	A	A	P	A	P	P	P	A	P	P	P	M	P	P	P	M	P	A	P	P
1554475_a_at	A	A	P	A	A	A	A	A	A	A	A	P	A	A	A	P	A	A	P	A	P	P
1554476_x_at	P	P	P	P	P	P	P	P	P	A	P	P	P	P	P	P	P	P	P	P	P	P
1554478_a_at	M	A	P	P	P	P	P	P	P	P	P	P	M	P	P	A	P	P	P	P	M	P
1554479_a_at	P	P	P	P	P	P	P	P	M	P	P	P	P	P	P	P	P	P	P	P	P	P
1554480_a_at	M	M	P	P	P	P	P	P	P	P	P	P	P	P	P	P	P	M	P	P	P	P
1554481_a_at	A	A	A	A	A	A	A	A	A	A	A	A	A	A	A	A	A	A	A	A	A	A
1554482_a_at	A	A	P	P	P	P	P	P	M	P	P	P	P	P	P	P	P	P	P	P	P	P
1554483_at	A	A	A	A	A	A	A	A	A	A	A	A	A	A	A	A	A	A	A	A	A	A
1554485_s_at	A	A	A	A	A	A	A	A	A	A	A	A	A	A	A	A	A	A	A	A	A	A
1554486_a_at	M	P	P	P	P	P	P	P	P	P	P	P	P	P	P	P	P	P	P	P	P	P
1554487_a_at	A	A	A	A	A	A	A	A	A	A	A	A	A	A	A	A	A	A	A	A	A	A
1554488_at	A	A	P	P	P	M	A	A	A	A	A	P	P	P	P	M	P	A	P	A	A	P
1554489_a_at	P	P	P	P	P	P	P	M	P	M	P	P	P	P	P	P	P	P	P	P	P	P
1554491_a_at	A	A	A	A	A	A	A	A	A	A	A	A	A	A	A	A	A	A	A	A	A	A
1554492_at	A	A	A	A	A	A	A	A	A	P	A	A	A	A	A	A	A	A	A	A	A	A
1554493_s_at	A	A	P	P	P	A	A	A	A	P	P	A	P	P	P	P	P	A	A	A	A	M
1554494_at	A	A	A	A	A	A	A	A	A	A	A	A	A	A	A	A	A	A	A	A	A	A
1554495_s_at	A	A	A	A	A	A	A	A	A	A	A	A	A	A	A	A	A	A	A	A	A	A
1554496_at	P	A	A	A	P	A	A	A	A	A	P	P	A	A	A	M	A	M	M	M	A	A
1554499_s_at	A	A	A	A	A	A	A	A	A	A	A	A	A	A	A	A	A	A	A	A	A	A
1554500_a_at	A	A	A	A	A	A	M	A	A	A	A	A	A	A	A	A	P	A	A	P	A	A
1554501_at	A	P	P	P	A	P	P	P	P	A	P	A	A	A	A	A	P	P	P	P	P	M
1554503_a_at	A	M	A	A	A	A	A	A	A	A	A	A	A	A	A	A	A	A	A	A	A	A
1554504_at	A	M	A	M	A	P	P	A	A	A	A	A	A	P	A	A	A	A	A	A	A	A
1554506_x_at	P	P	P	P	P	P	A	A	P	A	P	A	A	A	M	A	P	P	P	P	M	M
1554507_at	A	A	A	A	A	M	A	A	A	A	A	A	A	A	A	A	A	A	A	A	A	A
1554508_at	A	A	A	A	A	A	A	A	A	A	A	A	A	A	A	A	A	A	A	A	A	A
1554509_a_at	A	A	A	A	A	A	A	A	A	A	A	A	A	A	A	A	A	A	A	A	A	A
1554510_s_at	P	P	P	P	P	P	P	P	P	P	P	P	P	P	P	P	P	P	P	P	P	P
1554511_at	A	A	A	A	A	A	A	A	A	A	A	A	A	A	A	A	A	A	A	A	A	A
1554512_a_at	A	A	A	A	A	A	A	A	A	A	A	A	A	A	A	A	A	A	A	A	A	A
1554513_s_at	P	P	P	P	P	P	A	A	A	A	A	P	P	P	P	P	P	P	P	P	P	P
1554514_at	A	A	A	A	A	A	A	A	A	A	A	A	A	A	A	A	A	A	A	A	A	A
1554516_at	A	M	A	P	M	M	M	P	M	A	A	A	A	A	A	A	P	M	M	A	P	A
1554517_x_at	A	A	A	A	A	A	A	A	A	A	A	A	A	A	A	A	A	A	A	A	A	A
1554518_at	P	P	P	P	P	P	P	P	P	P	P	P	P	P	P	P	P	P	P	P	P	P
1554519_at	A	A	A	A	A	A	A	A	A	A	A	A	A	A	A	A	A	A	A	A	A	A
1554520_at	A	A	P	P	P	P	A	A	A	A	M	A	P	A	M	A	A	M	P	A	A	A
1554522_at	M	A	P	P	P	P	P	P	P	P	P	P	P	P	P	P	P	P	P	P	P	P
1554523_a_at	A	A	A	M	A	M	A	A	A	A	A	A	A	A	A	A	A	A	A	A	A	A
1554524_a_at	A	A	A	A	A	A	A	A	A	A	A	A	A	A	A	A	A	A	A	A	A	A
1554526_at	A	P	A	A	A	A	A	A	A	A	A	A	A	A	A	A	A	A	A	A	A	A
1554528_at	A	A	A	A	A	A	A	A	A	A	A	A	A	A	A	A	A	A	A	A	A	A
1554530_at	A	A	A	A	A	A	A	A	A	A	A	A	A	A	A	A	A	A	A	A	A	A
1554531_at	A	A	A	A	A	A	A	A	A	A	A	A	A	A	A	A	A	A	A	A	A	A
1554533_at	P	M	P	M	P	A	P	A	P	P	A	A	A	A	A	A	P	P	A	P	P	P
1554534_at	A	A	A	A	A	A	A	A	A	A	A	A	A	A	A	A	A	A	M	A	A	A
1554536_at	A	A	M	A	A	A	A	A	A	A	A	A	A	A	A	A	A	A	A	A	A	A
1554537_at	A	A	A	A	A	A	A	A	A	A	M	A	A	P	A	A	A	A	A	A	A	A
1554538_at	P	P	P	P	P	P	P	P	P	P	P	P	P	P	P	P	P	P	P	P	P	P
1554539_a_at	P	A	P	P	P	P	P	P	P	P	P	P	P	P	P	P	P	P	P	P	P	P
1554540_at	A	A	A	A	A	A	A	A	A	A	A	A	A	A	A	A	A	A	A	A	A	A
1554541_a_at	A	A	A	A	A	A	A	A	A	A	A	A	A	A	A	A	A	A	A	A	A	A
1554542_at	A	A	M	A	A	A	A	A	A	A	M	A	A	A	A	A	A	A	A	A	M	A
1554543_at	P	P	P	P	P	P	A	P	M	P	A	A	P	P	P	P	P	P	P	P	P	M
1554544_a_at	A	A	A	A	A	A	A	A	A	A	P	P	P	P	P	P	P	P	P	P	P	A
1554545_at	P	P	P	P	P	P	P	P	P	P	P	P	P	P	P	P	P	P	P	P	P	P
1554547_at	A	A	M	P	A	P	A	A	A	A	A	A	A	A	A	A	P	P	P	P	P	P
1554549_a_at	A	A	M	M	P	A	A	A	A	P	A	P	P	P	P	M	P	P	P	P	P	P
1554550_at	A	A	A	A	A	A	A	A	A	A	A	A	A	A	A	A	A	A	A	A	A	A
1554553_s_at	P	M	P	P	P	P	P	P	M	P	P	M	M	P	P	P	P	P	P	P	P	P
1554554_at	A	A	A	A	A	A	A	A	A	A	A	A	A	A	A	A	A	A	A	A	A	A
1554555_a_at	A	A	P	P	P	P	A	A	A	P	P	P	P	P	P	P	P	A	A	M	P	M
1554556_a_at	A	A	P	P	P	M	A	A	A	A	A	A	A	M	A	A	A	A	A	A	A	A
1554557_at	P	A	P	P	P	P	A	A	A	P	A	P	P	P	P	P	P	M	P	P	P	P
1554558_at	A	A	P	P	M	A	A	A	A	P	P	A	P	P	M	A	A	A	M	A	A	A
1554559_at	A	A	A	A	A	A	A	A	A	A	A	A	A	A	A	A	A	A	A	A	A	A
1554560_at	A	A	A	A	A	A	A	A	A	A	A	A	A	A	A	A	A	A	A	A	A	A
1554564_a_at	A	A	A	A	A	A	A	A	A	A	A	A	A	A	A	A	A	A	A	A	A	A
1554565_x_at	A	A	A	A	A	A	A	A	A	A	A	A	A	A	A	A	A	A	A	A	A	A
1554566_at	A	A	A	A	A	A	A	A	A	A	A	A	A	A	A	A	A	A	A	A	A	A
1554568_at	A	A	A	P	P	A	A	A	A	A	A	A	A	A	A	A	A	A	A	A	A	A
1554569_a_at	P	M	P	P	A	A	M	M	A	P	P	A	A	M	M	P	P	A	A	P	M	A
1554571_at	A	A	A	A	A	A	A	A	A	A	A	A	A	A	A	A	A	A	A	A	A	A
1554572_a_at	M	P	P	P	P	P	P	P	P	P	P	P	P	P	P	P	P	M	P	P	P	P
1554574_a_at	P	P	P	P	P	P	P	P	P	P	P	P	P	P	P	P	P	P	P	P	P	P
1554575_a_at	A	A	A	A	P	A	A	A	A	A	A	A	A	A	A	A	A	P	A	P	A	P
1554576_a_at	A	A	A	A	A	A	A	A	A	A	A	A	A	A	M	P	A	P	P	A	A	A
1554577_a_at	P	P	P	P	P	P	P	P	P	P	P	P	P	P	P	P	P	P	P	P	P	P
1554578_at	A	A	A	M	A	A	A	A	A	A	A	A	A	A	A	A	A	A	A	A	A	A
1554579_a_at	A	A	A	A	A	A	A	A	A	A	A	A	A	A	A	A	A	A	A	A	A	A
1554580_a_at	A	A	A	A	A	A	A	A	A	A	A	A	A	A	A	A	A	A	A	A	A	A
1554582_a_at	A	A	A	A	P	A	M	M	A	A	A	A	A	A	A	P	A	P	P	A	A	M
1554583_a_at	A	A	A	A	A	A	A	A	A	A	A	A	A	A	A	A	A	A	A	A	A	A
1554584_at	A	A	A	A	A	A	A	A	A	A	A	A	A	A	A	A	A	A	A	A	A	A
1554586_a_at	A	A	A	A	A	A	A	A	A	A	A	A	A	A	A	A	P	A	A	P	P	A
1554588_a_at	P	P	P	P	P	P	P	P	P	P	P	P	P	P	P	P	P	P	P	P	P	P
1554589_at	A	A	A	A	A	A	A	A	A	A	A	A	A	A	A	A	A	A	A	A	A	A
1554591_at	M	P	A	P	P	P	P	M	P	P	P	M	P	P	P	A	P	P	A	P	P	M
1554592_a_at	A	A	A	A	A	A	A	A	A	A	A	A	A	A	A	A	P	A	A	P	P	A
1554593_s_at	A	A	A	A	A	A	A	A	A	A	A	A	A	A	A	A	P	A	A	P	P	A
1554594_at	A	A	A	A	A	A	A	A	A	A	A	A	P	A	P	M	P	A	A	A	M	P
1554595_at	A	A	P	P	P	P	A	A	A	M	A	P	A	P	A	M	P	P	P	P	P	P
1554597_at	P	P	P	P	P	P	P	P	P	P	P	P	P	P	P	P	P	P	P	P	P	P
1554599_x_at	P	P	P	P	P	P	P	P	P	P	P	P	P	P	P	P	P	P	P	P	P	P
1554600_s_at	P	P	P	P	P	P	P	P	P	P	P	P	P	P	P	P	P	P	P	P	P	P
1554601_at	A	A	A	A	A	A	A	A	A	A	A	A	A	A	A	A	A	A	A	A	A	A
1554602_at	A	A	A	A	A	A	A	A	A	A	A	A	A	A	A	A	A	A	A	A	A	A
1554604_at	A	A	A	A	A	A	A	A	A	A	A	A	A	A	A	A	A	A	A	A	A	A
1554606_at	P	P	A	P	P	P	P	P	P	P	P	P	P	P	P	P	P	P	P	P	P	P
1554607_at	A	A	A	A	A	A	A	A	A	A	A	A	A	A	M	A	A	A	A	A	A	A
1554608_at	A	A	A	A	A	A	A	A	A	A	A	A	P	A	A	P	P	P	P	P	P	P
1554609_at	A	A	P	P	P	P	P	A	P	P	P	P	P	P	P	P	P	P	P	P	P	P
1554610_at	A	A	A	A	A	A	A	A	A	A	A	A	A	A	A	A	A	A	A	A	A	A
1554612_at	A	A	A	A	A	A	A	A	A	A	A	A	A	P	A	A	A	A	A	A	A	A
1554613_a_at	A	A	A	A	A	A	A	A	A	A	A	A	A	A	A	A	A	A	A	A	A	A
1554614_a_at	A	A	A	A	A	A	A	A	A	P	A	A	P	P	P	P	P	A	A	P	P	P
1554615_at	A	A	A	A	A	A	A	A	A	A	A	A	A	A	A	A	A	A	A	A	A	A
1554616_at	M	A	M	M	P	P	A	A	M	P	P	M	A	A	P	P	P	P	M	P	P	P
1554618_at	A	A	A	A	A	A	A	A	A	A	A	A	A	A	A	A	A	A	A	A	A	A
1554619_at	A	A	A	A	P	A	P	P	P	P	P	P	A	P	M	P	P	P	P	A	P	A
1554621_at	M	A	P	P	P	P	P	P	P	P	P	P	P	P	P	P	P	A	A	P	P	P
1554623_x_at	P	A	P	M	P	P	P	P	P	P	P	P	P	P	P	P	A	A	M	A	P	P
1554624_a_at	A	A	A	A	A	A	A	A	A	A	A	A	A	A	A	A	A	A	A	A	A	A
1554625_at	A	A	A	A	A	A	A	A	A	A	A	A	A	A	A	A	A	A	A	A	A	A
1554627_a_at	P	P	P	P	P	P	P	P	P	P	P	P	P	P	P	P	P	P	P	P	P	P
1554628_at	A	A	P	P	P	P	P	P	M	P	P	P	P	P	P	P	P	P	P	P	P	P
1554629_at	A	A	A	A	A	A	A	A	A	A	A	A	A	A	A	A	A	A	A	A	A	A
1554631_at	P	A	A	A	M	P	P	P	M	P	P	P	P	M	P	P	P	P	P	P	P	P
1554633_a_at	P	P	P	P	P	P	P	P	P	P	P	A	A	A	A	A	P	A	A	P	P	P
1554634_at	M	P	A	A	P	M	A	M	A	M	M	P	A	A	A	A	A	M	P	A	A	P
1554635_a_at	A	A	A	A	A	A	A	A	A	A	A	A	A	A	A	A	A	A	A	A	A	A
1554636_at	A	M	P	A	P	P	A	A	A	A	A	A	A	A	A	A	A	A	A	A	P	A
1554637_a_at	A	A	P	A	A	M	A	A	A	A	A	M	A	P	A	A	P	P	P	M	P	A
1554638_at	A	A	P	M	P	P	A	A	A	A	A	A	A	M	M	A	P	P	P	P	P	A
1554640_at	A	A	P	M	P	P	A	A	A	A	A	M	P	P	P	A	P	P	P	P	P	M
1554641_a_at	A	A	A	A	A	A	A	A	A	A	A	A	A	A	A	A	A	A	A	A	A	A
1554642_at	A	P	A	M	M	A	A	A	P	P	A	A	A	A	A	A	A	M	P	A	M	A
1554643_at	A	A	A	A	A	A	A	A	A	A	A	A	A	A	A	A	A	A	A	A	A	A
1554646_at	A	A	A	A	A	A	A	A	A	A	M	A	A	A	A	A	A	A	A	A	A	A
1554648_a_at	A	A	A	A	A	A	A	A	A	A	A	P	P	P	P	P	M	A	A	A	A	P
1554649_at	A	A	M	A	A	A	M	A	A	P	A	A	M	A	A	A	A	P	A	A	A	A
1554650_a_at	A	A	A	A	A	A	A	A	A	A	A	A	A	A	A	A	A	A	A	A	A	A
1554652_s_at	A	A	A	A	A	A	A	A	A	A	A	A	A	A	A	A	A	A	A	A	M	A
1554655_a_at	A	A	A	A	A	A	A	A	A	A	A	A	A	A	A	A	A	A	A	A	A	A
1554657_a_at	A	A	A	A	A	A	A	A	A	A	A	A	A	A	A	A	A	A	A	A	A	A
1554659_at	A	A	A	A	A	A	A	A	A	A	A	A	A	A	A	A	M	A	A	M	A	A
1554660_a_at	A	A	A	A	A	A	A	A	A	A	A	A	A	A	A	A	A	A	A	A	A	A
1554661_s_at	P	P	P	P	P	P	P	P	P	P	P	P	P	P	M	P	P	P	P	P	P	P
1554662_at	A	A	A	A	A	A	A	A	A	A	A	A	A	A	A	A	A	A	A	A	A	A
1554663_a_at	A	A	A	A	A	A	A	A	A	A	A	A	A	A	A	A	A	A	A	A	A	A
1554664_at	A	A	A	A	A	A	A	A	A	A	A	A	A	A	A	A	M	A	A	A	P	A
1554665_at	A	A	A	A	A	A	A	A	A	P	A	A	A	A	A	A	M	A	M	A	A	A
1554666_at	A	A	A	A	A	A	A	A	A	A	A	A	A	A	A	A	A	A	A	A	A	A
1554667_s_at	P	P	P	P	P	P	P	P	P	P	P	P	P	P	P	P	P	P	P	P	P	P
1554668_a_at	A	A	A	A	A	A	A	A	A	A	A	A	A	A	A	A	A	A	A	A	A	A
1554670_at	P	P	P	P	P	P	A	P	A	A	P	P	P	A	P	P	P	P	P	P	P	A
1554671_a_at	A	A	A	A	A	M	A	A	A	P	P	A	P	A	M	A	P	A	A	P	P	A
1554672_at	A	A	P	A	P	A	P	P	A	P	P	P	P	P	M	P	P	A	P	A	M	P
1554675_a_at	A	A	A	A	A	A	A	A	A	A	A	A	A	A	A	A	A	A	A	A	A	A
1554676_at	A	A	A	A	A	A	A	A	A	A	A	A	A	A	A	A	A	A	A	A	A	A
1554677_s_at	A	A	A	A	A	A	A	A	A	A	A	A	A	A	P	A	A	A	A	A	A	M
1554678_s_at	P	P	P	P	P	P	P	P	P	P	P	P	P	P	P	P	P	P	P	P	P	P
1554679_a_at	P	P	P	P	P	P	P	P	P	P	P	P	P	P	P	P	P	P	P	P	P	P
1554680_s_at	A	A	A	A	A	A	A	A	A	A	A	A	A	A	A	A	A	A	A	A	A	A
1554681_a_at	A	A	A	A	A	A	A	A	A	A	A	A	A	A	A	A	A	A	A	A	A	A
1554683_a_at	A	A	A	A	A	A	A	A	A	A	A	A	A	A	A	A	A	A	A	A	A	A
1554685_a_at	A	A	A	A	M	A	A	A	A	A	A	A	A	A	A	A	A	A	A	A	A	A
1554686_at	P	M	A	A	A	A	A	M	P	A	A	M	M	P	P	M	M	M	P	A	A	P
1554689_a_at	A	A	A	A	A	A	A	A	A	A	A	A	A	A	A	A	P	A	A	P	P	A
1554690_a_at	A	A	P	P	P	M	A	A	A	A	A	A	A	A	A	A	A	A	A	A	A	A
1554691_a_at	P	P	P	P	P	P	P	P	P	P	P	P	P	P	P	P	P	P	P	P	P	P
1554692_at	A	A	A	A	A	A	A	A	A	A	A	A	A	A	A	A	M	A	A	A	A	A
1554694_at	A	A	A	A	A	A	A	A	A	A	A	A	A	A	A	A	A	A	A	A	A	A
1554696_s_at	P	P	P	P	P	P	P	P	P	P	P	P	P	P	P	P	P	A	P	P	P	P
1554697_at	A	A	A	A	A	A	A	A	A	A	A	A	A	A	A	A	A	A	A	A	A	A
1554699_at	A	A	A	A	A	A	A	A	A	A	A	A	A	A	A	A	A	A	A	A	A	A
1554700_at	A	A	A	A	A	A	A	A	P	A	P	A	A	A	A	A	A	A	A	A	A	A
1554701_a_at	A	A	M	A	M	A	A	A	A	A	A	A	A	A	A	A	A	A	A	A	A	M
1554702_at	A	A	A	A	A	A	A	A	A	A	A	A	A	A	A	A	A	A	A	A	A	A
1554703_at	A	A	A	A	A	A	A	A	A	A	A	A	A	A	A	A	A	M	P	A	A	A
1554704_at	A	A	P	A	P	P	A	A	A	M	A	A	P	P	A	A	P	P	P	A	M	A
1554705_at	A	A	A	A	A	A	A	A	A	A	A	A	A	A	A	A	A	A	A	A	A	A
1554706_at	A	A	M	A	A	A	A	A	A	A	A	A	A	A	A	A	A	A	A	A	A	A
1554707_at	A	A	A	A	A	A	A	A	A	A	A	A	A	A	A	A	M	A	A	A	A	A
1554708_s_at	A	M	A	M	A	A	P	P	P	A	A	M	A	A	M	A	A	A	A	A	A	A
1554710_at	A	A	A	A	A	A	A	A	A	A	A	A	A	A	A	A	A	A	A	A	A	A
1554711_at	A	A	A	A	P	A	A	A	A	A	A	P	P	A	P	A	A	A	A	A	A	P
1554712_a_at	A	A	P	M	P	A	A	A	A	A	A	A	A	A	A	A	A	A	A	A	A	A
1554714_at	A	A	A	A	A	A	A	A	A	A	A	A	A	A	A	A	A	A	A	A	A	A
1554715_at	A	A	A	A	A	A	A	A	A	A	A	A	A	A	A	A	A	A	A	A	A	A
1554716_s_at	A	A	A	A	A	A	A	A	A	A	A	A	A	A	A	A	A	A	A	A	A	A
1554717_a_at	A	A	P	P	P	P	P	P	P	P	P	A	A	A	A	A	P	P	P	P	P	P
1554719_at	A	A	A	A	A	A	A	A	A	A	A	A	A	A	A	A	A	A	A	A	A	A
1554721_a_at	A	M	M	A	P	M	A	P	P	P	P	P	P	P	P	P	M	A	P	A	P	P
1554722_at	A	A	A	A	A	A	A	A	A	A	A	A	A	A	A	A	A	A	A	A	A	A
1554723_x_at	A	A	A	A	A	A	A	A	A	A	A	A	A	A	A	A	A	A	A	A	A	A
1554724_at	A	A	A	A	A	A	A	A	A	A	M	M	P	P	P	P	A	A	A	A	A	P
1554725_at	A	A	A	A	A	A	A	A	A	A	A	A	A	A	A	A	A	A	A	A	A	A
1554726_at	A	A	A	P	P	P	P	P	P	P	P	P	P	P	P	P	P	P	P	P	P	P
1554728_at	A	A	A	A	A	A	A	A	A	A	A	A	A	A	A	A	A	A	A	A	A	A
1554730_at	P	P	M	P	M	A	P	P	P	P	P	M	A	P	P	P	P	P	P	A	M	A
1554732_at	A	A	A	A	A	A	A	A	A	A	A	A	A	A	A	A	A	A	A	A	A	A
1554733_at	A	A	A	A	A	A	A	A	A	A	A	A	A	A	A	A	A	A	A	A	A	A
1554735_a_at	A	A	A	A	A	A	A	A	A	A	A	A	A	A	A	A	A	A	A	A	A	A
1554736_at	A	A	A	A	A	A	A	A	A	A	A	A	A	A	A	A	A	A	A	A	A	A
1554737_at	A	A	M	A	A	A	A	A	A	A	M	A	P	P	A	M	A	A	A	A	A	A
1554739_at	A	A	P	A	P	P	A	A	A	A	A	A	A	A	A	P	P	A	A	A	A	M
1554740_a_at	A	A	P	P	P	P	A	A	A	P	P	P	P	P	P	P	P	A	A	P	P	P
1554741_s_at	P	P	P	P	P	P	P	P	P	P	P	P	P	P	P	P	P	P	P	P	P	P
1554742_at	A	A	A	A	A	A	A	A	A	A	A	P	A	A	P	A	A	A	A	A	A	M
1554743_x_at	A	A	A	A	A	A	A	A	A	A	A	P	M	A	M	M	A	A	A	A	A	M
1554744_at	A	A	A	A	A	A	A	A	A	A	A	A	A	A	A	A	A	A	A	A	A	A
1554745_at	A	A	A	A	A	A	A	A	A	A	A	A	A	A	A	A	A	A	A	A	A	A
1554747_a_at	P	P	P	P	P	P	P	P	P	P	P	P	P	P	P	P	P	P	P	P	P	P
1554748_at	A	A	A	A	A	A	A	A	A	A	A	A	A	A	A	A	A	A	A	A	A	A
1554749_s_at	A	A	A	A	A	A	A	A	A	A	A	A	A	A	A	A	A	A	A	A	A	A
1554751_at	A	A	A	A	A	A	A	A	A	A	A	A	A	A	A	A	A	A	A	A	A	A
1554752_a_at	A	A	A	A	A	A	A	A	A	A	A	A	A	A	A	A	A	A	A	A	A	A
1554755_a_at	A	A	P	A	A	P	A	A	A	A	A	A	A	A	A	A	A	A	A	A	A	A
1554757_a_at	P	P	P	P	P	P	P	P	P	P	P	P	P	P	P	P	P	P	P	P	P	P
1554758_a_at	A	A	A	A	A	A	A	A	A	A	A	A	A	A	A	A	A	A	A	A	A	A
1554759_at	A	A	A	A	A	A	A	A	A	A	A	A	A	A	A	A	A	A	A	A	A	A
1554761_a_at	A	A	P	P	P	A	P	P	P	P	P	P	P	P	P	P	P	A	M	P	P	P
1554762_a_at	A	A	M	M	M	P	A	A	A	M	M	A	A	A	M	A	M	P	P	P	P	P
1554763_at	A	A	A	A	A	A	A	A	A	A	A	A	A	A	A	A	A	A	A	A	A	A
1554764_a_at	A	A	A	A	A	A	A	A	A	A	A	A	A	A	A	A	A	A	A	A	A	A
1554765_a_at	A	A	A	A	A	A	A	A	A	A	A	A	A	A	A	A	A	A	A	A	A	A
1554766_s_at	A	A	M	A	P	M	M	A	P	A	P	A	A	A	A	A	P	P	P	P	M	A
1554767_s_at	A	A	P	P	P	P	P	A	M	P	P	P	P	P	P	P	P	P	P	P	P	P
1554768_a_at	P	P	M	P	P	P	P	P	P	P	P	P	P	P	P	P	P	A	M	P	P	P
1554769_at	P	P	P	P	P	P	P	P	P	P	P	P	A	P	M	P	P	M	P	P	P	P
1554770_x_at	P	P	P	P	P	P	P	P	P	P	P	P	P	P	P	P	P	P	P	P	P	P
1554771_at	A	A	A	A	A	A	A	A	A	A	A	A	A	A	A	A	A	A	A	A	A	A
1554772_at	A	M	A	A	A	A	A	A	M	P	A	A	A	P	A	A	P	A	A	M	A	A
1554773_at	A	A	A	A	A	A	A	A	A	A	A	A	A	A	A	A	A	A	A	A	A	A
1554774_at	A	A	A	A	A	A	A	A	A	A	A	A	A	A	A	A	A	A	A	A	A	A
1554776_at	A	A	A	A	A	A	A	A	A	A	A	A	A	A	A	A	M	A	M	P	A	A
1554777_at	A	A	A	A	P	A	A	P	A	P	A	M	P	A	P	A	P	P	P	P	P	P
1554778_at	A	A	P	P	P	P	P	M	A	P	A	A	P	A	P	M	P	P	P	A	P	P
1554779_s_at	A	A	M	A	A	A	A	A	A	M	A	A	M	P	M	A	A	A	P	A	A	A
1554780_a_at	A	M	P	P	P	P	P	P	P	P	P	P	P	P	P	P	P	P	P	P	P	P
1554781_at	M	A	A	M	A	A	A	P	M	A	M	A	P	A	A	A	P	P	P	P	P	P
1554782_at	A	A	A	A	A	A	A	A	A	A	A	A	A	A	A	A	A	A	A	A	A	A
1554783_s_at	A	A	A	A	A	A	A	A	A	A	A	A	A	A	A	A	A	A	A	A	A	A
1554784_at	P	A	A	A	A	A	M	A	M	P	P	P	A	A	M	P	P	P	P	P	P	A
1554785_at	A	A	A	A	A	A	A	A	A	P	A	A	A	P	A	A	A	A	A	A	A	A
1554786_at	A	A	A	A	A	A	A	A	A	P	A	A	A	P	M	A	A	A	M	A	A	A
1554787_at	A	A	A	A	A	A	A	A	A	A	A	A	A	A	A	A	A	A	A	A	A	A
1554789_a_at	P	P	P	A	P	P	P	P	P	P	P	A	M	A	A	P	P	P	P	P	P	P
1554790_at	A	A	A	A	A	A	A	A	A	A	A	A	A	A	A	A	A	A	A	A	A	A
1554791_a_at	A	A	A	A	A	A	A	A	A	P	A	A	A	A	A	A	A	A	A	A	A	A
1554793_at	A	P	P	P	P	P	P	P	P	P	P	A	A	A	P	P	P	P	P	M	P	P
1554794_a_at	A	A	P	P	P	P	P	P	P	P	P	P	P	P	P	P	P	P	P	P	P	P
1554795_a_at	A	A	A	A	A	A	A	A	A	A	A	P	P	M	M	M	A	A	A	A	A	P
1554796_at	A	A	A	A	A	A	A	A	A	A	A	A	A	A	A	A	A	A	A	A	A	A
1554797_at	A	A	A	A	A	M	A	A	A	A	A	A	A	A	P	A	A	A	P	A	A	M
1554798_at	A	A	A	A	A	A	A	A	A	A	A	A	A	A	A	A	A	A	A	A	A	A
1554800_at	P	A	P	P	P	P	P	P	P	P	P	P	P	P	P	P	P	M	P	P	P	M
1554801_at	A	A	A	A	A	A	A	A	A	A	A	A	A	A	A	A	A	A	A	A	A	A
1554803_s_at	A	A	A	A	A	A	A	A	A	A	A	A	A	A	A	A	A	A	A	A	A	A
1554804_a_at	A	A	A	A	A	A	A	A	A	A	A	M	P	M	M	A	P	M	A	M	A	A
1554805_at	A	M	P	A	P	A	A	A	A	P	A	A	M	P	P	M	A	P	P	A	A	P
1554806_a_at	P	P	P	P	P	P	P	P	P	P	P	P	P	P	P	P	P	P	P	P	P	P
1554807_a_at	A	A	P	M	P	P	P	P	P	P	P	P	P	P	P	P	P	P	P	P	P	P
1554808_at	A	A	A	A	A	A	A	A	A	A	A	A	A	A	A	A	A	A	A	A	A	A
1554809_at	A	M	A	A	A	P	A	A	A	A	A	A	A	A	A	A	A	M	A	M	A	A
1554810_at	A	A	A	A	A	A	A	A	A	A	A	A	A	A	A	A	A	A	A	A	A	A
1554812_at	A	A	A	A	A	A	A	A	A	A	A	A	A	A	A	A	A	A	A	A	A	A
1554813_at	A	A	M	A	A	A	A	A	A	A	A	A	A	A	A	A	A	M	A	A	A	A
1554814_at	A	A	A	A	A	A	A	A	A	A	A	A	A	A	A	A	A	A	A	A	A	A
1554816_at	A	A	A	A	A	A	A	A	A	A	A	A	A	A	A	A	A	A	A	A	A	A
1554818_s_at	A	A	A	A	A	A	A	A	A	A	A	A	A	A	A	A	A	A	A	A	A	A
1554819_a_at	A	A	A	A	A	A	A	A	A	A	A	A	A	A	A	A	A	A	A	A	A	A
1554820_at	A	A	A	A	A	A	A	A	A	A	A	A	A	A	A	A	A	A	A	A	A	A
1554821_a_at	A	A	P	P	P	P	P	P	P	P	P	A	A	A	A	A	P	A	A	P	P	P
1554822_at	A	A	A	A	A	A	A	A	A	A	A	A	A	A	A	A	A	A	A	A	A	A
1554824_at	A	A	M	A	A	P	A	A	A	A	M	P	A	A	M	A	M	P	P	P	M	A
1554825_at	A	A	A	A	A	A	A	A	A	A	A	A	A	A	A	A	A	A	A	A	A	A
1554826_at	A	A	A	A	A	A	A	A	A	A	A	A	A	A	A	A	A	A	A	A	A	A
1554827_a_at	A	A	A	A	A	A	A	A	A	A	A	A	A	A	A	A	A	A	A	A	A	A
1554828_at	A	A	A	A	A	A	A	A	A	A	A	A	A	A	A	A	A	A	A	A	A	A
1554830_a_at	A	A	M	A	P	P	M	A	A	A	A	P	P	P	P	P	P	A	P	P	P	P
1554831_x_at	A	M	M	A	A	A	P	M	M	M	A	M	A	A	M	A	P	A	A	A	M	P
1554833_at	A	A	A	A	A	A	A	A	A	A	A	A	A	A	A	A	A	A	A	A	A	A
1554834_a_at	A	A	A	A	A	A	A	A	A	A	A	A	A	A	A	A	A	A	A	A	A	A
1554835_a_at	A	A	A	A	A	A	A	A	A	A	A	A	A	M	A	A	P	A	A	P	P	A
1554836_at	A	A	A	A	A	A	A	A	A	A	A	A	A	A	A	A	A	A	A	A	A	A
1554837_a_at	A	A	A	A	A	A	A	A	A	A	A	A	A	A	A	A	A	A	A	A	A	A
1554839_at	P	A	P	P	P	P	M	A	A	P	A	P	P	M	P	P	M	A	P	A	A	M
1554840_at	P	P	P	P	P	P	P	P	P	P	P	P	P	P	P	P	P	P	M	P	P	P
1554841_at	A	A	P	P	P	P	A	A	A	P	P	P	P	P	P	P	P	P	P	A	A	M
1554842_at	A	A	M	A	A	A	A	A	A	A	A	A	P	A	A	A	A	A	P	A	A	A
1554844_at	A	A	A	A	A	A	A	A	A	M	A	A	A	A	M	A	A	A	A	A	A	A
1554846_at	A	A	P	P	A	P	A	M	A	A	A	A	A	P	P	A	A	P	A	A	A	A
1554847_at	A	A	A	A	A	A	A	A	A	A	A	A	A	A	A	A	A	A	A	A	A	A
1554849_at	A	A	A	A	A	A	A	A	A	A	A	A	A	A	A	A	A	A	A	A	A	A
1554850_at	A	A	A	A	A	A	A	A	A	A	A	A	A	A	A	A	A	A	A	A	A	A
1554852_a_at	A	A	A	A	A	A	A	A	A	A	M	A	A	M	P	A	M	P	A	M	A	A
1554853_at	A	A	A	A	A	A	A	A	A	A	A	A	A	A	A	A	A	A	A	A	A	A
1554855_at	A	A	A	A	A	A	A	A	A	A	A	A	A	A	A	A	A	A	A	A	A	A
1554857_at	A	A	A	A	A	A	A	A	A	A	A	A	A	A	A	A	A	A	A	A	A	A
1554860_at	P	P	M	P	M	A	P	P	P	P	P	P	A	A	P	P	P	P	P	P	P	M
1554862_at	A	A	A	A	A	A	A	A	A	A	A	A	A	A	A	A	A	A	A	A	A	A
1554863_s_at	A	A	A	A	A	A	A	A	A	A	A	A	A	A	A	A	A	A	A	A	A	A
1554864_a_at	A	A	A	A	A	A	A	A	A	A	A	A	A	A	A	A	A	A	A	A	A	A
1554865_at	A	A	A	A	A	A	A	A	A	A	P	A	A	A	A	A	A	A	A	A	A	A
1554866_at	P	P	P	P	A	P	A	A	M	M	A	P	P	A	A	P	P	P	P	P	P	P
1554867_a_at	A	A	A	A	A	A	A	A	A	A	A	A	A	A	A	A	A	A	A	A	A	A
1554868_s_at	P	P	P	P	P	P	P	P	P	P	P	P	P	P	P	P	P	P	P	P	P	P
1554869_at	A	P	A	M	P	P	A	A	A	A	M	A	A	A	A	P	M	M	A	M	M	M
1554871_at	A	A	A	A	A	A	A	A	A	A	A	A	A	A	A	A	A	P	P	A	A	A
1554872_a_at	A	A	A	A	A	A	A	A	A	A	A	A	A	A	A	A	A	A	A	A	A	A
1554873_at	A	A	A	A	P	A	A	A	A	M	A	P	P	P	P	P	P	P	P	P	P	P
1554874_at	A	A	A	A	A	A	A	A	A	A	A	A	A	A	A	A	A	A	A	A	A	A
1554875_at	A	A	A	A	A	A	A	A	A	A	A	A	A	A	A	A	A	A	A	A	A	A
1554876_a_at	A	A	A	A	A	A	A	A	A	A	A	A	A	A	A	A	A	A	A	A	A	A
1554878_a_at	A	A	P	P	P	P	P	P	P	P	P	P	P	P	P	P	P	P	P	P	P	P
1554880_at	A	A	A	A	A	A	A	A	A	A	A	A	A	A	A	A	A	A	A	A	A	A
1554882_at	A	A	P	A	A	A	A	M	M	P	P	A	P	P	A	A	A	P	A	A	A	A
1554883_a_at	A	A	P	P	P	P	P	A	P	P	P	P	P	P	P	P	P	A	A	P	P	P
1554884_at	A	A	A	A	A	A	A	A	A	A	A	A	A	A	A	A	A	A	A	A	A	A
1554885_a_at	A	A	P	P	P	P	P	P	P	P	P	P	P	P	P	P	P	P	P	P	P	P
1554886_a_at	A	A	A	A	A	A	A	A	A	A	A	A	A	A	A	A	A	A	A	A	A	A
1554887_at	A	A	A	A	A	A	A	A	A	P	A	A	A	A	A	A	A	A	A	A	A	A
1554889_at	A	A	A	A	A	A	A	A	A	M	A	A	A	P	A	M	P	P	P	M	P	A
1554890_a_at	P	P	P	P	P	P	P	P	P	P	P	P	P	P	P	P	P	P	P	P	P	P
1554891_at	A	A	A	A	A	A	A	A	A	A	A	A	A	A	A	A	A	A	A	A	A	A
1554892_a_at	A	A	A	A	A	A	A	A	A	A	A	A	A	A	A	A	M	A	A	A	A	A
1554894_a_at	P	P	P	P	P	P	P	P	P	P	P	P	P	P	P	P	P	P	P	P	P	P
1554895_a_at	A	A	A	A	A	A	A	A	A	A	A	A	A	A	A	A	A	A	A	A	A	A
1554897_s_at	A	A	A	A	A	A	A	A	A	A	A	A	A	P	A	P	A	A	A	A	A	A
1554899_s_at	A	A	A	A	A	A	A	A	A	A	A	A	A	A	A	A	A	A	A	A	A	A
1554901_at	A	A	A	A	M	M	A	A	A	A	M	A	A	M	A	A	A	P	P	A	A	M
1554903_at	A	A	A	A	A	A	A	A	A	A	A	A	A	A	A	A	A	A	A	A	A	A
1554905_x_at	A	A	A	A	A	A	A	A	A	A	A	A	A	A	A	A	A	A	A	A	A	A
1554906_a_at	P	A	P	P	P	P	A	P	A	P	A	P	A	M	P	M	A	A	A	M	M	P
1554907_a_at	P	A	A	P	M	A	A	P	A	P	P	P	P	P	P	P	A	P	P	A	A	P
1554908_at	A	A	A	A	A	A	A	A	A	A	A	A	A	A	A	A	A	A	A	A	A	A
1554909_at	A	A	A	A	A	A	A	A	A	A	A	A	A	A	A	A	A	A	A	A	A	A
1554910_at	A	A	A	A	A	A	A	A	A	A	A	A	A	A	A	A	M	A	A	P	P	A
1554911_at	A	A	A	A	A	A	A	A	A	A	A	A	A	A	A	A	A	A	A	A	A	A
1554912_at	A	A	A	A	A	A	A	A	A	A	A	A	A	A	A	A	A	A	A	A	A	A
1554914_at	A	A	P	A	A	A	A	A	A	A	A	A	M	A	A	A	P	A	P	P	A	M
1554915_a_at	P	P	P	P	P	P	P	P	P	P	P	P	P	P	P	P	P	P	P	P	P	P
1554916_a_at	A	A	A	A	A	A	A	A	A	A	A	A	A	A	A	A	A	A	A	A	A	A
1554918_a_at	A	A	A	A	M	A	P	M	M	P	M	M	P	P	P	P	A	A	A	A	A	A
1554919_s_at	A	A	A	M	P	M	A	A	A	A	A	A	A	M	A	A	A	A	A	A	A	A
1554920_at	A	A	A	A	A	A	A	A	A	A	A	A	A	A	A	A	A	A	A	A	A	A
1554921_a_at	A	A	A	A	A	A	A	A	A	A	A	P	P	P	P	P	A	A	A	A	A	A
1554922_at	A	A	A	A	M	A	A	A	A	A	A	M	M	P	P	A	P	A	A	A	A	A
1554923_at	A	A	A	A	A	A	A	A	A	A	A	A	A	M	A	A	A	A	A	A	A	A
1554927_at	A	A	A	A	A	A	A	A	A	A	A	A	A	A	A	A	A	A	A	A	A	A
1554929_at	A	A	A	A	A	A	A	A	A	A	A	A	A	A	A	A	A	A	A	A	A	A
1554930_a_at	P	P	P	P	P	P	P	P	P	P	P	P	P	P	P	P	P	P	P	P	P	P
1554931_at	A	A	A	A	A	A	A	A	A	A	A	A	A	A	A	A	A	A	A	A	A	A
1554932_at	A	A	A	A	A	A	A	A	A	A	A	A	A	A	A	A	A	A	A	A	A	A
1554933_at	A	M	P	A	A	P	A	A	A	A	M	A	A	A	A	P	P	A	P	A	P	A
1554934_at	A	A	A	M	A	A	A	A	A	P	A	A	A	M	M	A	A	M	A	P	A	A
1554937_x_at	A	A	A	A	A	A	A	A	A	A	A	A	A	A	A	A	A	A	A	A	A	A
1554938_a_at	A	A	A	A	A	A	A	A	A	A	A	A	A	A	A	A	A	A	A	A	A	A
1554940_a_at	A	A	A	A	A	A	A	A	A	A	A	A	A	A	A	A	A	A	A	A	A	A
1554941_at	A	A	A	A	A	A	A	A	A	A	A	A	A	A	A	A	A	A	A	A	A	A
1554942_a_at	A	A	A	A	A	A	A	A	A	A	A	A	A	A	A	A	A	A	A	A	A	A
1554943_at	P	P	P	P	P	P	P	P	P	M	P	P	M	A	M	A	P	P	P	P	P	P
1554945_x_at	P	A	P	A	P	A	P	P	M	P	P	M	M	M	P	P	P	P	P	P	P	P
1554946_at	A	M	A	A	A	A	A	A	M	A	A	A	A	A	A	A	A	A	A	A	A	A
1554947_at	A	A	P	A	P	A	A	P	P	A	P	A	A	P	A	P	M	A	M	A	A	A
1554948_at	P	P	P	P	A	M	M	A	P	P	P	A	A	A	M	P	M	P	P	P	P	A
1554949_at	A	A	A	A	A	A	A	A	A	A	A	A	A	A	A	A	A	A	A	A	A	A
1554950_at	A	A	A	A	A	A	A	A	A	A	A	A	A	A	A	A	A	A	A	A	A	A
1554951_at	A	A	A	A	A	A	A	A	A	A	A	A	P	P	A	A	A	A	A	A	A	A
1554952_s_at	A	A	A	A	A	A	A	A	A	A	A	A	A	A	A	A	A	A	A	A	A	A
1554953_a_at	A	A	A	A	A	A	A	A	A	A	A	A	A	A	A	A	A	A	A	A	A	A
1554954_at	A	A	A	A	A	A	A	A	A	A	A	A	A	A	A	A	A	A	A	A	A	A
1554957_at	A	P	P	P	P	A	P	P	P	P	P	M	P	M	A	P	A	P	P	A	P	P
1554958_at	A	A	A	A	A	A	A	A	A	A	A	A	A	A	A	A	A	A	A	A	A	A
1554960_at	A	A	A	A	A	A	A	A	A	A	A	A	A	M	A	A	A	A	A	A	A	A
1554961_at	A	A	A	A	A	A	A	A	A	A	A	A	A	A	A	A	A	A	A	A	A	A
1554962_a_at	A	A	A	A	A	A	A	A	A	A	A	A	A	A	A	A	A	A	A	A	A	A
1554963_at	A	A	A	A	A	A	A	A	A	A	A	A	A	A	A	A	A	A	A	A	A	A
1554964_x_at	A	A	A	A	A	A	A	A	A	A	A	A	A	A	A	A	A	A	A	A	A	A
1554965_at	A	A	A	A	A	A	A	A	M	A	A	A	A	A	A	A	A	A	A	A	A	A
1554966_a_at	M	A	A	A	A	A	A	A	A	A	A	P	M	P	P	M	A	A	A	A	A	A
1554967_at	A	A	A	A	A	A	A	A	A	A	A	A	A	A	A	A	A	A	A	A	A	A
1554969_x_at	A	A	A	A	A	A	A	A	A	A	A	A	A	A	A	A	A	A	A	M	A	A
1554970_at	A	A	A	A	A	A	A	A	A	A	A	A	A	A	A	A	A	A	A	A	A	A
1554971_at	A	A	A	A	A	A	A	A	A	A	A	A	A	A	A	A	P	P	P	P	P	A
1554972_at	A	A	A	A	A	A	A	A	A	A	A	A	A	A	A	A	A	A	A	A	M	A
1554973_a_at	A	A	A	A	M	A	A	A	A	P	A	P	P	M	P	A	A	A	A	A	A	A
1554974_at	A	A	A	A	A	A	A	A	A	A	A	A	A	A	A	A	A	A	A	A	A	A
1554976_a_at	A	A	A	A	A	A	A	A	A	A	A	A	A	A	A	A	A	A	A	A	A	A
1554977_at	A	A	A	A	A	A	A	A	A	A	A	A	A	A	A	A	A	A	A	A	A	A
1554978_at	A	A	A	A	A	A	A	A	A	A	A	A	A	A	A	A	A	A	A	A	A	A
1554980_a_at	P	P	P	P	P	P	P	P	P	P	P	P	P	P	P	P	P	P	P	P	P	P
1554981_at	A	A	A	A	A	A	A	A	A	A	A	A	A	A	A	A	A	A	A	A	A	A
1554982_a_at	A	A	A	A	A	A	A	A	A	A	A	A	A	A	A	A	A	A	A	A	A	A
1554983_at	A	A	A	A	A	A	A	A	A	A	A	A	A	A	A	A	A	A	A	A	P	A
1554984_a_at	A	A	A	A	A	A	A	A	A	A	A	A	A	A	A	A	A	A	A	A	A	A
1554985_at	P	A	P	P	P	P	A	M	M	A	A	A	A	A	A	A	P	P	P	P	P	P
1554986_a_at	M	A	P	M	P	A	P	P	M	P	M	A	M	A	M	M	P	M	M	P	P	P
1554987_at	P	P	P	A	P	P	M	P	A	P	M	M	P	P	P	P	P	P	P	M	P	P
1554988_at	A	A	A	A	A	A	A	A	A	A	A	A	A	A	A	A	A	A	A	A	A	A
1554989_at	A	P	A	A	A	A	A	M	A	A	A	A	P	A	A	A	A	A	A	A	A	A
1554992_at	A	A	A	A	A	A	A	A	A	A	A	A	A	A	A	A	A	A	A	A	A	A
1554994_at	A	A	A	A	A	A	A	A	A	A	A	A	A	A	A	A	A	A	A	A	M	A
1554996_at	A	A	A	A	A	A	A	A	A	A	A	A	A	A	A	A	A	A	A	A	A	A
1554997_a_at	A	A	P	P	P	P	P	P	P	P	P	P	P	P	P	P	P	P	P	P	P	A
1554999_at	A	A	A	A	A	A	A	A	A	A	A	A	A	A	A	A	A	A	A	A	A	A
1555000_at	A	A	A	A	A	A	A	A	A	A	A	A	A	A	A	A	A	A	A	A	A	A
1555001_at	P	P	P	P	P	P	P	P	P	P	P	P	P	P	P	P	P	P	P	P	P	P
1555002_at	A	A	A	A	A	A	A	A	A	A	A	A	A	A	A	A	A	A	A	A	A	A
1555003_at	A	A	A	A	A	A	A	A	A	A	A	A	A	A	A	A	A	P	A	A	P	A
1555004_a_at	P	P	P	P	P	P	P	P	P	P	P	P	P	P	P	P	P	P	P	P	P	P
1555006_at	A	A	A	A	A	A	A	A	A	A	A	M	P	A	A	A	P	A	A	P	P	P
[truncated: 52,676 more rows]

## Sheet: samples
Primary cervical Cancers			Cell lines
N°	Tumor stage		N°	Cell line	DAC (microgram/L)	TSA (microgram/L)
1	Ib		70	SiHa	0.2
2	Ib		71	SiHa	0.2	0.3
4	Ib		72	SiHa		0.3
5	Ib		73	SiHa	1
7	IIa		74	SiHa	5
9	Ib		75	SiHa
11	Ib		77	HeLa	0.2
13	IIa		80	HeLa	1
15	Ib		81	HeLa	0.2	0.3
18	Ib		82	HeLa	5
21	Ib		83	HeLa
23	Ib		84	CSCC7	0.2
25	Ib		85	CSCC7	0.2	0.3
26	Ib		86	CSCC7		0.3
27	Ib		87	CSCC7	1
28	Ib		90	CSCC7
32	Ib		91	CSCC8	0.2
33	Ib		92	CSCC8	0.2	0.3
34	Ib		93	CSCC8		0.3
35	Ib		94	CSCC8	1
36	Ib		96	CSCC8	5
37	Ib		97	CSCC8
38	Ib
39	IIa
41	Ib
43	Ib
44	Ib
45	Ib
46	Ib
48	IIa
50	Ib
51	Ib
52	Ib
53	IIa
54	Ib
56	Ib
57	Ib
59	IIa
62	Ib
